# Supplementary material for: Uncovering the genomic and metagenomic research potential in old ethanol-preserved snakes
Source: PLoS One. 2021 Aug 23;16(8):e0256353. doi: 10.1371/journal.pone.0256353 (PMC8382189; doi:10.1371/journal.pone.0256353)
Supplement: S2 Table — (XLSX) [file pone.0256353.s003.xlsx]

## Sheet: Sheet1
								MAPPED TO T. sirtalis							MAPPED TO HUMAN
Specimen #	DNA extract #	Tissue type	Specimen age	Formalin?	DNA conc. (ng/ul)	Total	After trim	uniq	rmdup	Endo %	Clonality %	Efficiency %	Av. length, bp	C-T, %	uniq	rmdup	human %
ZMUC R602815	MA2663	liver	1880	Inconclusive	38.8	44073245	41780462	14036942	13069169	33.5969	6.89447	29.6533	50	20.4	713865	503809	1.70861
ZMUC R602815	MA2664	liver			37.4	32429381	30790656	10425349	9745044	33.8588	6.52549	30.05	48.3	20.5	505195	360750	1.64074
ZMUC R602815	MA2665	vertebrae			10.7	38775831	37854522	17662580	16644389	46.6591	5.76468	42.9246	51.2	16	235948	199831	0.623302
ZMUC R602815	MA2666	vertebrae			10.3	22000401	21494905	10249997	9687191	47.6857	5.49079	44.0319	51.8	15.9	132492	115943	0.616388
ZMUC R602815	MA2756	skin/muscle			0.4	5116833	2988175	777942	655285	26.034	15.7669	12.8065	37.5	19.4	41729	33572	1.39647
ZMUC R602815	MA2757	skin/muscle			0.7	7076859	5942651	2454616	2069399	41.3051	15.6936	29.2418	43.3	18.1	72963	58774	1.22779
ZMUC R602826	MA2667	liver	1920	No	78.8	7447144	7300803	3451052	3352405	47.2695	2.85846	45.016	58.4	11.4	19003	18340	0.260286
ZMUC R602826	MA2668	liver			106	15265469	15090360	7170050	6894755	47.5141	3.83951	45.1657	60.4	10.7	36441	34235	0.241485
ZMUC R602826	MA2669	vertebrae			20.6	12278995	12085990	6124550	5940782	50.6748	3.00051	48.3817	63.5	10.8	24727	23698	0.204592
ZMUC R602826	MA2670	vertebrae			16.6	11127488	10974721	5525999	5330749	50.3521	3.5333	47.9061	63.3	10.9	22020	20968	0.200643
ZMUC R602826	MA2758	skin/muscle			21.5	44532419	42028609	19989441	17705706	47.5615	11.4247	39.7591	59.5	9.1	83497	72357	0.198667
ZMUC R602826	MA2759	skin/muscle			30.2	66474719	62926090	28927560	25010082	45.9707	13.5424	37.6234	59	9.1	122390	103323	0.194498
ZMUC R602827	MA2671	liver	1923	Yes	55.8	15770744	14559638	7851726	7552166	53.928	3.81521	47.8872	46.5	15	35713	32083	0.245288
ZMUC R602827	MA2672	liver			53.6	11459319	10779969	5990337	5742940	55.5691	4.12993	50.1159	47.1	12.3	28677	24370	0.266021
ZMUC R602827	MA2673	vertebrae			2.16	17420719	16369055	9023184	8683485	55.1234	3.76474	49.8457	50.2	16.9	40553	36230	0.247742
ZMUC R602827	MA2674	vertebrae			1.46	10695285	9943419	5567201	5376676	55.9888	3.42228	50.2715	49.2	16.7	26958	24613	0.271114
ZMUC R602827	MA2760	skin/muscle			2.3	21346194	17410243	9645638	8580813	55.4021	11.0394	40.1983	46	16.5	48981	41597	0.281334
ZMUC R602827	MA2761	skin/muscle			1.8	11840729	9511121	5217909	4587478	54.8611	12.0821	38.7432	45.5	16.3	25555	21726	0.268685
ZMUC R602799	MA2677	liver	1842	Inconclusive	6.04	5784126	5533874	1960442	1872909	35.4262	4.46496	32.3802	46.5	19	62269	57213	1.12523
ZMUC R602799	MA2678	liver			5.38	13939710	13402227	4829105	4611301	36.0321	4.51024	33.0803	47	20.6	142230	122777	1.06124
ZMUC R602799	MA2679	vertebrae			3.24	16889658	16627003	7131021	6784820	42.8882	4.85486	40.1714	52.6	14.4	89194	82644	0.536441
ZMUC R602799	MA2680	vertebrae			1.95	9590383	9412360	3911384	3740381	41.5558	4.37193	39.0014	50.4	14.5	52009	48594	0.552561
ZMUC R602799	MA2754	skin/muscle			0.3	2408222	2090042	887381	476414	42.4576	46.3124	19.7828	54.2	13.3	17242	9050	0.824959
ZMUC R602799	MA2755	skin/muscle			0.3	2255477	1414421	448134	379252	31.6832	15.3708	16.8147	39.9	14.9	21689	18414	1.53342
ZMUC R603729	MA2681	liver	1964	Inconclusive	25.2	17405709	16290073	5339252	4978710	32.7761	6.75267	28.6039	48.9	16.4	111783	85611	0.686203
ZMUC R603729	MA2682	liver			20.2	6399611	6004622	1508749	1410962	25.1265	6.48133	22.0476	48.7	15	63838	40269	1.06315
ZMUC R603729	MA2683	vertebrae			83.6	6541861	6450103	3165030	3047641	49.0694	3.70894	46.5868	62.2	8.6	15196	14224	0.235593
ZMUC R603729	MA2684	vertebrae			83	7335444	7245038	3475656	3333803	47.9729	4.08133	45.4479	62	9	17056	15770	0.235416
ZMUC R603729	MA2762	skin/muscle			10.4	45153638	38483285	17097920	14952055	44.4295	12.5504	33.1137	42.6	13.1	157671	129893	0.409713
ZMUC R603729	MA2763	skin/muscle			13.7	41220433	36941948	17133778	15151911	46.3803	11.567	36.7583	47.8	12	140857	116849	0.381293
Abbreviations:
Total: total number of reads generated per DNA extract
After trim: number of reads passing quality filtering after adapter-trimming
uniq: number mapped reads (reads mapping uniquely)
rmdup: number of mapped reads when duplicate reads are removed
Endo %: The endogenous DNA content (Uniq/After trim)
clonality: The proportion of duplicate sequences ((uniq-rmdup)/uniq)
efficiency: the overall sequencing efficiency (rmdup/Total)
Av. Length: Average length (bp) of mapped reads
C-T: Proportion of C-to-T deamination damaged sites at first 5'end position
Human %: proportion of reads mapped to the human reference genome
