# Supplementary material for: Uncovering the genomic and metagenomic research potential in old ethanol-preserved snakes
Source: PLoS One. 2021 Aug 23;16(8):e0256353. doi: 10.1371/journal.pone.0256353 (PMC8382189; doi:10.1371/journal.pone.0256353)
Supplement: S3 Table — Data was classified with Kraken2 and used as input for Bracken to obtain the abundance of all taxa for each sample. Total counts of tissue-specific taxa across all samples are shown to the right. Colors highlight the tissue type used for DNA extraction in the different extracts and blanks (blue = liver, green = vertebrate/bone, red = skin/muscle, orange = blanks). (XLSX) [file pone.0256353.s004.xlsx]

## Sheet: Sheet1
name	taxRank	taxID	lineage	Max	Min	MA2663_L1.cladeReads	MA2664_L1.cladeReads	MA2665_L1.cladeReads	MA2666_L1.cladeReads	MA2667_L1.cladeReads	MA2668_L1.cladeReads	MA2669_L1.cladeReads	MA2670_L1.cladeReads	MA2671_L1.cladeReads	MA2672_L1.cladeReads	MA2673_L1.cladeReads	MA2674_L1.cladeReads	MA2675_L1.cladeReads	MA2676_L1.cladeReads	MA2677_L1.cladeReads	MA2678_L1.cladeReads	MA2679_L1.cladeReads	MA2680_L1.cladeReads	MA2681_L1.cladeReads	MA2682_L1.cladeReads	MA2683_L1.cladeReads	MA2684_L1.cladeReads	MA2685_L1.cladeReads	MA2686_L1.cladeReads	MA2754_L2.cladeReads	MA2755_L2.cladeReads	MA2756_L2.cladeReads	MA2757_L2.cladeReads	MA2758_L2.cladeReads	MA2759_L2.cladeReads	MA2760_L2.cladeReads	MA2761_L2.cladeReads	MA2762_L2.cladeReads	MA2763_L2.cladeReads	MA2764_L2.cladeReads	MA2766_L2.cladeReads	MA2767_L2.cladeReads	MA2768_L2.cladeReads	MA2769_L2.cladeReads	MA2770_L2.cladeReads	MA2771_L2.cladeReads	MA2772_L2.cladeReads	MA2773_L2.cladeReads	MA2774_L2.cladeReads
Unassigned	U	0	NA	0		27739951	20999591	32732919	19068296	6957232	14228054	11588306	10471614	13255720	9759085	15186037	9301310	547324	286393	4475984	10777599	15209617	8597619	12357428	3865134	6126620	6848105	105882	82144	1102981	951980	1617843	4017550	35782369	45504009	15300967	8261013	32147975	31475214	151475	6716193	4845691	5512307	12373308	59	50	6229744	6495390	8451521
Homo sapiens	S	9606	cellular&nbsp;organisms>Eukaryota>Opisthokonta>Metazoa>Eumetazoa>Bilateria>Deuterostomia>Chordata>Craniata>Vertebrata>Gnathostomata>Teleostomi>Euteleostomi>Sarcopterygii>Dipnotetrapodomorpha>Tetrapoda>Amniota>Mammalia>Theria>Eutheria>Boreoeutheria>Euarchontoglires>Primates>Haplorrhini>Simiiformes>Catarrhini>Hominoidea>Hominidae>Homininae>Homo	5831600		5831612	4325635	1642861	976068	131551	291975	168504	149752	213731	171026	230103	135339	9059	23302	533452	1245723	598977	347617	1135321	843930	119992	146242	2931	5814	94364	122621	233061	521958	436253	545732	167651	88700	603171	662542	3053	667825	523763	1192584	2365329	2	2	155485	152284	267910
Taterapox virus	S	28871	Viruses>dsDNA&nbsp;viruses,&nbsp;no&nbsp;RNA&nbsp;stage>Poxviridae>Chordopoxvirinae>Orthopoxvirus	2601		1717	1381	2601	1504	633	1147	668	616	875	506	847	573	7	5	311	799	1481	810	753	210	237	300	1	2	97	73	84	228	2125	2533	810	466	1869	1644	7	367	266	202	523	NA	NA	273	243	291
Carnobacterium maltaromaticum	S	2751	cellular&nbsp;organisms>Bacteria>Terrabacteria&nbsp;group>Firmicutes>Bacilli>Lactobacillales>Carnobacteriaceae>Carnobacterium	7669		NA	NA	1	NA	NA	NA	NA	NA	1	NA	NA	NA	70	4	NA	1	1	NA	7669	2291	7	9	1	1	NA	NA	NA	NA	NA	2	1	1	41	40	NA	NA	NA	1	1	NA	NA	1	3	32
Bradyrhizobium sp. BTAi1	S	288000	cellular&nbsp;organisms>Bacteria>Proteobacteria>Alphaproteobacteria>Rhizobiales>Bradyrhizobiaceae>Bradyrhizobium	96696		73	40	74	64	19	23	84	98	212	75	2090	806	96696	5680	54	205	352	168	80	20	NA	7	20	28	45	14	3	3	4	2	8	8	2	1	55	NA	NA	4	4	NA	NA	4	15	NA
Acinetobacter johnsonii	S	40214	cellular&nbsp;organisms>Bacteria>Proteobacteria>Gammaproteobacteria>Pseudomonadales>Moraxellaceae>Acinetobacter	1020		3	NA	NA	NA	NA	NA	NA	NA	197	24	532	560	NA	NA	2	NA	NA	NA	67	23	15	25	NA	NA	63	NA	NA	1	NA	NA	1020	702	256	245	4	8	14	3	8	NA	NA	587	704	217
Bradyrhizobium sp. SK17	S	2057741	cellular&nbsp;organisms>Bacteria>Proteobacteria>Alphaproteobacteria>Rhizobiales>Bradyrhizobiaceae>Bradyrhizobium	24371		26	14	22	18	4	10	21	31	54	41	600	213	24371	2127	33	87	127	65	28	9	2	NA	NA	NA	548	70	76	14	1	NA	12	13	1	NA	867	2	3	15	50	NA	NA	11	13	NA
Pseudomonas sp. LG1D9	S	2083054	cellular&nbsp;organisms>Bacteria>Proteobacteria>Gammaproteobacteria>Pseudomonadales>Pseudomonadaceae>Pseudomonas	2542		NA	NA	NA	NA	NA	NA	NA	NA	NA	NA	NA	NA	NA	NA	NA	NA	NA	NA	15	1	1	2	NA	NA	6	NA	NA	NA	1	NA	14	11	1597	58	NA	NA	1	5	10	NA	NA	2	4	2542
Cutibacterium acnes	S	1747	cellular&nbsp;organisms>Bacteria>Terrabacteria&nbsp;group>Actinobacteria>Actinobacteria>Propionibacteriales>Propionibacteriaceae>Cutibacterium	713		1	1	6	2	NA	NA	6	4	1	1	43	55	72	112	14	2	2	1	3	NA	NA	1	48	15	705	9	6	46	5	6	514	154	3	15	39	238	557	249	516	NA	NA	174	214	19
Clostridioides difficile	S	1496	cellular&nbsp;organisms>Bacteria>Terrabacteria&nbsp;group>Firmicutes>Clostridia>Clostridiales>Peptostreptococcaceae>Clostridioides	1583		NA	1	2	1	NA	NA	NA	NA	NA	NA	NA	NA	NA	NA	NA	NA	1	NA	NA	NA	NA	NA	NA	NA	1583	NA	NA	1	1	1	1	2	4	3	NA	1	1	NA	3	NA	NA	NA	2	NA
Bacillus thuringiensis	S	1428	cellular&nbsp;organisms>Bacteria>Terrabacteria&nbsp;group>Firmicutes>Bacilli>Bacillales>Bacillaceae>Bacillus>Bacillus&nbsp;cereus&nbsp;group	463		25	137	329	5	3	4	6	4	17	13	12	12	NA	NA	10	15	3	6	15	2	6	NA	NA	NA	NA	NA	NA	5	8	463	15	6	41	6	NA	6	2	5	19	NA	NA	NA	4	12
Lactococcus lactis	S	1358	cellular&nbsp;organisms>Bacteria>Terrabacteria&nbsp;group>Firmicutes>Bacilli>Lactobacillales>Streptococcaceae>Lactococcus	7429		44	23	45	42	15	48	29	44	44	26	46	19	NA	NA	20	24	25	15	20	10	32	56	NA	NA	19	NA	NA	1	90	50	52	57	39	78	NA	31	26	22	62	NA	NA	31	35	75
Vibrio diabolicus	S	50719	cellular&nbsp;organisms>Bacteria>Proteobacteria>Gammaproteobacteria>Vibrionales>Vibrionaceae>Vibrio>Vibrio&nbsp;harveyi&nbsp;group>Vibrio&nbsp;diabolicus&nbsp;subgroup	171		61	40	105	67	NA	1	4	1	3	NA	19	17	NA	NA	10	24	51	34	22	5	42	40	NA	1	9	2	NA	2	5	5	24	18	167	171	NA	17	8	8	13	NA	NA	15	7	61
Paraburkholderia hospita	S	169430	cellular&nbsp;organisms>Bacteria>Proteobacteria>Betaproteobacteria>Burkholderiales>Burkholderiaceae>Paraburkholderia	77		71	61	63	42	11	30	10	14	29	9	15	12	NA	NA	33	67	73	35	20	10	3	3	2	2	19	10	4	32	39	33	17	9	31	34	3	63	55	34	77	NA	NA	6	7	13
Pseudomonas fluorescens	S	294	cellular&nbsp;organisms>Bacteria>Proteobacteria>Gammaproteobacteria>Pseudomonadales>Pseudomonadaceae>Pseudomonas>Pseudomonas&nbsp;fluorescens&nbsp;group	2049		12	11	7	7	NA	2	4	2	14	8	31	29	5	13	5	6	1	1	16	2	6	5	NA	NA	19	NA	2	3	10	8	95	74	420	28	7	3	17	101	140	NA	NA	51	91	92
Acinetobacter baumannii	S	470	cellular&nbsp;organisms>Bacteria>Proteobacteria>Gammaproteobacteria>Pseudomonadales>Moraxellaceae>Acinetobacter>Acinetobacter&nbsp;calcoaceticus/baumannii&nbsp;complex	560		NA	NA	11	3	NA	7	NA	NA	NA	24	35	36	119	NA	2	NA	NA	3	25	NA	NA	NA	NA	NA	NA	NA	NA	5	15	NA	142	97	25	397	NA	NA	9	24	40	NA	NA	15	60	25
Brucella suis	S	29461	cellular&nbsp;organisms>Bacteria>Proteobacteria>Alphaproteobacteria>Rhizobiales>Brucellaceae>Brucella	136		NA	NA	8	NA	13	12	32	16	30	12	136	34	NA	NA	NA	NA	19	NA	11	5	13	13	NA	NA	44	NA	NA	NA	69	104	17	23	62	68	NA	NA	NA	21	20	NA	NA	31	18	38
Staphylococcus sciuri	S	1296	cellular&nbsp;organisms>Bacteria>Terrabacteria&nbsp;group>Firmicutes>Bacilli>Bacillales>Staphylococcaceae>Staphylococcus	766		NA	NA	NA	NA	NA	NA	NA	NA	NA	1	NA	1	NA	NA	NA	NA	NA	NA	NA	NA	NA	NA	NA	NA	2	NA	NA	NA	3	2	41	654	NA	NA	NA	NA	NA	1	1	NA	NA	766	546	NA
Shewanella sp. MR-7	S	60481	cellular&nbsp;organisms>Bacteria>Proteobacteria>Gammaproteobacteria>Alteromonadales>Shewanellaceae>Shewanella	97		34	20	32	24	11	39	18	30	33	28	33	28	NA	NA	6	23	20	8	6	NA	9	3	NA	NA	5	NA	3	11	53	62	34	30	42	41	NA	53	32	44	97	NA	NA	44	48	24
Morganella morganii	S	582	cellular&nbsp;organisms>Bacteria>Proteobacteria>Gammaproteobacteria>Enterobacterales>Morganellaceae>Morganella	390		NA	NA	1	NA	6	3	11	5	1	NA	2	2	NA	NA	NA	NA	1	1	390	97	7	23	NA	NA	NA	NA	NA	NA	28	38	7	20	13	5	NA	NA	NA	2	2	NA	NA	5	3	1
Neisseria meningitidis	S	487	cellular&nbsp;organisms>Bacteria>Proteobacteria>Betaproteobacteria>Neisseriales>Neisseriaceae>Neisseria	145		58	51	28	25	8	21	6	10	33	39	53	29	NA	NA	22	33	24	6	26	2	13	10	2	NA	14	NA	NA	21	7	12	30	17	17	33	NA	76	68	59	145	NA	NA	21	44	26
Acinetobacter lwoffii	S	28090	cellular&nbsp;organisms>Bacteria>Proteobacteria>Gammaproteobacteria>Pseudomonadales>Moraxellaceae>Acinetobacter	203		NA	NA	NA	NA	NA	2	1	NA	NA	NA	77	16	3	NA	NA	1	NA	NA	12	NA	NA	NA	NA	NA	54	3	NA	2	2	3	203	142	75	42	NA	13	23	4	19	NA	NA	78	55	30
Burkholderia pseudomallei	S	28450	cellular&nbsp;organisms>Bacteria>Proteobacteria>Betaproteobacteria>Burkholderiales>Burkholderiaceae>Burkholderia>pseudomallei&nbsp;group	407		56	25	15	6	NA	1	20	1	3	1	66	20	136	407	NA	16	4	12	29	18	1	32	NA	NA	19	NA	NA	NA	12	1	71	NA	108	89	264	7	NA	46	NA	NA	NA	1	4	37
Shigella virus 7502Stx	S	1981165	Viruses>dsDNA&nbsp;viruses,&nbsp;no&nbsp;RNA&nbsp;stage>Caudovirales>Podoviridae>Sepvirinae>Pocjvirus	522		NA	NA	NA	NA	NA	NA	NA	NA	NA	NA	NA	NA	NA	NA	NA	NA	NA	NA	NA	NA	NA	NA	NA	NA	NA	NA	NA	NA	NA	NA	NA	NA	522	NA	NA	NA	NA	NA	NA	NA	NA	NA	NA	NA
Staphylococcus equorum	S	246432	cellular&nbsp;organisms>Bacteria>Terrabacteria&nbsp;group>Firmicutes>Bacilli>Bacillales>Staphylococcaceae>Staphylococcus	453		1	NA	NA	NA	NA	NA	NA	NA	NA	NA	NA	1	NA	NA	NA	NA	NA	NA	NA	NA	NA	NA	NA	NA	NA	NA	NA	NA	NA	NA	4	453	NA	NA	NA	2	NA	NA	NA	NA	NA	70	186	NA
Edwardsiella tarda	S	636	cellular&nbsp;organisms>Bacteria>Proteobacteria>Gammaproteobacteria>Enterobacterales>Hafniaceae>Edwardsiella	216		NA	NA	NA	NA	NA	NA	61	NA	28	NA	NA	NA	NA	NA	NA	NA	NA	NA	NA	NA	NA	NA	NA	NA	NA	NA	NA	NA	153	216	NA	NA	NA	NA	NA	NA	NA	NA	NA	NA	NA	49	NA	NA
Pseudomonas brenneri	S	129817	cellular&nbsp;organisms>Bacteria>Proteobacteria>Gammaproteobacteria>Pseudomonadales>Pseudomonadaceae>Pseudomonas>Pseudomonas&nbsp;fluorescens&nbsp;group	581		1	NA	NA	NA	NA	NA	NA	NA	1	NA	4	12	2	NA	NA	NA	NA	NA	35	4	1	3	NA	NA	NA	NA	NA	1	1	1	36	46	133	142	NA	1	1	36	44	NA	NA	10	23	581
Enterococcus faecalis	S	1351	cellular&nbsp;organisms>Bacteria>Terrabacteria&nbsp;group>Firmicutes>Bacilli>Lactobacillales>Enterococcaceae>Enterococcus	2359		5	NA	2	2	16	21	29	15	1	1	NA	NA	NA	NA	1	2	NA	2	3	NA	NA	NA	NA	NA	18	NA	6	137	24	73	1	59	1	1	NA	1	2	901	2359	NA	NA	41	7	NA
Escherichia coli	S	562	cellular&nbsp;organisms>Bacteria>Proteobacteria>Gammaproteobacteria>Enterobacterales>Enterobacteriaceae>Escherichia	6363		4	NA	37	16	7	NA	4	7	NA	NA	9	10	NA	NA	11	3	NA	2	5	NA	6	6	10	NA	NA	NA	5	4	120	92	13	13	20	10	29	NA	NA	5	12	NA	NA	NA	5	NA
Elizabethkingia meningoseptica	S	238	cellular&nbsp;organisms>Bacteria>FCB&nbsp;group>Bacteroidetes/Chlorobi&nbsp;group>Bacteroidetes>Flavobacteriia>Flavobacteriales>Flavobacteriaceae>Elizabethkingia	71		16	16	13	11	6	6	3	7	22	18	33	17	NA	NA	5	6	6	5	11	2	9	8	NA	NA	7	1	2	8	10	12	23	21	13	25	NA	21	16	40	71	NA	NA	20	17	17
Siansivirga zeaxanthinifaciens	S	762954	cellular&nbsp;organisms>Bacteria>FCB&nbsp;group>Bacteroidetes/Chlorobi&nbsp;group>Bacteroidetes>Flavobacteriia>Flavobacteriales>Flavobacteriaceae>Siansivirga	68		8	5	7	9	3	1	1	3	7	8	4	8	NA	NA	7	6	5	5	11	1	2	4	NA	NA	1	NA	3	14	11	13	14	18	67	68	NA	9	12	29	60	NA	NA	5	3	14
Mycobacterium kansasii	S	1768	cellular&nbsp;organisms>Bacteria>Terrabacteria&nbsp;group>Actinobacteria>Actinobacteria>Corynebacteriales>Mycobacteriaceae>Mycobacterium	44		14	11	15	9	4	10	1	4	23	14	15	5	NA	NA	4	4	12	8	5	5	4	3	NA	NA	NA	NA	NA	4	14	14	15	11	44	41	NA	4	1	1	3	NA	NA	3	6	4
Psychromonas sp. CNPT3	S	314282	cellular&nbsp;organisms>Bacteria>Proteobacteria>Gammaproteobacteria>Alteromonadales>Psychromonadaceae>Psychromonas	39		9	5	13	13	1	4	8	10	24	22	20	12	NA	NA	NA	4	4	3	3	2	8	12	NA	NA	NA	NA	NA	4	23	20	27	7	13	33	NA	7	6	28	36	NA	NA	26	30	36
Burkholderia sp. MSMB0266	S	1637837	cellular&nbsp;organisms>Bacteria>Proteobacteria>Betaproteobacteria>Burkholderiales>Burkholderiaceae>Burkholderia>pseudomallei&nbsp;group	87		NA	NA	2	NA	NA	NA	12	2	6	5	13	NA	NA	NA	NA	NA	NA	1	14	2	14	19	NA	NA	NA	NA	NA	NA	16	18	11	22	87	47	NA	NA	NA	NA	NA	NA	NA	8	15	21
Acinetobacter sp. SWBY1	S	2079596	cellular&nbsp;organisms>Bacteria>Proteobacteria>Gammaproteobacteria>Pseudomonadales>Moraxellaceae>Acinetobacter	262		NA	NA	NA	NA	NA	NA	NA	NA	NA	1	4	5	NA	NA	NA	NA	NA	NA	NA	NA	NA	NA	NA	NA	NA	NA	NA	NA	NA	NA	13	262	NA	2	NA	NA	1	1	NA	NA	NA	6	7	NA
Pseudomonas aeruginosa	S	287	cellular&nbsp;organisms>Bacteria>Proteobacteria>Gammaproteobacteria>Pseudomonadales>Pseudomonadaceae>Pseudomonas>Pseudomonas&nbsp;aeruginosa&nbsp;group	3860		NA	NA	2	NA	NA	4	2	NA	NA	NA	11	NA	655	3860	NA	NA	NA	NA	NA	NA	NA	NA	16	31	47	NA	NA	NA	4	14	57	NA	104	15	145	19	59	28	29	NA	NA	10	11	NA
Kangiella sediminilitoris	S	1144748	cellular&nbsp;organisms>Bacteria>Proteobacteria>Gammaproteobacteria>Oceanospirillales>Kangiellaceae>Kangiella	35		4	8	12	9	4	1	NA	2	14	8	8	8	NA	NA	8	11	3	4	7	6	3	3	NA	NA	NA	1	1	7	12	17	17	13	35	34	NA	4	3	2	13	NA	NA	3	8	3
Pseudomonas sp. 02C 26	S	2054914	cellular&nbsp;organisms>Bacteria>Proteobacteria>Gammaproteobacteria>Pseudomonadales>Pseudomonadaceae>Pseudomonas	121		NA	NA	NA	NA	NA	NA	NA	NA	4	1	12	11	1	NA	NA	NA	NA	NA	NA	NA	NA	NA	NA	NA	1	NA	NA	NA	1	NA	121	102	1	NA	NA	NA	NA	NA	NA	NA	NA	72	115	NA
Pseudomonas protegens	S	380021	cellular&nbsp;organisms>Bacteria>Proteobacteria>Gammaproteobacteria>Pseudomonadales>Pseudomonadaceae>Pseudomonas>Pseudomonas&nbsp;fluorescens&nbsp;group	520		1	NA	NA	NA	2	NA	1	4	1	1	40	11	520	14	NA	1	1	NA	NA	NA	NA	NA	NA	NA	73	NA	NA	34	NA	3	42	24	6	1	6	NA	NA	NA	NA	NA	NA	1	3	2
Acinetobacter venetianus	S	52133	cellular&nbsp;organisms>Bacteria>Proteobacteria>Gammaproteobacteria>Pseudomonadales>Moraxellaceae>Acinetobacter	224		NA	NA	1	NA	NA	NA	NA	NA	NA	NA	4	2	NA	NA	NA	NA	NA	NA	NA	NA	NA	NA	NA	NA	1	NA	NA	NA	NA	1	5	224	1	1	NA	NA	NA	NA	NA	NA	NA	9	2	NA
Edwardsiella ictaluri	S	67780	cellular&nbsp;organisms>Bacteria>Proteobacteria>Gammaproteobacteria>Enterobacterales>Hafniaceae>Edwardsiella	111		NA	11	44	35	NA	NA	NA	NA	NA	NA	NA	NA	NA	NA	NA	NA	NA	NA	21	NA	NA	NA	NA	NA	NA	NA	NA	7	NA	NA	NA	NA	NA	111	NA	NA	NA	NA	NA	NA	NA	NA	NA	NA
Rhodococcus sp. p52	S	935199	cellular&nbsp;organisms>Bacteria>Terrabacteria&nbsp;group>Actinobacteria>Actinobacteria>Corynebacteriales>Nocardiaceae>Rhodococcus	146		NA	NA	NA	NA	NA	NA	NA	NA	NA	NA	NA	NA	NA	NA	NA	NA	NA	NA	NA	NA	NA	NA	NA	NA	NA	NA	NA	NA	NA	NA	NA	NA	89	136	NA	NA	NA	NA	NA	NA	NA	NA	NA	40
Pseudomonas brassicacearum	S	930166	cellular&nbsp;organisms>Bacteria>Proteobacteria>Gammaproteobacteria>Pseudomonadales>Pseudomonadaceae>Pseudomonas	201		NA	NA	NA	NA	NA	NA	NA	NA	NA	NA	NA	NA	NA	NA	NA	NA	NA	NA	4	NA	NA	NA	NA	NA	NA	NA	NA	NA	NA	NA	10	NA	201	NA	NA	NA	NA	NA	NA	NA	NA	NA	NA	NA
Staphylococcus epidermidis	S	1282	cellular&nbsp;organisms>Bacteria>Terrabacteria&nbsp;group>Firmicutes>Bacilli>Bacillales>Staphylococcaceae>Staphylococcus	1168		NA	1	1	NA	NA	1	1	NA	NA	NA	41	1	49	630	NA	1	NA	NA	NA	NA	NA	NA	NA	NA	125	NA	NA	1	NA	4	21	6	1	2	3	4	17	14	31	NA	NA	22	23	NA
Pseudomonas putida	S	303	cellular&nbsp;organisms>Bacteria>Proteobacteria>Gammaproteobacteria>Pseudomonadales>Pseudomonadaceae>Pseudomonas>Pseudomonas&nbsp;putida&nbsp;group	71		NA	1	1	4	1	NA	4	NA	NA	4	3	2	NA	71	1	NA	2	NA	1	NA	NA	NA	NA	NA	57	NA	NA	NA	3	6	24	23	52	14	NA	8	21	10	25	NA	NA	5	26	12
Salmonella enterica	S	28901	cellular&nbsp;organisms>Bacteria>Proteobacteria>Gammaproteobacteria>Enterobacterales>Enterobacteriaceae>Salmonella	109		NA	3	1	NA	NA	NA	4	6	4	NA	2	NA	NA	NA	NA	8	14	1	14	NA	NA	NA	NA	NA	NA	NA	NA	NA	NA	1	109	11	6	10	NA	1	NA	NA	5	NA	NA	5	8	NA
Colwellia sp. Arc7-D	S	2161872	cellular&nbsp;organisms>Bacteria>Proteobacteria>Gammaproteobacteria>Alteromonadales>Colwelliaceae>Colwellia	22		9	7	13	12	1	8	6	9	1	3	6	3	NA	NA	2	4	11	9	5	4	6	3	NA	NA	NA	NA	NA	2	17	22	3	1	9	12	NA	3	2	3	6	NA	NA	NA	7	2
Bradyrhizobium ottawaense	S	931866	cellular&nbsp;organisms>Bacteria>Proteobacteria>Alphaproteobacteria>Rhizobiales>Bradyrhizobiaceae>Bradyrhizobium	544		7	NA	NA	NA	NA	NA	19	8	NA	NA	24	11	544	91	9	13	NA	NA	NA	NA	NA	NA	NA	NA	71	NA	NA	NA	5	8	8	NA	2	NA	26	NA	NA	NA	NA	NA	NA	NA	NA	NA
Achromobacter xylosoxidans	S	85698	cellular&nbsp;organisms>Bacteria>Proteobacteria>Betaproteobacteria>Burkholderiales>Alcaligenaceae>Achromobacter	736		2	1	5	2	NA	NA	2	1	2	NA	20	23	736	353	NA	4	3	NA	NA	NA	NA	NA	69	54	30	NA	2	19	1	3	22	19	13	9	35	NA	NA	NA	NA	NA	NA	NA	3	NA
Proteus vulgaris	S	585	cellular&nbsp;organisms>Bacteria>Proteobacteria>Gammaproteobacteria>Enterobacterales>Morganellaceae>Proteus	48		NA	2	NA	2	15	7	1	1	3	1	NA	3	NA	NA	NA	1	1	NA	48	25	NA	1	NA	NA	1	NA	NA	NA	8	24	14	21	1	1	NA	NA	NA	NA	1	NA	NA	4	6	1
Vibrio alginolyticus	S	663	cellular&nbsp;organisms>Bacteria>Proteobacteria>Gammaproteobacteria>Vibrionales>Vibrionaceae>Vibrio>Vibrio&nbsp;harveyi&nbsp;group	50		NA	NA	NA	NA	1	4	5	5	5	10	16	9	NA	NA	11	17	10	5	NA	NA	NA	NA	NA	NA	15	NA	NA	NA	13	10	25	13	NA	NA	NA	50	44	1	1	NA	NA	20	17	NA
Pseudomonas koreensis	S	198620	cellular&nbsp;organisms>Bacteria>Proteobacteria>Gammaproteobacteria>Pseudomonadales>Pseudomonadaceae>Pseudomonas	164		1	NA	NA	NA	NA	NA	NA	NA	NA	NA	NA	NA	23	2	NA	NA	NA	NA	1	NA	NA	NA	NA	NA	2	NA	NA	2	3	NA	NA	NA	164	NA	NA	NA	NA	6	2	NA	NA	NA	NA	NA
Aeromonas hydrophila	S	644	cellular&nbsp;organisms>Bacteria>Proteobacteria>Gammaproteobacteria>Aeromonadales>Aeromonadaceae>Aeromonas	79		1	1	4	1	1	NA	NA	NA	1	1	8	12	NA	NA	NA	1	1	NA	1	NA	NA	NA	NA	NA	NA	NA	1	NA	2	NA	52	79	3	2	NA	NA	NA	2	6	NA	NA	27	30	NA
Bacillus cereus	S	1396	cellular&nbsp;organisms>Bacteria>Terrabacteria&nbsp;group>Firmicutes>Bacilli>Bacillales>Bacillaceae>Bacillus>Bacillus&nbsp;cereus&nbsp;group	55		26	8	6	NA	NA	NA	10	6	12	NA	16	NA	NA	NA	NA	5	5	5	NA	NA	5	5	NA	NA	NA	1	NA	3	6	2	2	NA	19	25	NA	4	5	12	19	NA	NA	NA	5	6
Pseudomonas syringae group genomosp. 3	S	251701	cellular&nbsp;organisms>Bacteria>Proteobacteria>Gammaproteobacteria>Pseudomonadales>Pseudomonadaceae>Pseudomonas>Pseudomonas&nbsp;syringae&nbsp;group	45		3	4	3	NA	NA	NA	3	7	13	12	NA	23	25	NA	5	8	7	12	NA	NA	NA	NA	15	NA	NA	13	NA	14	8	13	15	NA	NA	NA	NA	18	6	NA	NA	NA	NA	17	10	45
Magnetospirillum gryphiswaldense	S	55518	cellular&nbsp;organisms>Bacteria>Proteobacteria>Alphaproteobacteria>Rhodospirillales>Rhodospirillaceae>Magnetospirillum	157		NA	NA	NA	NA	NA	NA	NA	NA	NA	NA	NA	NA	NA	NA	NA	NA	NA	NA	NA	NA	NA	NA	NA	NA	NA	NA	NA	NA	157	NA	NA	NA	NA	NA	NA	NA	NA	NA	NA	NA	NA	NA	NA	NA
Flavobacterium anhuiense	S	459526	cellular&nbsp;organisms>Bacteria>FCB&nbsp;group>Bacteroidetes/Chlorobi&nbsp;group>Bacteroidetes>Flavobacteriia>Flavobacteriales>Flavobacteriaceae>Flavobacterium	21		8	6	9	4	3	4	4	3	3	5	5	1	NA	NA	4	7	11	6	2	2	2	1	NA	NA	3	NA	NA	NA	11	9	5	3	21	8	NA	13	15	2	3	NA	NA	4	10	6
Lysobacter antibioticus	S	84531	cellular&nbsp;organisms>Bacteria>Proteobacteria>Gammaproteobacteria>Xanthomonadales>Xanthomonadaceae>Lysobacter	37		17	12	37	15	2	6	2	2	1	NA	NA	NA	NA	NA	NA	4	12	3	1	NA	2	1	NA	NA	1	NA	1	5	5	10	NA	NA	9	2	NA	1	5	NA	10	NA	NA	NA	2	1
Streptococcus gordonii	S	1302	cellular&nbsp;organisms>Bacteria>Terrabacteria&nbsp;group>Firmicutes>Bacilli>Lactobacillales>Streptococcaceae>Streptococcus	30		1	1	3	4	3	1	4	4	1	10	4	4	NA	NA	NA	1	2	NA	2	NA	6	6	NA	NA	1	NA	NA	1	13	14	11	3	19	30	NA	1	1	NA	3	NA	NA	3	4	19
Macrococcus caseolyticus	S	69966	cellular&nbsp;organisms>Bacteria>Terrabacteria&nbsp;group>Firmicutes>Bacilli>Bacillales>Staphylococcaceae>Macrococcus	145		NA	NA	NA	NA	NA	NA	NA	NA	NA	NA	1	2	NA	NA	NA	NA	NA	NA	NA	NA	NA	NA	NA	NA	NA	NA	NA	NA	NA	NA	NA	145	NA	NA	NA	NA	NA	NA	NA	NA	NA	20	69	NA
Acinetobacter sp. WCHA55	S	2004646	cellular&nbsp;organisms>Bacteria>Proteobacteria>Gammaproteobacteria>Pseudomonadales>Moraxellaceae>Acinetobacter	39		NA	NA	NA	NA	NA	NA	NA	NA	2	2	20	16	NA	NA	NA	NA	NA	NA	5	NA	NA	1	NA	NA	3	NA	NA	NA	NA	NA	39	33	18	9	NA	NA	NA	NA	2	NA	NA	21	33	8
Bacillus subtilis	S	1423	cellular&nbsp;organisms>Bacteria>Terrabacteria&nbsp;group>Firmicutes>Bacilli>Bacillales>Bacillaceae>Bacillus>Bacillus&nbsp;subtilis&nbsp;group	26		3	NA	11	17	NA	NA	NA	8	5	4	3	2	NA	NA	NA	15	NA	2	8	NA	NA	6	NA	NA	NA	NA	NA	NA	3	6	2	NA	26	25	NA	NA	NA	6	4	NA	NA	2	NA	4
Micrococcus luteus	S	1270	cellular&nbsp;organisms>Bacteria>Terrabacteria&nbsp;group>Actinobacteria>Actinobacteria>Micrococcales>Micrococcaceae>Micrococcus	132		1	NA	NA	NA	NA	NA	NA	1	1	NA	5	4	20	10	NA	1	NA	NA	2	NA	NA	NA	38	NA	56	1	NA	7	2	NA	42	17	3	NA	10	4	20	19	88	NA	NA	16	23	NA
Halomonas sp. 1513	S	1883416	cellular&nbsp;organisms>Bacteria>Proteobacteria>Gammaproteobacteria>Oceanospirillales>Halomonadaceae>Halomonas	143		NA	NA	NA	NA	NA	NA	NA	NA	NA	NA	NA	NA	NA	NA	NA	NA	NA	NA	143	NA	NA	NA	NA	NA	NA	NA	NA	NA	NA	NA	NA	NA	NA	NA	NA	NA	NA	NA	NA	NA	NA	NA	NA	NA
Pseudarthrobacter phenanthrenivorans	S	361575	cellular&nbsp;organisms>Bacteria>Terrabacteria&nbsp;group>Actinobacteria>Actinobacteria>Micrococcales>Micrococcaceae>Pseudarthrobacter	36		5	3	3	1	2	1	1	1	10	1	3	4	NA	NA	NA	3	3	1	1	2	NA	3	NA	NA	NA	NA	NA	NA	4	13	6	8	36	26	NA	1	2	NA	1	NA	NA	1	4	5
Bradyrhizobium japonicum	S	375	cellular&nbsp;organisms>Bacteria>Proteobacteria>Alphaproteobacteria>Rhizobiales>Bradyrhizobiaceae>Bradyrhizobium	768		NA	NA	4	3	NA	NA	NA	NA	5	5	25	6	768	41	NA	6	NA	6	NA	NA	NA	NA	NA	NA	66	14	NA	NA	NA	NA	NA	NA	1	NA	67	2	NA	NA	NA	NA	NA	NA	NA	NA
Adlercreutzia equolifaciens	S	446660	cellular&nbsp;organisms>Bacteria>Terrabacteria&nbsp;group>Actinobacteria>Coriobacteriia>Eggerthellales>Eggerthellaceae>Adlercreutzia	33		33	21	11	9	NA	NA	NA	NA	1	1	NA	NA	NA	1	2	4	14	11	5	2	NA	2	NA	NA	NA	1	1	1	NA	NA	1	NA	17	4	NA	NA	1	4	4	NA	NA	1	NA	2
Pseudomonas stutzeri	S	316	cellular&nbsp;organisms>Bacteria>Proteobacteria>Gammaproteobacteria>Pseudomonadales>Pseudomonadaceae>Pseudomonas>Pseudomonas&nbsp;stutzeri&nbsp;group>Pseudomonas&nbsp;stutzeri&nbsp;subgroup	102		6	1	6	2	NA	NA	NA	NA	NA	1	8	8	102	3	NA	NA	1	NA	3	NA	1	1	NA	NA	46	NA	NA	6	6	1	13	2	24	4	3	2	35	8	11	NA	NA	NA	NA	NA
Vibrio anguillarum	S	55601	cellular&nbsp;organisms>Bacteria>Proteobacteria>Gammaproteobacteria>Vibrionales>Vibrionaceae>Vibrio	28		28	28	10	9	NA	1	NA	NA	1	1	3	1	NA	NA	7	5	3	1	13	5	2	3	NA	NA	1	1	2	1	NA	1	1	NA	6	5	NA	4	3	5	18	NA	NA	NA	1	3
Dietzia lutea	S	546160	cellular&nbsp;organisms>Bacteria>Terrabacteria&nbsp;group>Actinobacteria>Actinobacteria>Corynebacteriales>Dietziaceae>Dietzia	70		NA	NA	NA	NA	NA	NA	NA	NA	NA	NA	NA	NA	NA	NA	NA	NA	NA	NA	NA	NA	NA	NA	NA	NA	1	NA	NA	NA	NA	NA	NA	NA	70	66	NA	NA	NA	NA	NA	NA	NA	NA	NA	40
Proteus mirabilis	S	584	cellular&nbsp;organisms>Bacteria>Proteobacteria>Gammaproteobacteria>Enterobacterales>Morganellaceae>Proteus	1059		2	1	2	NA	3	6	1	NA	3	4	8	5	NA	NA	1	6	3	NA	27	6	NA	NA	NA	NA	NA	NA	NA	2	15	11	5	1	7	16	NA	7	NA	7	8	NA	NA	3	2	NA
Pseudomonas syringae	S	317	cellular&nbsp;organisms>Bacteria>Proteobacteria>Gammaproteobacteria>Pseudomonadales>Pseudomonadaceae>Pseudomonas>Pseudomonas&nbsp;syringae&nbsp;group>Pseudomonas&nbsp;syringae&nbsp;group&nbsp;genomosp.&nbsp;1	91		1	NA	NA	2	NA	4	NA	NA	NA	2	NA	5	NA	NA	NA	2	3	NA	NA	NA	NA	NA	NA	NA	17	NA	NA	NA	7	NA	NA	NA	91	NA	NA	NA	NA	8	NA	NA	NA	6	6	NA
Clostridium botulinum	S	1491	cellular&nbsp;organisms>Bacteria>Terrabacteria&nbsp;group>Firmicutes>Clostridia>Clostridiales>Clostridiaceae>Clostridium	19		6	9	11	4	3	5	NA	4	4	1	2	3	NA	NA	3	1	NA	2	NA	2	1	NA	NA	NA	NA	4	1	5	18	10	11	5	12	7	NA	NA	2	5	19	NA	NA	9	6	7
Acinetobacter pittii	S	48296	cellular&nbsp;organisms>Bacteria>Proteobacteria>Gammaproteobacteria>Pseudomonadales>Moraxellaceae>Acinetobacter>Acinetobacter&nbsp;calcoaceticus/baumannii&nbsp;complex	16		2	3	3	7	NA	1	2	4	NA	NA	12	1	5	NA	NA	3	NA	1	2	NA	5	3	NA	2	NA	NA	NA	NA	8	16	11	15	14	13	NA	3	NA	NA	3	NA	NA	8	1	10
Pseudanabaena sp. PCC 7367	S	82654	cellular&nbsp;organisms>Bacteria>Terrabacteria&nbsp;group>Cyanobacteria/Melainabacteria&nbsp;group>Cyanobacteria>Synechococcales>Pseudanabaenaceae>Pseudanabaena	18		NA	1	3	4	3	1	3	1	3	3	14	12	NA	NA	3	3	3	NA	NA	NA	4	5	NA	NA	NA	NA	NA	1	13	14	11	10	3	5	NA	9	10	10	13	NA	NA	18	17	16
Xanthomonas campestris	S	339	cellular&nbsp;organisms>Bacteria>Proteobacteria>Gammaproteobacteria>Xanthomonadales>Xanthomonadaceae>Xanthomonas	238		NA	NA	1	NA	NA	NA	2	NA	1	NA	2	2	18	3	1	2	2	NA	1	NA	NA	NA	8	NA	35	NA	3	30	2	3	23	5	4	1	73	3	14	48	102	NA	NA	11	12	3
Pasteurella multocida	S	747	cellular&nbsp;organisms>Bacteria>Proteobacteria>Gammaproteobacteria>Pasteurellales>Pasteurellaceae>Pasteurella	215		NA	1	NA	3	NA	NA	NA	1	1	NA	13	NA	NA	NA	NA	3	54	NA	3	NA	NA	NA	NA	NA	NA	NA	NA	1	1	1	25	NA	NA	12	NA	46	NA	NA	3	NA	NA	NA	NA	NA
Francisella tularensis	S	263	cellular&nbsp;organisms>Bacteria>Proteobacteria>Gammaproteobacteria>Thiotrichales>Francisellaceae>Francisella	83		NA	NA	NA	2	NA	1	4	1	1	NA	2	NA	NA	NA	NA	NA	NA	NA	2	NA	4	3	NA	NA	NA	NA	NA	NA	4	4	3	1	83	3	NA	1	59	NA	2	NA	NA	2	3	1
Pseudomonas extremaustralis	S	359110	cellular&nbsp;organisms>Bacteria>Proteobacteria>Gammaproteobacteria>Pseudomonadales>Pseudomonadaceae>Pseudomonas	254		NA	NA	1	1	NA	1	NA	1	2	1	18	5	254	9	NA	NA	2	1	NA	NA	NA	NA	NA	NA	32	NA	NA	11	NA	NA	26	12	4	NA	2	NA	1	2	1	NA	NA	NA	NA	NA
Chryseobacterium balustinum	S	246	cellular&nbsp;organisms>Bacteria>FCB&nbsp;group>Bacteroidetes/Chlorobi&nbsp;group>Bacteroidetes>Flavobacteriia>Flavobacteriales>Flavobacteriaceae>Chryseobacterium	39		NA	NA	1	NA	NA	NA	NA	NA	4	NA	11	8	NA	NA	NA	NA	NA	NA	9	NA	NA	3	NA	NA	NA	NA	NA	1	1	1	39	25	5	9	NA	NA	NA	NA	1	NA	NA	29	23	2
Rhodococcus erythropolis	S	1833	cellular&nbsp;organisms>Bacteria>Terrabacteria&nbsp;group>Actinobacteria>Actinobacteria>Corynebacteriales>Nocardiaceae>Rhodococcus	513		NA	NA	NA	NA	NA	NA	NA	NA	NA	NA	NA	NA	NA	NA	NA	NA	NA	NA	24	NA	NA	NA	NA	NA	12	NA	NA	NA	NA	NA	NA	6	24	49	NA	NA	16	15	62	NA	NA	NA	10	43
Pontibacter korlensis	S	400092	cellular&nbsp;organisms>Bacteria>FCB&nbsp;group>Bacteroidetes/Chlorobi&nbsp;group>Bacteroidetes>Cytophagia>Cytophagales>Hymenobacteraceae>Pontibacter	16		5	4	8	2	1	NA	2	3	4	4	6	7	NA	NA	NA	1	2	NA	5	2	2	2	NA	NA	1	NA	NA	1	9	4	4	4	16	13	NA	NA	NA	NA	1	NA	NA	1	2	2
Pseudomonas chlororaphis	S	587753	cellular&nbsp;organisms>Bacteria>Proteobacteria>Gammaproteobacteria>Pseudomonadales>Pseudomonadaceae>Pseudomonas>Pseudomonas&nbsp;chlororaphis&nbsp;group	42		1	NA	NA	NA	NA	3	1	NA	3	NA	NA	6	NA	NA	NA	NA	NA	2	NA	NA	NA	NA	NA	NA	NA	NA	NA	2	4	4	27	7	31	14	NA	NA	NA	NA	42	NA	NA	NA	13	23
Geminocystis herdmanii	S	669359	cellular&nbsp;organisms>Bacteria>Terrabacteria&nbsp;group>Cyanobacteria/Melainabacteria&nbsp;group>Cyanobacteria>Oscillatoriophycideae>Chroococcales>Chroococcaceae>Geminocystis	12		10	7	6	4	2	5	NA	NA	1	1	4	5	NA	NA	1	4	2	2	11	5	1	NA	NA	NA	NA	NA	2	1	NA	6	3	5	12	5	NA	4	2	3	7	NA	NA	3	7	1
Staphylococcus saprophyticus	S	29385	cellular&nbsp;organisms>Bacteria>Terrabacteria&nbsp;group>Firmicutes>Bacilli>Bacillales>Staphylococcaceae>Staphylococcus	88		NA	NA	NA	NA	NA	NA	1	NA	NA	NA	NA	NA	NA	NA	NA	NA	NA	NA	1	NA	NA	NA	NA	3	8	NA	NA	NA	1	1	5	86	1	NA	NA	NA	NA	NA	2	NA	NA	88	34	NA
Staphylococcus sp. AntiMn-1	S	1715860	cellular&nbsp;organisms>Bacteria>Terrabacteria&nbsp;group>Firmicutes>Bacilli>Bacillales>Staphylococcaceae>Staphylococcus	103		NA	NA	NA	NA	NA	NA	NA	NA	NA	NA	NA	NA	NA	NA	NA	NA	NA	NA	NA	NA	NA	NA	NA	NA	NA	NA	NA	NA	NA	NA	NA	103	NA	NA	NA	NA	NA	NA	NA	NA	NA	NA	60	NA
Dietzia sp. oral taxon 368	S	712270	cellular&nbsp;organisms>Bacteria>Terrabacteria&nbsp;group>Actinobacteria>Actinobacteria>Corynebacteriales>Dietziaceae>Dietzia	51		NA	NA	NA	NA	NA	NA	NA	NA	NA	NA	NA	NA	NA	1	NA	NA	NA	NA	NA	NA	NA	NA	1	NA	1	2	NA	NA	NA	1	1	2	37	50	NA	NA	NA	NA	3	NA	NA	NA	NA	12
Halomonas campaniensis	S	213554	cellular&nbsp;organisms>Bacteria>Proteobacteria>Gammaproteobacteria>Oceanospirillales>Halomonadaceae>Halomonas	33		NA	NA	NA	3	NA	NA	NA	NA	5	8	NA	NA	NA	NA	NA	NA	NA	NA	NA	NA	NA	4	NA	NA	NA	NA	NA	NA	9	NA	NA	NA	32	33	NA	3	NA	NA	NA	NA	NA	NA	1	NA
Halobiforma lacisalsi	S	229731	cellular&nbsp;organisms>Archaea>Euryarchaeota>Stenosarchaea&nbsp;group>Halobacteria>Natrialbales>Natrialbaceae>Halobiforma	12		5	7	3	3	5	3	4	3	NA	NA	2	NA	NA	NA	2	1	2	3	4	NA	1	1	NA	NA	NA	1	1	2	7	11	1	NA	10	12	NA	1	NA	1	1	NA	NA	1	1	1
Vibrio splendidus	S	29497	cellular&nbsp;organisms>Bacteria>Proteobacteria>Gammaproteobacteria>Vibrionales>Vibrionaceae>Vibrio	15		3	3	5	3	1	1	NA	1	1	8	3	3	NA	NA	1	NA	1	NA	6	1	4	2	NA	NA	NA	NA	1	1	5	6	7	1	10	15	NA	2	NA	NA	2	NA	NA	3	6	4
Pseudomonas sp. RU47	S	2005388	cellular&nbsp;organisms>Bacteria>Proteobacteria>Gammaproteobacteria>Pseudomonadales>Pseudomonadaceae>Pseudomonas	89		NA	NA	NA	NA	NA	NA	NA	NA	NA	NA	1	1	2	NA	NA	NA	NA	NA	NA	NA	NA	NA	NA	NA	NA	NA	NA	NA	NA	NA	1	NA	89	NA	NA	NA	NA	NA	NA	NA	NA	NA	NA	NA
Acidovorax sp. 1608163	S	2478662	cellular&nbsp;organisms>Bacteria>Proteobacteria>Betaproteobacteria>Burkholderiales>Comamonadaceae>Acidovorax	44		NA	NA	NA	NA	NA	NA	NA	NA	2	1	3	5	NA	3	1	NA	NA	NA	NA	NA	NA	NA	NA	1	4	NA	NA	NA	NA	NA	37	38	1	NA	NA	NA	NA	NA	1	NA	NA	30	44	NA
Moraxella osloensis	S	34062	cellular&nbsp;organisms>Bacteria>Proteobacteria>Gammaproteobacteria>Pseudomonadales>Moraxellaceae>Moraxella	51		2	1	4	2	NA	1	1	2	1	1	7	6	4	51	1	NA	NA	1	3	NA	1	NA	NA	2	12	2	NA	NA	2	5	20	8	3	5	2	4	1	5	19	NA	NA	3	4	1
Serratia marcescens	S	615	cellular&nbsp;organisms>Bacteria>Proteobacteria>Gammaproteobacteria>Enterobacterales>Yersiniaceae>Serratia	106		2	5	7	2	NA	4	NA	NA	1	1	9	2	NA	NA	NA	2	NA	2	6	NA	NA	NA	1	NA	2	NA	1	14	6	11	5	3	2	3	NA	6	4	43	106	NA	NA	NA	4	4
Psychrobacter sp. P11F6	S	1699621	cellular&nbsp;organisms>Bacteria>Proteobacteria>Gammaproteobacteria>Pseudomonadales>Moraxellaceae>Psychrobacter	66		NA	NA	NA	NA	2	1	2	1	NA	NA	NA	NA	NA	NA	NA	NA	1	NA	1	1	NA	NA	NA	NA	66	2	NA	2	1	2	1	NA	3	3	NA	17	29	6	3	NA	NA	NA	2	3
Methylomusa anaerophila	S	1930071	cellular&nbsp;organisms>Bacteria>Terrabacteria&nbsp;group>Firmicutes>Negativicutes>Selenomonadales>Sporomusaceae>Methylomusa	17		1	2	1	NA	NA	2	6	3	1	NA	4	1	NA	NA	NA	NA	4	NA	3	2	3	5	NA	NA	NA	NA	NA	NA	8	11	3	2	10	17	NA	6	4	1	9	NA	NA	7	4	9
Halorhodospira halochloris	S	1052	cellular&nbsp;organisms>Bacteria>Proteobacteria>Gammaproteobacteria>Chromatiales>Ectothiorhodospiraceae>Halorhodospira	12		4	3	6	3	1	5	4	2	1	3	4	3	NA	NA	NA	2	1	NA	3	1	NA	3	NA	NA	NA	NA	NA	NA	9	12	1	NA	4	11	NA	NA	NA	2	1	NA	NA	1	1	4
Hydrogenophaga sp. NH-16	S	2184519	cellular&nbsp;organisms>Bacteria>Proteobacteria>Betaproteobacteria>Burkholderiales>Comamonadaceae>Hydrogenophaga	39		NA	NA	NA	NA	1	NA	NA	5	NA	NA	NA	NA	NA	2	NA	NA	NA	1	NA	NA	NA	NA	NA	NA	NA	NA	NA	NA	35	39	1	1	NA	NA	NA	NA	NA	NA	2	NA	NA	NA	NA	NA
Bradyrhizobium sp. WSM471	S	319017	cellular&nbsp;organisms>Bacteria>Proteobacteria>Alphaproteobacteria>Rhizobiales>Bradyrhizobiaceae>Bradyrhizobium	246		NA	NA	6	NA	NA	NA	NA	7	NA	9	10	NA	246	12	NA	NA	24	NA	NA	NA	NA	NA	NA	NA	13	NA	13	NA	NA	NA	NA	NA	NA	NA	NA	NA	NA	NA	NA	NA	NA	NA	NA	NA
Muricauda ruestringensis	S	111501	cellular&nbsp;organisms>Bacteria>FCB&nbsp;group>Bacteroidetes/Chlorobi&nbsp;group>Bacteroidetes>Flavobacteriia>Flavobacteriales>Flavobacteriaceae>Muricauda	8		1	7	6	4	1	6	NA	2	2	8	4	2	NA	NA	1	4	2	3	1	1	1	1	NA	NA	NA	1	NA	NA	5	4	3	1	5	6	NA	NA	NA	1	1	NA	NA	2	1	1
Bradyrhizobium lablabi	S	722472	cellular&nbsp;organisms>Bacteria>Proteobacteria>Alphaproteobacteria>Rhizobiales>Bradyrhizobiaceae>Bradyrhizobium	614		NA	NA	5	NA	NA	NA	NA	NA	NA	NA	9	NA	614	67	NA	NA	NA	NA	NA	NA	NA	NA	NA	NA	53	NA	12	NA	1	NA	NA	NA	NA	NA	19	NA	NA	NA	NA	NA	NA	NA	NA	NA
Oscillatoria acuminata	S	118323	cellular&nbsp;organisms>Bacteria>Terrabacteria&nbsp;group>Cyanobacteria/Melainabacteria&nbsp;group>Cyanobacteria>Oscillatoriophycideae>Oscillatoriales>Oscillatoriaceae>Oscillatoria	18		6	NA	NA	NA	NA	NA	NA	NA	3	3	NA	NA	NA	NA	NA	6	7	NA	NA	NA	NA	1	NA	NA	NA	NA	NA	NA	15	18	NA	NA	14	7	NA	9	NA	NA	6	NA	NA	NA	NA	NA
Kluyvera intermedia	S	61648	cellular&nbsp;organisms>Bacteria>Proteobacteria>Gammaproteobacteria>Enterobacterales>Enterobacteriaceae>Kluyvera	64		NA	1	NA	NA	NA	NA	NA	NA	NA	NA	NA	NA	NA	NA	NA	NA	NA	NA	8	64	1	NA	NA	NA	NA	NA	NA	1	NA	NA	1	NA	NA	3	NA	NA	NA	NA	NA	NA	NA	NA	NA	NA
Ralstonia pickettii	S	329	cellular&nbsp;organisms>Bacteria>Proteobacteria>Betaproteobacteria>Burkholderiales>Burkholderiaceae>Ralstonia	1116		NA	NA	NA	NA	NA	NA	NA	7	NA	NA	NA	3	331	1116	NA	1	2	NA	2	NA	NA	NA	73	45	NA	NA	NA	NA	14	16	9	23	NA	1	56	NA	NA	NA	9	NA	NA	18	37	NA
Stenotrophomonas maltophilia	S	40324	cellular&nbsp;organisms>Bacteria>Proteobacteria>Gammaproteobacteria>Xanthomonadales>Xanthomonadaceae>Stenotrophomonas>Stenotrophomonas&nbsp;maltophilia&nbsp;group	475		NA	NA	NA	2	NA	NA	2	1	3	NA	2	7	475	446	NA	1	NA	NA	3	NA	NA	NA	64	85	10	NA	NA	20	2	2	15	1	2	NA	18	7	NA	104	252	NA	NA	NA	1	NA
Dietzia sp. JS16-p6b	S	2052657	cellular&nbsp;organisms>Bacteria>Terrabacteria&nbsp;group>Actinobacteria>Actinobacteria>Corynebacteriales>Dietziaceae>Dietzia	42		NA	NA	NA	NA	NA	NA	NA	NA	NA	NA	NA	NA	NA	NA	NA	NA	NA	NA	NA	NA	NA	NA	NA	NA	NA	NA	NA	NA	4	NA	NA	NA	25	42	NA	NA	NA	NA	NA	NA	NA	NA	NA	11
Arthrobacter alpinus	S	656366	cellular&nbsp;organisms>Bacteria>Terrabacteria&nbsp;group>Actinobacteria>Actinobacteria>Micrococcales>Micrococcaceae>Arthrobacter	11		1	4	6	4	1	2	1	3	4	4	5	3	1	NA	NA	NA	1	2	1	2	NA	NA	NA	NA	NA	NA	NA	NA	10	6	NA	3	2	6	NA	1	1	4	2	NA	NA	NA	2	5
Bacillus anthracis	S	1392	cellular&nbsp;organisms>Bacteria>Terrabacteria&nbsp;group>Firmicutes>Bacilli>Bacillales>Bacillaceae>Bacillus>Bacillus&nbsp;cereus&nbsp;group	20		NA	NA	1	NA	NA	NA	5	NA	NA	NA	17	NA	NA	NA	NA	NA	NA	4	NA	NA	6	NA	NA	NA	20	2	NA	NA	4	9	NA	NA	NA	NA	NA	4	NA	NA	NA	NA	NA	NA	5	NA
Aeromonas media	S	651	cellular&nbsp;organisms>Bacteria>Proteobacteria>Gammaproteobacteria>Aeromonadales>Aeromonadaceae>Aeromonas	316		1	NA	NA	1	NA	NA	NA	NA	5	NA	3	8	NA	NA	NA	NA	NA	NA	NA	NA	NA	NA	NA	NA	NA	NA	NA	NA	NA	NA	24	25	NA	NA	NA	NA	NA	2	NA	NA	NA	9	18	NA
Acinetobacter sp. TTH0-4	S	1646498	cellular&nbsp;organisms>Bacteria>Proteobacteria>Gammaproteobacteria>Pseudomonadales>Moraxellaceae>Acinetobacter	25		NA	NA	NA	NA	NA	NA	NA	NA	NA	NA	2	1	NA	NA	NA	NA	NA	NA	9	NA	4	1	NA	NA	NA	NA	NA	1	NA	NA	8	1	19	19	NA	NA	NA	NA	4	NA	NA	3	7	6
Psychrobacter alimentarius	S	261164	cellular&nbsp;organisms>Bacteria>Proteobacteria>Gammaproteobacteria>Pseudomonadales>Moraxellaceae>Psychrobacter	22		NA	NA	NA	NA	NA	NA	NA	NA	NA	NA	NA	NA	NA	NA	NA	NA	NA	NA	15	1	3	3	NA	NA	1	NA	NA	NA	NA	NA	4	2	14	22	NA	2	NA	NA	1	NA	NA	NA	1	3
Bradyrhizobium diazoefficiens	S	1355477	cellular&nbsp;organisms>Bacteria>Proteobacteria>Alphaproteobacteria>Rhizobiales>Bradyrhizobiaceae>Bradyrhizobium	371		2	2	NA	NA	NA	2	2	NA	2	NA	12	8	371	18	NA	6	3	3	3	NA	NA	NA	NA	NA	8	6	NA	3	NA	NA	NA	NA	NA	2	11	NA	NA	NA	NA	NA	NA	NA	NA	NA
Rahnella aquatilis	S	34038	cellular&nbsp;organisms>Bacteria>Proteobacteria>Gammaproteobacteria>Enterobacterales>Yersiniaceae>Rahnella	14		2	1	5	1	NA	NA	1	1	4	NA	1	6	NA	NA	NA	NA	2	1	5	1	NA	2	NA	NA	NA	NA	NA	NA	2	12	1	NA	11	4	7	NA	NA	NA	6	NA	NA	NA	NA	2
Hymenobacter swuensis	S	1446467	cellular&nbsp;organisms>Bacteria>FCB&nbsp;group>Bacteroidetes/Chlorobi&nbsp;group>Bacteroidetes>Cytophagia>Cytophagales>Hymenobacteraceae>Hymenobacter	9		1	3	NA	2	2	1	2	1	5	1	NA	1	NA	NA	NA	4	1	1	2	1	NA	5	NA	NA	NA	NA	NA	NA	2	7	4	1	9	7	NA	NA	2	4	3	NA	NA	NA	4	6
Acidovorax sp. JS42	S	232721	cellular&nbsp;organisms>Bacteria>Proteobacteria>Betaproteobacteria>Burkholderiales>Comamonadaceae>Acidovorax	365		NA	NA	NA	NA	NA	NA	NA	NA	NA	NA	NA	NA	95	21	NA	NA	NA	NA	NA	NA	NA	NA	NA	NA	62	NA	NA	NA	NA	NA	NA	NA	NA	NA	41	NA	NA	38	28	NA	NA	NA	NA	NA
Dietzia psychralcaliphila	S	139021	cellular&nbsp;organisms>Bacteria>Terrabacteria&nbsp;group>Actinobacteria>Actinobacteria>Corynebacteriales>Dietziaceae>Dietzia	33		NA	NA	NA	NA	NA	NA	NA	NA	NA	NA	NA	NA	NA	NA	NA	NA	NA	NA	NA	NA	NA	NA	NA	NA	NA	NA	NA	NA	2	NA	NA	NA	26	33	NA	NA	NA	NA	1	NA	NA	NA	NA	12
Geobacter sp. M18	S	443143	cellular&nbsp;organisms>Bacteria>Proteobacteria>delta/epsilon&nbsp;subdivisions>Deltaproteobacteria>Desulfuromonadales>Geobacteraceae>Geobacter	12		NA	NA	NA	4	2	3	2	1	NA	NA	6	3	NA	NA	NA	1	NA	1	1	NA	NA	2	NA	NA	NA	NA	NA	NA	7	7	3	1	5	12	NA	NA	NA	1	1	NA	NA	8	NA	3
Rhodopseudomonas palustris	S	1076	cellular&nbsp;organisms>Bacteria>Proteobacteria>Alphaproteobacteria>Rhizobiales>Bradyrhizobiaceae>Rhodopseudomonas	433		5	1	1	NA	1	NA	NA	1	1	1	13	3	433	50	NA	NA	8	4	5	1	NA	NA	1	NA	6	NA	NA	NA	NA	2	4	NA	3	1	15	NA	NA	7	2	NA	NA	1	2	NA
Shewanella algae	S	38313	cellular&nbsp;organisms>Bacteria>Proteobacteria>Gammaproteobacteria>Alteromonadales>Shewanellaceae>Shewanella	53		NA	NA	NA	NA	NA	NA	NA	1	NA	1	NA	2	NA	53	NA	NA	NA	NA	NA	NA	NA	NA	NA	NA	2	NA	NA	1	NA	NA	9	44	NA	NA	NA	NA	NA	NA	NA	NA	NA	1	6	NA
Chlorobium phaeobacteroides	S	1096	cellular&nbsp;organisms>Bacteria>FCB&nbsp;group>Bacteroidetes/Chlorobi&nbsp;group>Chlorobi>Chlorobia>Chlorobiales>Chlorobiaceae>Chlorobium/Pelodictyon&nbsp;group>Chlorobium	8		3	NA	2	3	NA	2	NA	1	3	1	2	2	NA	NA	2	1	NA	1	1	1	NA	2	NA	NA	NA	NA	NA	NA	7	8	1	6	4	7	NA	3	2	1	1	NA	NA	NA	3	1
Pseudomonas moraviensis	S	321662	cellular&nbsp;organisms>Bacteria>Proteobacteria>Gammaproteobacteria>Pseudomonadales>Pseudomonadaceae>Pseudomonas	54		NA	NA	NA	NA	NA	NA	NA	NA	NA	NA	NA	NA	15	5	NA	NA	NA	NA	NA	NA	1	NA	NA	NA	NA	NA	2	NA	NA	NA	NA	2	54	NA	NA	NA	NA	NA	4	NA	NA	2	NA	NA
Staphylococcus cohnii	S	29382	cellular&nbsp;organisms>Bacteria>Terrabacteria&nbsp;group>Firmicutes>Bacilli>Bacillales>Staphylococcaceae>Staphylococcus	60		NA	NA	NA	NA	NA	NA	NA	NA	NA	NA	1	1	NA	NA	NA	NA	NA	NA	NA	NA	NA	NA	NA	NA	NA	NA	NA	2	NA	NA	8	46	1	NA	NA	NA	1	NA	2	NA	NA	56	17	NA
Acinetobacter schindleri	S	108981	cellular&nbsp;organisms>Bacteria>Proteobacteria>Gammaproteobacteria>Pseudomonadales>Moraxellaceae>Acinetobacter	35		NA	NA	NA	NA	NA	1	NA	NA	1	NA	1	1	NA	NA	NA	NA	NA	NA	1	NA	2	NA	NA	NA	35	NA	NA	NA	NA	2	NA	2	8	5	NA	12	10	1	8	NA	NA	1	3	4
Calothrix parasitica	S	1973486	cellular&nbsp;organisms>Bacteria>Terrabacteria&nbsp;group>Cyanobacteria/Melainabacteria&nbsp;group>Cyanobacteria>Nostocales>Rivulariaceae>Calothrix	17		8	10	4	2	NA	1	NA	NA	3	1	2	1	NA	NA	1	3	4	1	4	NA	NA	1	NA	NA	2	NA	1	1	1	2	1	NA	3	2	NA	8	3	11	17	NA	NA	NA	1	5
Pandoravirus neocaledonia	S	2107708	Viruses>dsDNA&nbsp;viruses,&nbsp;no&nbsp;RNA&nbsp;stage>unclassified&nbsp;dsDNA&nbsp;viruses>Pandoravirus	12		12	8	6	8	NA	NA	3	1	NA	NA	1	NA	NA	NA	1	2	3	2	NA	NA	NA	1	NA	NA	NA	NA	NA	1	1	4	1	NA	3	1	NA	1	NA	NA	NA	NA	NA	NA	NA	NA
Shewanella baltica	S	62322	cellular&nbsp;organisms>Bacteria>Proteobacteria>Gammaproteobacteria>Alteromonadales>Shewanellaceae>Shewanella	28		6	2	1	4	NA	NA	1	NA	8	3	NA	3	NA	NA	NA	1	NA	NA	1	NA	8	4	NA	NA	NA	NA	3	NA	1	NA	1	4	2	4	NA	1	NA	15	28	NA	NA	NA	4	10
Acinetobacter sp. FDAARGOS_493	S	2420300	cellular&nbsp;organisms>Bacteria>Proteobacteria>Gammaproteobacteria>Pseudomonadales>Moraxellaceae>Acinetobacter	56		NA	NA	NA	NA	NA	NA	NA	NA	NA	NA	NA	NA	NA	NA	NA	NA	NA	NA	NA	NA	NA	NA	NA	NA	NA	NA	NA	NA	NA	NA	NA	NA	56	NA	NA	NA	NA	NA	NA	NA	NA	NA	NA	NA
Burkholderia gladioli	S	28095	cellular&nbsp;organisms>Bacteria>Proteobacteria>Betaproteobacteria>Burkholderiales>Burkholderiaceae>Burkholderia	13		NA	1	1	1	NA	1	2	2	1	1	8	2	NA	10	NA	1	1	NA	1	NA	NA	1	NA	NA	2	NA	NA	NA	9	13	2	NA	3	3	13	1	NA	NA	1	NA	NA	1	1	1
Haemophilus influenzae	S	727	cellular&nbsp;organisms>Bacteria>Proteobacteria>Gammaproteobacteria>Pasteurellales>Pasteurellaceae>Haemophilus	12		3	2	1	6	1	NA	NA	1	3	NA	2	1	NA	NA	1	NA	NA	NA	1	1	NA	NA	NA	NA	NA	NA	NA	NA	4	12	2	2	6	6	NA	1	NA	NA	5	NA	NA	NA	NA	NA
Herbaspirillum seropedicae	S	964	cellular&nbsp;organisms>Bacteria>Proteobacteria>Betaproteobacteria>Burkholderiales>Oxalobacteraceae>Herbaspirillum	8		5	1	4	5	NA	NA	3	2	2	1	2	NA	NA	NA	1	2	3	1	1	NA	1	1	NA	NA	1	NA	NA	NA	4	2	NA	1	6	6	NA	2	4	8	3	NA	NA	NA	4	2
Mycoplasma cloacale	S	92401	cellular&nbsp;organisms>Bacteria>Terrabacteria&nbsp;group>Tenericutes>Mollicutes>Mycoplasmatales>Mycoplasmataceae>Mycoplasma	23		4	5	12	4	1	NA	NA	1	2	1	2	1	NA	NA	NA	NA	2	NA	1	1	2	NA	NA	NA	NA	NA	1	3	1	2	3	1	4	1	NA	2	1	12	23	NA	NA	2	3	3
Enterobacter hormaechei	S	158836	cellular&nbsp;organisms>Bacteria>Proteobacteria>Gammaproteobacteria>Enterobacterales>Enterobacteriaceae>Enterobacter>Enterobacter&nbsp;cloacae&nbsp;complex	15		NA	12	NA	NA	NA	NA	NA	NA	NA	NA	NA	NA	NA	NA	NA	8	6	NA	NA	NA	NA	NA	NA	NA	NA	NA	NA	NA	NA	13	15	NA	NA	NA	NA	10	NA	NA	NA	NA	NA	NA	NA	NA
Yersinia pestis	S	632	cellular&nbsp;organisms>Bacteria>Proteobacteria>Gammaproteobacteria>Enterobacterales>Yersiniaceae>Yersinia>Yersinia&nbsp;pseudotuberculosis&nbsp;complex	24		4	NA	NA	NA	NA	NA	NA	NA	23	NA	NA	NA	NA	NA	NA	NA	NA	NA	NA	NA	NA	NA	NA	NA	NA	NA	NA	NA	NA	NA	4	NA	NA	23	NA	NA	NA	NA	24	NA	NA	NA	NA	NA
Fusobacterium nucleatum	S	851	cellular&nbsp;organisms>Bacteria>Fusobacteria>Fusobacteriia>Fusobacteriales>Fusobacteriaceae>Fusobacterium	7		6	5	3	3	NA	NA	NA	NA	2	4	2	4	NA	NA	NA	1	NA	NA	NA	NA	NA	NA	NA	NA	2	NA	NA	4	2	7	4	1	1	3	NA	3	2	1	3	NA	NA	1	6	NA
Parascardovia denticolens	S	78258	cellular&nbsp;organisms>Bacteria>Terrabacteria&nbsp;group>Actinobacteria>Actinobacteria>Bifidobacteriales>Bifidobacteriaceae>Parascardovia	6		3	4	6	3	2	1	2	1	2	NA	2	NA	NA	NA	3	5	4	5	1	NA	NA	NA	NA	NA	NA	NA	NA	NA	3	2	2	NA	2	1	NA	NA	NA	NA	NA	NA	NA	NA	NA	2
Chlamydia sp. H15-1957-10C	S	1967782	cellular&nbsp;organisms>Bacteria>PVC&nbsp;group>Chlamydiae>Chlamydiia>Chlamydiales>Chlamydiaceae>Chlamydia/Chlamydophila&nbsp;group>Chlamydia	29		1	NA	NA	NA	29	23	NA	NA	NA	NA	NA	NA	NA	NA	NA	NA	NA	NA	NA	NA	NA	NA	NA	NA	NA	NA	NA	NA	NA	1	NA	NA	NA	NA	NA	NA	NA	NA	NA	NA	NA	NA	NA	NA
Dietzia timorensis	S	499555	cellular&nbsp;organisms>Bacteria>Terrabacteria&nbsp;group>Actinobacteria>Actinobacteria>Corynebacteriales>Dietziaceae>Dietzia	23		NA	NA	NA	NA	NA	NA	NA	NA	NA	NA	NA	NA	NA	NA	NA	NA	NA	NA	NA	NA	NA	NA	NA	NA	NA	NA	NA	3	NA	1	NA	5	23	21	NA	NA	NA	17	20	NA	NA	1	5	10
Pseudomonas fragi	S	296	cellular&nbsp;organisms>Bacteria>Proteobacteria>Gammaproteobacteria>Pseudomonadales>Pseudomonadaceae>Pseudomonas>Pseudomonas&nbsp;chlororaphis&nbsp;group	73		NA	NA	NA	NA	NA	NA	NA	NA	NA	NA	NA	NA	73	NA	NA	NA	NA	NA	3	NA	NA	2	NA	NA	NA	NA	NA	NA	NA	NA	NA	NA	9	39	NA	NA	NA	NA	6	NA	NA	NA	15	9
Bartonella elizabethae	S	807	cellular&nbsp;organisms>Bacteria>Proteobacteria>Alphaproteobacteria>Rhizobiales>Bartonellaceae>Bartonella	10		7	10	8	2	1	3	1	1	3	NA	4	2	NA	NA	NA	NA	NA	NA	NA	NA	NA	NA	NA	NA	NA	NA	NA	2	4	4	NA	1	NA	NA	NA	NA	NA	2	6	NA	NA	1	2	NA
Alcaligenes faecalis	S	511	cellular&nbsp;organisms>Bacteria>Proteobacteria>Betaproteobacteria>Burkholderiales>Alcaligenaceae>Alcaligenes	100		NA	NA	NA	NA	NA	NA	NA	NA	NA	NA	1	1	NA	NA	NA	NA	NA	NA	NA	NA	NA	NA	NA	NA	NA	NA	NA	6	NA	1	25	18	NA	NA	NA	1	NA	43	100	NA	NA	9	19	3
Streptomyces hygroscopicus	S	1912	cellular&nbsp;organisms>Bacteria>Terrabacteria&nbsp;group>Actinobacteria>Actinobacteria>Streptomycetales>Streptomycetaceae>Streptomyces	42		NA	NA	NA	NA	NA	NA	NA	NA	NA	NA	NA	NA	NA	NA	NA	1	NA	NA	3	NA	NA	NA	NA	NA	NA	NA	NA	NA	NA	1	NA	NA	42	5	NA	NA	NA	NA	NA	NA	NA	NA	NA	NA
Delftia acidovorans	S	80866	cellular&nbsp;organisms>Bacteria>Proteobacteria>Betaproteobacteria>Burkholderiales>Comamonadaceae>Delftia	180		NA	NA	NA	NA	NA	NA	NA	NA	NA	NA	NA	NA	180	134	NA	NA	NA	NA	NA	NA	NA	NA	41	48	NA	NA	NA	NA	NA	NA	26	25	NA	NA	40	NA	NA	NA	6	NA	NA	29	28	NA
Sphingobium sp. YG1	S	2082188	cellular&nbsp;organisms>Bacteria>Proteobacteria>Alphaproteobacteria>Sphingomonadales>Sphingomonadaceae>Sphingobium	19		NA	NA	NA	NA	NA	NA	NA	NA	NA	NA	8	4	NA	2	NA	NA	NA	NA	NA	NA	NA	NA	NA	NA	1	NA	NA	NA	1	NA	19	18	NA	NA	NA	NA	NA	1	NA	NA	NA	5	18	NA
Pseudomonas mandelii	S	75612	cellular&nbsp;organisms>Bacteria>Proteobacteria>Gammaproteobacteria>Pseudomonadales>Pseudomonadaceae>Pseudomonas>Pseudomonas&nbsp;fluorescens&nbsp;group	35		NA	NA	NA	NA	NA	NA	NA	NA	NA	NA	NA	1	5	NA	NA	NA	NA	NA	NA	NA	NA	NA	NA	NA	NA	NA	NA	NA	NA	NA	6	8	35	NA	NA	2	1	NA	NA	NA	NA	NA	2	NA
Shewanella halifaxensis	S	271098	cellular&nbsp;organisms>Bacteria>Proteobacteria>Gammaproteobacteria>Alteromonadales>Shewanellaceae>Shewanella	9		NA	NA	1	1	NA	1	NA	NA	3	1	2	2	NA	NA	NA	NA	NA	1	2	NA	1	NA	NA	NA	NA	NA	NA	NA	6	9	1	3	8	8	NA	1	1	NA	NA	NA	NA	1	1	2
Vibrio crassostreae	S	246167	cellular&nbsp;organisms>Bacteria>Proteobacteria>Gammaproteobacteria>Vibrionales>Vibrionaceae>Vibrio	12		3	2	3	NA	1	3	3	3	2	1	1	1	NA	NA	NA	NA	1	NA	NA	NA	NA	1	NA	NA	NA	NA	NA	NA	4	12	3	2	2	2	NA	NA	NA	2	1	NA	NA	3	5	3
Burkholderia cenocepacia	S	95486	cellular&nbsp;organisms>Bacteria>Proteobacteria>Betaproteobacteria>Burkholderiales>Burkholderiaceae>Burkholderia>Burkholderia&nbsp;cepacia&nbsp;complex	608		1	1	1	3	NA	NA	1	NA	NA	NA	NA	NA	86	199	NA	NA	NA	NA	NA	NA	NA	NA	49	NA	17	12	NA	NA	NA	2	4	NA	5	2	608	NA	NA	NA	10	NA	NA	4	NA	NA
Listeria monocytogenes	S	1639	cellular&nbsp;organisms>Bacteria>Terrabacteria&nbsp;group>Firmicutes>Bacilli>Bacillales>Listeriaceae>Listeria	24		NA	1	NA	NA	NA	NA	NA	1	NA	NA	NA	NA	NA	NA	NA	1	NA	NA	24	7	NA	NA	NA	NA	5	NA	NA	2	1	5	NA	NA	NA	2	NA	1	NA	NA	1	NA	NA	NA	NA	NA
Kitasatospora sp. MMS16-BH015	S	2018025	cellular&nbsp;organisms>Bacteria>Terrabacteria&nbsp;group>Actinobacteria>Actinobacteria>Streptomycetales>Streptomycetaceae>Kitasatospora	22		4	3	3	3	NA	NA	1	1	NA	NA	NA	NA	NA	NA	NA	NA	NA	1	4	1	NA	NA	NA	NA	NA	NA	NA	NA	NA	NA	1	NA	13	13	NA	NA	NA	NA	NA	NA	NA	NA	NA	22
Afipia sp. GAS231	S	1882747	cellular&nbsp;organisms>Bacteria>Proteobacteria>Alphaproteobacteria>Rhizobiales>Bradyrhizobiaceae>Afipia	305		NA	NA	NA	NA	NA	NA	NA	NA	NA	NA	13	6	305	17	NA	4	3	NA	3	NA	NA	NA	NA	NA	12	6	NA	NA	NA	1	NA	NA	NA	NA	28	NA	NA	NA	NA	NA	NA	NA	NA	NA
Moorea producens	S	1155739	cellular&nbsp;organisms>Bacteria>Terrabacteria&nbsp;group>Cyanobacteria/Melainabacteria&nbsp;group>Cyanobacteria>Oscillatoriophycideae>Oscillatoriales>Oscillatoriaceae>Moorea	10		NA	10	2	NA	NA	NA	5	5	NA	1	1	3	NA	NA	4	2	1	NA	NA	NA	NA	NA	NA	NA	NA	NA	NA	NA	1	NA	2	7	1	3	NA	2	2	1	2	NA	NA	1	7	2
Burkholderia cepacia	S	292	cellular&nbsp;organisms>Bacteria>Proteobacteria>Betaproteobacteria>Burkholderiales>Burkholderiaceae>Burkholderia>Burkholderia&nbsp;cepacia&nbsp;complex	152		NA	NA	NA	1	NA	NA	NA	NA	NA	1	2	NA	150	143	NA	NA	NA	NA	NA	NA	NA	NA	NA	NA	32	NA	NA	NA	NA	5	3	NA	NA	3	152	NA	NA	NA	8	NA	NA	NA	NA	NA
Synechococcus sp. SynAce01	S	1916956	cellular&nbsp;organisms>Bacteria>Terrabacteria&nbsp;group>Cyanobacteria/Melainabacteria&nbsp;group>Cyanobacteria>Synechococcales>Synechococcaceae>Synechococcus	6		4	1	3	2	4	NA	1	2	NA	1	NA	2	NA	NA	NA	2	6	NA	NA	NA	NA	1	NA	NA	NA	NA	NA	NA	4	5	2	NA	3	4	NA	NA	NA	1	NA	NA	NA	NA	2	2
Azospira oryzae	S	146939	cellular&nbsp;organisms>Bacteria>Proteobacteria>Betaproteobacteria>Rhodocyclales>Rhodocyclaceae>Azospira	42		NA	NA	NA	NA	NA	NA	NA	NA	1	NA	NA	NA	20	10	NA	NA	NA	NA	NA	NA	NA	NA	NA	2	42	NA	NA	NA	NA	NA	NA	3	NA	NA	3	6	8	1	NA	NA	NA	NA	NA	NA
Scytonema sp. HK-05	S	1137095	cellular&nbsp;organisms>Bacteria>Terrabacteria&nbsp;group>Cyanobacteria/Melainabacteria&nbsp;group>Cyanobacteria>Nostocales>Scytonemataceae>Scytonema	5		3	3	2	1	2	3	3	4	3	1	2	1	NA	NA	NA	2	1	NA	2	NA	NA	NA	NA	NA	NA	NA	NA	NA	5	2	4	1	NA	1	NA	2	NA	1	NA	NA	NA	NA	3	1
Bacteroides cellulosilyticus	S	246787	cellular&nbsp;organisms>Bacteria>FCB&nbsp;group>Bacteroidetes/Chlorobi&nbsp;group>Bacteroidetes>Bacteroidia>Bacteroidales>Bacteroidaceae>Bacteroides	22		8	5	5	3	NA	1	1	NA	1	NA	2	NA	NA	NA	NA	1	1	NA	3	1	2	1	NA	NA	NA	1	NA	3	1	NA	NA	1	1	4	NA	NA	1	5	22	NA	NA	NA	NA	6
Pseudomonas sp. R11-23-07	S	658632	cellular&nbsp;organisms>Bacteria>Proteobacteria>Gammaproteobacteria>Pseudomonadales>Pseudomonadaceae>Pseudomonas	45		NA	NA	NA	NA	NA	NA	NA	NA	NA	NA	NA	NA	NA	NA	NA	NA	NA	NA	NA	NA	NA	NA	NA	NA	NA	NA	NA	NA	NA	NA	NA	NA	45	NA	NA	NA	NA	NA	NA	NA	NA	NA	NA	NA
Methylorubrum extorquens	S	408	cellular&nbsp;organisms>Bacteria>Proteobacteria>Alphaproteobacteria>Rhizobiales>Methylobacteriaceae>Methylorubrum	397		NA	NA	NA	1	NA	NA	NA	NA	NA	NA	7	NA	56	60	NA	NA	NA	NA	NA	NA	NA	NA	15	3	18	3	NA	NA	NA	NA	9	7	NA	NA	397	6	NA	6	NA	NA	NA	NA	NA	NA
Burkholderia sp. IDO3	S	1705310	cellular&nbsp;organisms>Bacteria>Proteobacteria>Betaproteobacteria>Burkholderiales>Burkholderiaceae>Burkholderia	852		NA	NA	NA	NA	NA	NA	NA	NA	NA	NA	NA	NA	182	292	NA	1	NA	NA	NA	NA	NA	NA	126	42	42	NA	NA	NA	NA	NA	1	NA	NA	NA	852	NA	7	NA	10	NA	NA	NA	NA	NA
Agrobacterium tumefaciens	S	358	cellular&nbsp;organisms>Bacteria>Proteobacteria>Alphaproteobacteria>Rhizobiales>Rhizobiaceae>Rhizobium/Agrobacterium&nbsp;group>Agrobacterium>Agrobacterium&nbsp;tumefaciens&nbsp;complex	24		2	2	2	1	NA	NA	1	NA	NA	1	5	NA	9	NA	NA	1	NA	NA	1	NA	NA	NA	NA	NA	NA	NA	NA	3	NA	NA	18	4	NA	2	NA	1	NA	NA	NA	NA	NA	4	24	NA
Microbacterium oxydans	S	82380	cellular&nbsp;organisms>Bacteria>Terrabacteria&nbsp;group>Actinobacteria>Actinobacteria>Micrococcales>Microbacteriaceae>Microbacterium	36		NA	NA	NA	NA	NA	NA	NA	NA	NA	NA	NA	1	NA	NA	NA	NA	NA	NA	NA	NA	NA	NA	NA	NA	NA	NA	NA	NA	NA	2	NA	NA	3	36	NA	NA	2	NA	1	NA	NA	NA	NA	NA
Caulobacter sp. FWC26	S	69665	cellular&nbsp;organisms>Bacteria>Proteobacteria>Alphaproteobacteria>Caulobacterales>Caulobacteraceae>Caulobacter	38		NA	NA	NA	NA	NA	NA	NA	1	NA	NA	NA	NA	NA	NA	NA	NA	NA	NA	NA	NA	NA	NA	NA	NA	38	2	NA	NA	NA	1	NA	NA	NA	NA	NA	9	12	NA	NA	NA	NA	NA	NA	NA
Staphylococcus succinus	S	61015	cellular&nbsp;organisms>Bacteria>Terrabacteria&nbsp;group>Firmicutes>Bacilli>Bacillales>Staphylococcaceae>Staphylococcus	36		NA	NA	NA	NA	NA	NA	NA	NA	NA	1	NA	NA	NA	NA	NA	NA	NA	NA	NA	NA	NA	NA	NA	NA	NA	NA	NA	NA	NA	2	NA	36	NA	3	NA	NA	NA	NA	1	NA	NA	10	20	NA
Bacillus velezensis	S	492670	cellular&nbsp;organisms>Bacteria>Terrabacteria&nbsp;group>Firmicutes>Bacilli>Bacillales>Bacillaceae>Bacillus>Bacillus&nbsp;subtilis&nbsp;group>Bacillus&nbsp;amyloliquefaciens&nbsp;group	16		NA	NA	NA	NA	NA	NA	4	NA	NA	NA	NA	NA	NA	NA	NA	NA	NA	NA	NA	NA	NA	NA	NA	NA	NA	2	NA	NA	4	10	16	NA	6	NA	NA	NA	NA	NA	4	NA	NA	13	NA	NA
Pseudomonas simiae	S	321846	cellular&nbsp;organisms>Bacteria>Proteobacteria>Gammaproteobacteria>Pseudomonadales>Pseudomonadaceae>Pseudomonas	41		NA	NA	NA	NA	NA	NA	NA	NA	NA	NA	NA	NA	NA	NA	NA	NA	NA	NA	NA	NA	NA	NA	NA	NA	NA	NA	NA	NA	NA	NA	NA	NA	41	NA	NA	NA	NA	NA	NA	NA	NA	NA	NA	NA
Delftia sp. Cs1-4	S	742013	cellular&nbsp;organisms>Bacteria>Proteobacteria>Betaproteobacteria>Burkholderiales>Comamonadaceae>Delftia	17		NA	NA	NA	NA	NA	NA	NA	NA	NA	NA	11	NA	6	5	NA	NA	NA	NA	NA	NA	NA	NA	3	NA	3	NA	NA	NA	2	NA	17	8	NA	NA	6	NA	NA	NA	NA	NA	NA	NA	8	NA
Shewanella sp. M2	S	2487742	cellular&nbsp;organisms>Bacteria>Proteobacteria>Gammaproteobacteria>Alteromonadales>Shewanellaceae>Shewanella	6		1	1	3	1	NA	1	1	2	1	1	1	3	NA	NA	NA	NA	NA	NA	NA	1	1	NA	NA	NA	1	NA	NA	NA	5	5	5	NA	1	6	NA	NA	1	2	1	NA	NA	1	2	2
Paenibacillus larvae	S	1464	cellular&nbsp;organisms>Bacteria>Terrabacteria&nbsp;group>Firmicutes>Bacilli>Bacillales>Paenibacillaceae>Paenibacillus	10		NA	NA	5	NA	NA	NA	NA	NA	4	4	NA	NA	NA	NA	2	3	NA	NA	NA	NA	NA	NA	NA	NA	NA	NA	NA	NA	NA	5	NA	NA	8	10	NA	NA	NA	NA	NA	NA	NA	NA	NA	NA
Sebaldella termitidis	S	826	cellular&nbsp;organisms>Bacteria>Fusobacteria>Fusobacteriia>Fusobacteriales>Leptotrichiaceae>Sebaldella	9		8	3	NA	NA	3	1	1	NA	NA	2	2	NA	NA	NA	1	1	4	2	1	NA	NA	NA	NA	NA	1	NA	NA	NA	2	4	4	1	NA	NA	NA	4	9	8	4	NA	NA	3	1	1
Janibacter indicus	S	857417	cellular&nbsp;organisms>Bacteria>Terrabacteria&nbsp;group>Actinobacteria>Actinobacteria>Micrococcales>Intrasporangiaceae>Janibacter	27		NA	NA	NA	NA	NA	NA	NA	NA	NA	NA	NA	NA	NA	NA	NA	NA	NA	NA	NA	NA	NA	NA	1	NA	NA	NA	NA	NA	NA	NA	1	NA	27	12	1	NA	NA	1	2	NA	NA	NA	NA	20
Bradyrhizobium erythrophlei	S	1437360	cellular&nbsp;organisms>Bacteria>Proteobacteria>Alphaproteobacteria>Rhizobiales>Bradyrhizobiaceae>Bradyrhizobium	240		NA	1	2	NA	NA	1	2	NA	1	1	10	5	240	18	NA	4	5	2	NA	NA	NA	NA	NA	NA	4	NA	NA	NA	NA	1	NA	1	NA	NA	11	1	NA	NA	4	NA	NA	NA	NA	NA
Leuconostoc citreum	S	33964	cellular&nbsp;organisms>Bacteria>Terrabacteria&nbsp;group>Firmicutes>Bacilli>Lactobacillales>Leuconostocaceae>Leuconostoc	28		1	NA	1	NA	NA	NA	NA	NA	NA	NA	4	NA	NA	NA	NA	NA	NA	NA	NA	NA	NA	NA	NA	NA	NA	NA	NA	NA	NA	NA	4	28	NA	1	NA	NA	NA	NA	NA	NA	NA	26	7	NA
Pseudomonas synxantha	S	47883	cellular&nbsp;organisms>Bacteria>Proteobacteria>Gammaproteobacteria>Pseudomonadales>Pseudomonadaceae>Pseudomonas>Pseudomonas&nbsp;fluorescens&nbsp;group	23		NA	NA	NA	1	NA	NA	NA	NA	NA	1	NA	2	23	NA	1	NA	NA	NA	NA	NA	2	1	NA	NA	NA	NA	NA	3	1	NA	3	4	20	NA	NA	NA	NA	NA	11	NA	NA	3	NA	4
Providencia heimbachae	S	333962	cellular&nbsp;organisms>Bacteria>Proteobacteria>Gammaproteobacteria>Enterobacterales>Morganellaceae>Providencia	12		NA	NA	1	1	4	6	NA	1	3	NA	NA	1	NA	NA	NA	NA	NA	NA	1	NA	1	NA	NA	NA	NA	NA	NA	NA	4	12	2	NA	1	1	NA	NA	NA	NA	NA	NA	NA	2	NA	NA
Pseudomonas sp. B10	S	118613	cellular&nbsp;organisms>Bacteria>Proteobacteria>Gammaproteobacteria>Pseudomonadales>Pseudomonadaceae>Pseudomonas	35		NA	NA	NA	NA	NA	NA	NA	NA	NA	NA	NA	NA	35	6	NA	NA	NA	NA	NA	NA	NA	NA	NA	NA	NA	NA	NA	NA	4	NA	4	NA	30	NA	NA	NA	NA	NA	NA	NA	NA	NA	NA	NA
Staphylococcus kloosii	S	29384	cellular&nbsp;organisms>Bacteria>Terrabacteria&nbsp;group>Firmicutes>Bacilli>Bacillales>Staphylococcaceae>Staphylococcus	38		NA	NA	NA	NA	NA	NA	NA	NA	NA	NA	NA	NA	NA	NA	NA	NA	NA	NA	NA	NA	NA	NA	NA	NA	NA	NA	NA	NA	NA	NA	NA	38	NA	NA	NA	NA	NA	NA	NA	NA	NA	7	7	NA
Paracoccus sp. Arc7-R13	S	2500532	cellular&nbsp;organisms>Bacteria>Proteobacteria>Alphaproteobacteria>Rhodobacterales>Rhodobacteraceae>Paracoccus	25		NA	NA	NA	NA	NA	1	NA	1	NA	NA	4	2	NA	NA	NA	NA	NA	NA	NA	NA	NA	NA	NA	2	12	NA	NA	NA	3	1	3	1	4	6	1	1	2	4	1	NA	NA	2	3	NA
Methanosarcina mazei	S	2209	cellular&nbsp;organisms>Archaea>Euryarchaeota>Stenosarchaea&nbsp;group>Methanomicrobia>Methanosarcinales>Methanosarcinaceae>Methanosarcina	6		3	1	1	1	NA	1	NA	NA	NA	6	2	1	NA	NA	NA	3	NA	NA	NA	NA	1	5	NA	NA	NA	NA	NA	NA	1	1	1	5	1	4	NA	1	NA	4	4	NA	NA	NA	1	2
Aeromonas salmonicida	S	645	cellular&nbsp;organisms>Bacteria>Proteobacteria>Gammaproteobacteria>Aeromonadales>Aeromonadaceae>Aeromonas	219		NA	NA	2	NA	NA	NA	NA	NA	NA	NA	1	NA	NA	NA	NA	NA	NA	NA	NA	NA	NA	NA	NA	NA	5	NA	NA	NA	NA	2	NA	25	NA	2	NA	NA	NA	NA	3	NA	NA	5	5	NA
Kocuria palustris	S	71999	cellular&nbsp;organisms>Bacteria>Terrabacteria&nbsp;group>Actinobacteria>Actinobacteria>Micrococcales>Micrococcaceae>Kocuria	15		NA	NA	NA	NA	NA	NA	NA	NA	NA	NA	4	NA	2	1	NA	NA	NA	NA	NA	NA	NA	NA	NA	1	7	NA	NA	3	NA	2	8	8	2	3	3	1	1	NA	9	NA	NA	4	4	NA
Helicobacter pylori	S	210	cellular&nbsp;organisms>Bacteria>Proteobacteria>delta/epsilon&nbsp;subdivisions>Epsilonproteobacteria>Campylobacterales>Helicobacteraceae>Helicobacter	31		3	3	NA	4	1	2	1	NA	NA	2	2	NA	NA	NA	NA	NA	1	1	NA	NA	NA	1	NA	NA	NA	NA	NA	1	NA	4	1	4	2	4	NA	1	2	NA	5	NA	NA	1	NA	3
Parasaccharibacter apium	S	1510841	cellular&nbsp;organisms>Bacteria>Proteobacteria>Alphaproteobacteria>Rhodospirillales>Acetobacteraceae>Parasaccharibacter	13		2	2	13	5	NA	NA	NA	NA	1	NA	NA	NA	NA	NA	NA	NA	1	NA	NA	NA	NA	NA	NA	NA	NA	NA	NA	NA	NA	NA	1	NA	7	5	NA	NA	NA	1	NA	NA	NA	NA	NA	2
Clostridium novyi	S	1542	cellular&nbsp;organisms>Bacteria>Terrabacteria&nbsp;group>Firmicutes>Clostridia>Clostridiales>Clostridiaceae>Clostridium	12		4	12	5	NA	NA	1	NA	NA	NA	NA	NA	NA	NA	NA	NA	3	2	NA	6	NA	NA	NA	NA	NA	NA	NA	NA	1	NA	1	NA	NA	NA	2	NA	NA	NA	1	7	NA	NA	NA	1	NA
Streptomyces autolyticus	S	75293	cellular&nbsp;organisms>Bacteria>Terrabacteria&nbsp;group>Actinobacteria>Actinobacteria>Streptomycetales>Streptomycetaceae>Streptomyces	11		NA	NA	2	NA	NA	NA	NA	1	4	NA	NA	NA	NA	NA	NA	NA	NA	NA	NA	NA	NA	NA	NA	NA	NA	NA	NA	NA	NA	5	NA	7	11	6	NA	NA	NA	NA	NA	NA	NA	NA	NA	NA
Chryseobacterium indoltheticum	S	254	cellular&nbsp;organisms>Bacteria>FCB&nbsp;group>Bacteroidetes/Chlorobi&nbsp;group>Bacteroidetes>Flavobacteriia>Flavobacteriales>Flavobacteriaceae>Chryseobacterium	6		1	NA	NA	NA	NA	NA	NA	NA	2	NA	1	1	NA	NA	NA	1	NA	NA	5	NA	NA	1	NA	NA	NA	NA	NA	1	2	1	3	5	6	6	NA	1	NA	2	1	NA	NA	1	2	1
Paraburkholderia fungorum	S	134537	cellular&nbsp;organisms>Bacteria>Proteobacteria>Betaproteobacteria>Burkholderiales>Burkholderiaceae>Paraburkholderia	109		NA	1	NA	NA	NA	NA	NA	NA	NA	NA	NA	NA	52	NA	NA	NA	NA	NA	NA	NA	NA	NA	3	NA	14	NA	NA	1	NA	NA	5	13	1	NA	109	NA	NA	1	1	NA	NA	NA	10	NA
Pseudomonas frederiksbergensis	S	104087	cellular&nbsp;organisms>Bacteria>Proteobacteria>Gammaproteobacteria>Pseudomonadales>Pseudomonadaceae>Pseudomonas	14		1	NA	NA	NA	NA	1	NA	NA	NA	NA	NA	1	NA	NA	NA	NA	NA	NA	1	NA	NA	NA	NA	NA	NA	NA	1	4	1	NA	4	3	14	4	NA	NA	NA	NA	NA	NA	NA	NA	NA	NA
Aeromonas sp. CA23	S	2033032	cellular&nbsp;organisms>Bacteria>Proteobacteria>Gammaproteobacteria>Aeromonadales>Aeromonadaceae>Aeromonas	15		NA	NA	NA	NA	NA	NA	NA	NA	1	NA	4	6	NA	NA	NA	NA	NA	NA	NA	NA	NA	NA	NA	NA	NA	NA	NA	NA	NA	NA	15	7	1	1	NA	NA	NA	NA	1	NA	NA	6	9	NA
Clostridium beijerinckii	S	1520	cellular&nbsp;organisms>Bacteria>Terrabacteria&nbsp;group>Firmicutes>Clostridia>Clostridiales>Clostridiaceae>Clostridium	12		NA	3	4	NA	NA	1	NA	NA	NA	NA	1	1	NA	NA	NA	NA	4	NA	NA	NA	1	NA	NA	NA	NA	NA	NA	NA	1	NA	4	NA	3	12	NA	NA	1	10	9	NA	NA	NA	NA	NA
Klebsiella pneumoniae	S	573	cellular&nbsp;organisms>Bacteria>Proteobacteria>Gammaproteobacteria>Enterobacterales>Enterobacteriaceae>Klebsiella	313		NA	NA	NA	NA	NA	NA	NA	NA	NA	NA	NA	NA	NA	NA	NA	NA	NA	18	3	NA	NA	NA	NA	NA	NA	NA	NA	NA	NA	2	NA	NA	9	3	37	NA	8	NA	10	NA	NA	NA	NA	NA
Clostridium pasteurianum	S	1501	cellular&nbsp;organisms>Bacteria>Terrabacteria&nbsp;group>Firmicutes>Clostridia>Clostridiales>Clostridiaceae>Clostridium	6		4	3	NA	NA	NA	NA	NA	1	NA	2	NA	NA	NA	NA	1	2	2	1	2	1	1	1	NA	NA	NA	NA	NA	2	1	2	1	NA	2	6	NA	4	2	4	5	NA	NA	NA	1	NA
Chryseobacterium piperi	S	558152	cellular&nbsp;organisms>Bacteria>FCB&nbsp;group>Bacteroidetes/Chlorobi&nbsp;group>Bacteroidetes>Flavobacteriia>Flavobacteriales>Flavobacteriaceae>Chryseobacterium	10		NA	1	2	1	NA	1	1	1	1	1	4	NA	NA	NA	NA	NA	1	NA	NA	NA	5	3	NA	NA	NA	NA	NA	1	NA	3	3	NA	1	5	NA	6	1	4	10	NA	NA	2	3	5
Rivularia sp. PCC 7116	S	373994	cellular&nbsp;organisms>Bacteria>Terrabacteria&nbsp;group>Cyanobacteria/Melainabacteria&nbsp;group>Cyanobacteria>Nostocales>Rivulariaceae>Rivularia	10		3	10	4	NA	NA	NA	NA	NA	NA	1	NA	1	NA	NA	1	1	NA	NA	1	NA	NA	NA	NA	NA	NA	1	NA	1	2	3	NA	NA	4	2	NA	1	NA	NA	NA	NA	NA	NA	NA	1
Cyanothece sp. ATCC 51142	S	43989	cellular&nbsp;organisms>Bacteria>Terrabacteria&nbsp;group>Cyanobacteria/Melainabacteria&nbsp;group>Cyanobacteria>Oscillatoriophycideae>Oscillatoriales>Cyanothecaceae>Cyanothece	12		1	NA	3	9	NA	12	NA	NA	1	NA	NA	NA	NA	NA	NA	NA	NA	1	NA	NA	NA	NA	NA	NA	NA	2	NA	NA	1	1	NA	1	NA	2	NA	NA	NA	NA	1	NA	NA	NA	NA	NA
Candidatus Portiera aleyrodidarum	S	91844	cellular&nbsp;organisms>Bacteria>Proteobacteria>Gammaproteobacteria>Oceanospirillales>Halomonadaceae>Zymobacter&nbsp;group>whitefly&nbsp;endosymbionts>Candidatus&nbsp;Portiera	6		NA	NA	NA	NA	NA	NA	NA	NA	2	2	3	2	NA	NA	NA	1	1	1	1	1	NA	1	NA	NA	NA	1	NA	NA	NA	1	5	2	3	6	NA	1	NA	1	1	NA	NA	NA	3	NA
Lactobacillus alimentarius	S	1602	cellular&nbsp;organisms>Bacteria>Terrabacteria&nbsp;group>Firmicutes>Bacilli>Lactobacillales>Lactobacillaceae>Lactobacillus	4		2	2	2	2	NA	1	1	1	1	4	3	NA	NA	NA	1	2	1	1	NA	NA	NA	NA	NA	NA	NA	NA	NA	NA	NA	1	2	1	3	2	NA	2	NA	NA	3	NA	NA	NA	2	NA
Brevibacterium sandarakinum	S	629680	cellular&nbsp;organisms>Bacteria>Terrabacteria&nbsp;group>Actinobacteria>Actinobacteria>Micrococcales>Brevibacteriaceae>Brevibacterium	26		NA	NA	NA	NA	NA	NA	NA	NA	1	NA	NA	NA	NA	NA	NA	NA	NA	NA	NA	NA	NA	NA	NA	NA	NA	NA	NA	NA	NA	NA	4	26	1	NA	NA	NA	NA	NA	3	NA	NA	4	13	NA
Staphylococcus hominis	S	1290	cellular&nbsp;organisms>Bacteria>Terrabacteria&nbsp;group>Firmicutes>Bacilli>Bacillales>Staphylococcaceae>Staphylococcus	35		NA	NA	NA	NA	NA	NA	NA	NA	1	NA	2	1	3	NA	NA	NA	NA	NA	NA	NA	NA	NA	1	NA	20	NA	NA	NA	NA	NA	6	2	NA	NA	1	2	1	1	7	NA	NA	1	3	NA
Cupriavidus basilensis	S	68895	cellular&nbsp;organisms>Bacteria>Proteobacteria>Betaproteobacteria>Burkholderiales>Burkholderiaceae>Cupriavidus	28		1	NA	1	NA	NA	NA	2	2	NA	2	2	NA	28	2	NA	NA	NA	NA	NA	NA	NA	NA	NA	NA	7	NA	NA	2	2	4	2	1	3	1	NA	NA	NA	NA	NA	NA	NA	NA	1	NA
Brevibacillus laterosporus	S	1465	cellular&nbsp;organisms>Bacteria>Terrabacteria&nbsp;group>Firmicutes>Bacilli>Bacillales>Paenibacillaceae>Brevibacillus	6		2	1	2	1	NA	1	1	NA	1	NA	NA	2	NA	NA	1	6	NA	NA	NA	NA	NA	NA	NA	NA	4	NA	NA	2	3	1	NA	NA	3	1	NA	1	1	1	1	NA	NA	NA	1	NA
Reinekea forsetii	S	1336806	cellular&nbsp;organisms>Bacteria>Proteobacteria>Gammaproteobacteria>Oceanospirillales>Saccharospirillaceae>Reinekea	8		4	1	8	NA	NA	NA	NA	NA	1	NA	NA	NA	NA	NA	1	1	NA	1	1	NA	1	NA	NA	NA	NA	NA	NA	NA	1	NA	NA	NA	6	6	NA	NA	1	NA	NA	NA	NA	NA	NA	NA
Mucilaginibacter gotjawali	S	1550579	cellular&nbsp;organisms>Bacteria>FCB&nbsp;group>Bacteroidetes/Chlorobi&nbsp;group>Bacteroidetes>Sphingobacteriia>Sphingobacteriales>Sphingobacteriaceae>Mucilaginibacter	8		8	5	3	2	NA	3	NA	1	NA	NA	NA	NA	NA	NA	NA	2	2	NA	2	NA	1	NA	NA	NA	NA	NA	NA	1	NA	1	NA	NA	NA	1	NA	1	NA	2	1	NA	NA	NA	NA	NA
Pseudomonas sp. R3-52-08	S	1173284	cellular&nbsp;organisms>Bacteria>Proteobacteria>Gammaproteobacteria>Pseudomonadales>Pseudomonadaceae>Pseudomonas	31		NA	NA	NA	NA	NA	NA	NA	NA	NA	NA	NA	NA	NA	NA	NA	NA	NA	NA	NA	NA	NA	NA	NA	NA	NA	NA	NA	NA	NA	NA	NA	NA	31	NA	NA	NA	NA	NA	NA	NA	NA	NA	NA	NA
Pseudomonas granadensis	S	1421430	cellular&nbsp;organisms>Bacteria>Proteobacteria>Gammaproteobacteria>Pseudomonadales>Pseudomonadaceae>Pseudomonas	24		NA	NA	NA	NA	NA	1	NA	NA	NA	NA	NA	NA	NA	NA	NA	NA	NA	NA	NA	NA	NA	NA	NA	NA	NA	NA	NA	NA	2	NA	4	NA	24	NA	4	NA	NA	NA	NA	NA	NA	NA	NA	NA
Aerococcus urinaeequi	S	51665	cellular&nbsp;organisms>Bacteria>Terrabacteria&nbsp;group>Firmicutes>Bacilli>Lactobacillales>Aerococcaceae>Aerococcus	39		NA	NA	NA	NA	NA	NA	NA	NA	NA	NA	NA	4	NA	NA	NA	NA	1	NA	NA	NA	NA	NA	NA	NA	NA	NA	NA	NA	NA	NA	13	13	NA	NA	NA	1	NA	NA	NA	NA	NA	9	14	NA
Erwinia amylovora	S	552	cellular&nbsp;organisms>Bacteria>Proteobacteria>Gammaproteobacteria>Enterobacterales>Erwiniaceae>Erwinia	15		NA	NA	NA	NA	NA	NA	NA	NA	NA	1	6	NA	NA	NA	NA	NA	NA	NA	4	NA	NA	NA	NA	NA	NA	NA	NA	NA	NA	NA	NA	NA	15	5	NA	NA	NA	NA	NA	NA	NA	NA	NA	NA
Moritella viscosa	S	80854	cellular&nbsp;organisms>Bacteria>Proteobacteria>Gammaproteobacteria>Alteromonadales>Moritellaceae>Moritella	7		1	NA	2	NA	NA	1	1	NA	3	3	1	NA	NA	NA	NA	NA	NA	NA	NA	NA	NA	1	NA	NA	NA	NA	NA	NA	3	3	2	2	1	7	NA	NA	NA	NA	NA	NA	NA	2	1	1
Oceanisphaera profunda	S	1416627	cellular&nbsp;organisms>Bacteria>Proteobacteria>Gammaproteobacteria>Aeromonadales>Aeromonadaceae>Oceanisphaera	5		NA	NA	NA	NA	NA	1	2	NA	3	4	4	2	NA	NA	NA	1	NA	NA	NA	NA	NA	NA	NA	NA	NA	NA	NA	NA	NA	5	5	1	3	NA	NA	NA	NA	NA	NA	NA	NA	NA	NA	NA
Pseudomonas sp. R4-39-08	S	1173288	cellular&nbsp;organisms>Bacteria>Proteobacteria>Gammaproteobacteria>Pseudomonadales>Pseudomonadaceae>Pseudomonas	30		NA	NA	NA	NA	NA	NA	NA	NA	NA	NA	NA	NA	NA	NA	NA	NA	NA	NA	NA	NA	NA	NA	NA	NA	NA	NA	NA	NA	NA	NA	NA	NA	30	NA	NA	NA	NA	NA	NA	NA	NA	NA	NA	NA
Comamonas testosteroni	S	285	cellular&nbsp;organisms>Bacteria>Proteobacteria>Betaproteobacteria>Burkholderiales>Comamonadaceae>Comamonas	23		NA	NA	1	NA	NA	NA	NA	NA	NA	NA	1	NA	3	NA	NA	NA	NA	NA	NA	NA	NA	NA	NA	NA	2	NA	NA	NA	10	6	4	5	1	NA	6	NA	NA	NA	NA	NA	NA	NA	5	NA
Histophilus somni	S	731	cellular&nbsp;organisms>Bacteria>Proteobacteria>Gammaproteobacteria>Pasteurellales>Pasteurellaceae>Histophilus	9		NA	NA	1	NA	NA	NA	NA	NA	NA	NA	4	2	NA	NA	NA	NA	NA	1	NA	NA	NA	NA	NA	NA	NA	NA	NA	NA	1	NA	3	3	9	6	NA	NA	1	2	2	NA	NA	1	NA	NA
Marinomonas mediterranea	S	119864	cellular&nbsp;organisms>Bacteria>Proteobacteria>Gammaproteobacteria>Oceanospirillales>Oceanospirillaceae>Marinomonas	5		2	NA	NA	1	NA	1	NA	2	1	NA	NA	1	NA	NA	NA	NA	NA	NA	NA	NA	NA	NA	NA	NA	NA	NA	1	NA	4	3	5	3	3	3	NA	NA	NA	NA	NA	NA	NA	1	NA	NA
Raoultella ornithinolytica	S	54291	cellular&nbsp;organisms>Bacteria>Proteobacteria>Gammaproteobacteria>Enterobacterales>Enterobacteriaceae>Raoultella	8		NA	NA	1	NA	NA	NA	NA	NA	NA	1	NA	NA	NA	NA	1	NA	NA	1	3	2	NA	NA	NA	NA	NA	NA	NA	NA	8	2	2	3	4	2	NA	NA	NA	NA	NA	NA	NA	NA	1	3
Acinetobacter junii	S	40215	cellular&nbsp;organisms>Bacteria>Proteobacteria>Gammaproteobacteria>Pseudomonadales>Moraxellaceae>Acinetobacter	8		NA	NA	1	NA	3	NA	NA	NA	2	1	3	1	NA	2	NA	NA	NA	NA	NA	NA	NA	NA	1	NA	1	NA	NA	NA	NA	1	2	8	4	3	NA	1	NA	NA	1	NA	NA	NA	3	NA
Bacteroides fragilis	S	817	cellular&nbsp;organisms>Bacteria>FCB&nbsp;group>Bacteroidetes/Chlorobi&nbsp;group>Bacteroidetes>Bacteroidia>Bacteroidales>Bacteroidaceae>Bacteroides	34		2	1	2	1	NA	NA	NA	NA	NA	2	NA	NA	NA	NA	1	3	NA	NA	NA	NA	NA	NA	NA	NA	NA	NA	NA	NA	2	3	6	7	NA	NA	NA	NA	NA	25	34	NA	NA	NA	1	NA
Staphylococcus aureus	S	1280	cellular&nbsp;organisms>Bacteria>Terrabacteria&nbsp;group>Firmicutes>Bacilli>Bacillales>Staphylococcaceae>Staphylococcus	1450		1	2	1	4	NA	NA	NA	NA	1	3	1	NA	NA	1450	NA	1	NA	3	2	NA	NA	NA	NA	NA	NA	1	NA	NA	2	1	2	1	1	3	2	NA	1	2	1	NA	NA	6	NA	NA
Colwellia sp. PAMC 20917	S	1816218	cellular&nbsp;organisms>Bacteria>Proteobacteria>Gammaproteobacteria>Alteromonadales>Colwelliaceae>Colwellia	21		3	5	2	2	NA	NA	NA	NA	NA	NA	NA	1	NA	NA	NA	NA	NA	NA	1	1	1	4	NA	NA	NA	NA	NA	3	NA	NA	1	NA	2	4	NA	NA	NA	10	21	NA	NA	NA	1	3
Methanocaldococcus infernus	S	67760	cellular&nbsp;organisms>Archaea>Euryarchaeota>Methanomada&nbsp;group>Methanococci>Methanococcales>Methanocaldococcaceae>Methanocaldococcus	13		13	4	4	2	NA	1	NA	1	NA	NA	NA	2	NA	NA	NA	NA	1	1	NA	NA	NA	NA	NA	NA	NA	NA	NA	NA	NA	NA	NA	NA	NA	1	NA	NA	NA	1	1	NA	NA	NA	NA	NA
Chlamydia pneumoniae	S	83558	cellular&nbsp;organisms>Bacteria>PVC&nbsp;group>Chlamydiae>Chlamydiia>Chlamydiales>Chlamydiaceae>Chlamydia/Chlamydophila&nbsp;group>Chlamydia	14		NA	NA	NA	NA	14	11	NA	4	NA	NA	NA	NA	NA	NA	NA	1	NA	NA	NA	NA	NA	NA	NA	NA	NA	NA	NA	NA	NA	NA	NA	NA	NA	NA	NA	NA	NA	NA	NA	NA	NA	NA	NA	NA
Burkholderia ubonensis	S	101571	cellular&nbsp;organisms>Bacteria>Proteobacteria>Betaproteobacteria>Burkholderiales>Burkholderiaceae>Burkholderia>Burkholderia&nbsp;cepacia&nbsp;complex	119		NA	NA	NA	NA	NA	NA	NA	NA	NA	NA	NA	NA	43	74	NA	NA	NA	NA	NA	NA	NA	NA	25	NA	27	NA	NA	NA	1	NA	NA	NA	NA	1	119	NA	NA	NA	NA	NA	NA	NA	NA	NA
Microbacterium foliorum	S	104336	cellular&nbsp;organisms>Bacteria>Terrabacteria&nbsp;group>Actinobacteria>Actinobacteria>Micrococcales>Microbacteriaceae>Microbacterium	52		NA	NA	NA	NA	NA	NA	NA	NA	NA	NA	NA	NA	1	NA	NA	NA	1	NA	NA	NA	NA	NA	NA	NA	NA	NA	NA	NA	NA	NA	NA	NA	23	5	NA	NA	NA	1	NA	NA	NA	NA	NA	17
Corynebacterium kroppenstedtii	S	161879	cellular&nbsp;organisms>Bacteria>Terrabacteria&nbsp;group>Actinobacteria>Actinobacteria>Corynebacteriales>Corynebacteriaceae>Corynebacterium	17		NA	NA	NA	NA	1	NA	1	NA	NA	NA	1	NA	NA	NA	NA	NA	NA	NA	NA	NA	NA	NA	NA	NA	13	NA	NA	1	NA	NA	9	1	1	1	NA	6	17	1	7	NA	NA	8	4	NA
Cupriavidus metallidurans	S	119219	cellular&nbsp;organisms>Bacteria>Proteobacteria>Betaproteobacteria>Burkholderiales>Burkholderiaceae>Cupriavidus	42		NA	NA	NA	NA	NA	2	NA	NA	NA	NA	NA	NA	30	41	NA	NA	4	NA	NA	NA	NA	NA	5	13	NA	10	9	NA	NA	3	NA	NA	1	NA	41	NA	9	4	NA	NA	NA	4	NA	NA
Aequorivita sublithincola	S	101385	cellular&nbsp;organisms>Bacteria>FCB&nbsp;group>Bacteroidetes/Chlorobi&nbsp;group>Bacteroidetes>Flavobacteriia>Flavobacteriales>Flavobacteriaceae>Aequorivita	5		4	3	1	1	NA	NA	NA	NA	NA	NA	NA	NA	NA	NA	NA	NA	2	1	4	2	NA	NA	NA	NA	NA	NA	NA	NA	1	NA	1	NA	4	5	NA	NA	NA	1	3	NA	NA	1	NA	1
Vibrio vulnificus	S	672	cellular&nbsp;organisms>Bacteria>Proteobacteria>Gammaproteobacteria>Vibrionales>Vibrionaceae>Vibrio	4		1	2	NA	3	2	NA	NA	NA	2	NA	2	NA	NA	1	1	2	1	2	NA	NA	NA	1	NA	NA	NA	NA	NA	NA	1	2	2	NA	4	1	NA	3	2	NA	1	NA	NA	1	NA	1
Lactobacillus brevis	S	1580	cellular&nbsp;organisms>Bacteria>Terrabacteria&nbsp;group>Firmicutes>Bacilli>Lactobacillales>Lactobacillaceae>Lactobacillus	7		3	NA	7	NA	NA	NA	NA	NA	NA	1	1	NA	NA	NA	NA	NA	1	NA	2	2	2	1	NA	NA	NA	NA	NA	1	NA	NA	1	NA	4	3	NA	NA	NA	1	6	NA	NA	NA	NA	4
Paenibacillus sp. IHBB 10380	S	1566358	cellular&nbsp;organisms>Bacteria>Terrabacteria&nbsp;group>Firmicutes>Bacilli>Bacillales>Paenibacillaceae>Paenibacillus	6		6	3	1	NA	1	2	1	NA	1	NA	NA	NA	NA	NA	1	2	1	NA	2	NA	NA	1	NA	NA	NA	NA	NA	1	NA	3	NA	NA	2	1	NA	NA	NA	1	NA	NA	NA	NA	NA	NA
Paeniclostridium sordellii	S	1505	cellular&nbsp;organisms>Bacteria>Terrabacteria&nbsp;group>Firmicutes>Clostridia>Clostridiales>Peptostreptococcaceae>Paeniclostridium	7		NA	NA	NA	NA	NA	NA	1	NA	NA	NA	1	1	NA	NA	NA	NA	1	1	7	7	4	2	NA	NA	NA	NA	NA	NA	NA	NA	1	1	2	NA	NA	NA	NA	NA	4	NA	NA	NA	NA	NA
Delftia sp. HK171	S	1920191	cellular&nbsp;organisms>Bacteria>Proteobacteria>Betaproteobacteria>Burkholderiales>Comamonadaceae>Delftia	18		NA	NA	NA	NA	NA	NA	NA	NA	NA	NA	NA	NA	7	NA	NA	NA	NA	NA	NA	NA	NA	NA	NA	NA	NA	NA	NA	NA	NA	NA	9	18	NA	1	NA	NA	NA	NA	NA	NA	NA	NA	9	NA
Gordonia sp. YC-JH1	S	2059875	cellular&nbsp;organisms>Bacteria>Terrabacteria&nbsp;group>Actinobacteria>Actinobacteria>Corynebacteriales>Gordoniaceae>Gordonia	19		NA	NA	NA	NA	NA	NA	NA	NA	NA	NA	NA	NA	NA	NA	NA	NA	NA	NA	NA	NA	NA	NA	NA	NA	NA	NA	NA	NA	NA	NA	NA	NA	9	19	NA	NA	NA	3	NA	NA	NA	NA	NA	NA
Methylomonas clara	S	417	cellular&nbsp;organisms>Bacteria>Proteobacteria>Betaproteobacteria>Nitrosomonadales>Methylophilaceae>unclassified&nbsp;Methylophilaceae	18		NA	1	NA	NA	NA	NA	1	NA	NA	NA	NA	NA	NA	NA	NA	NA	NA	NA	NA	NA	NA	NA	NA	NA	NA	NA	NA	NA	18	8	NA	NA	NA	NA	NA	NA	NA	NA	NA	NA	NA	NA	1	NA
Burkholderia multivorans	S	87883	cellular&nbsp;organisms>Bacteria>Proteobacteria>Betaproteobacteria>Burkholderiales>Burkholderiaceae>Burkholderia>Burkholderia&nbsp;cepacia&nbsp;complex	333		NA	NA	1	NA	NA	NA	NA	NA	NA	NA	NA	2	18	333	NA	NA	NA	NA	NA	NA	NA	NA	6	NA	NA	4	NA	NA	1	1	6	10	1	2	41	NA	NA	NA	6	NA	NA	NA	1	NA
Glutamicibacter nicotianae	S	37929	cellular&nbsp;organisms>Bacteria>Terrabacteria&nbsp;group>Actinobacteria>Actinobacteria>Micrococcales>Micrococcaceae>Glutamicibacter	14		NA	NA	NA	NA	NA	NA	NA	1	NA	3	NA	NA	NA	NA	NA	NA	NA	NA	NA	NA	NA	NA	NA	NA	2	NA	NA	NA	14	8	NA	NA	NA	NA	NA	NA	NA	NA	NA	NA	NA	NA	NA	NA
Campylobacter jejuni	S	197	cellular&nbsp;organisms>Bacteria>Proteobacteria>delta/epsilon&nbsp;subdivisions>Epsilonproteobacteria>Campylobacterales>Campylobacteraceae>Campylobacter	102		NA	NA	2	NA	1	NA	NA	NA	NA	NA	2	NA	34	36	NA	1	NA	NA	NA	NA	NA	NA	NA	NA	1	11	NA	NA	NA	NA	NA	1	9	NA	NA	1	1	NA	1	NA	NA	NA	NA	NA
Spirosoma radiotolerans	S	1379870	cellular&nbsp;organisms>Bacteria>FCB&nbsp;group>Bacteroidetes/Chlorobi&nbsp;group>Bacteroidetes>Cytophagia>Cytophagales>Cytophagaceae>Spirosoma	8		1	2	2	NA	NA	NA	2	NA	NA	1	2	2	NA	NA	NA	NA	1	NA	1	1	1	1	NA	NA	NA	NA	NA	NA	NA	NA	2	NA	1	8	NA	NA	NA	1	1	NA	NA	NA	2	5
Enterobacter cloacae	S	550	cellular&nbsp;organisms>Bacteria>Proteobacteria>Gammaproteobacteria>Enterobacterales>Enterobacteriaceae>Enterobacter>Enterobacter&nbsp;cloacae&nbsp;complex	152		NA	3	2	NA	NA	NA	3	NA	NA	5	NA	3	NA	NA	NA	2	NA	1	3	NA	NA	NA	NA	NA	NA	NA	NA	NA	2	NA	2	NA	NA	2	NA	NA	NA	NA	19	NA	NA	5	7	NA
Anabaena cylindrica	S	1165	cellular&nbsp;organisms>Bacteria>Terrabacteria&nbsp;group>Cyanobacteria/Melainabacteria&nbsp;group>Cyanobacteria>Nostocales>Nostocaceae>Anabaena	5		2	3	5	2	NA	NA	NA	NA	2	NA	1	1	NA	NA	NA	2	1	2	NA	1	1	NA	NA	NA	NA	NA	NA	NA	NA	1	2	NA	1	1	NA	1	1	3	5	NA	NA	NA	NA	NA
Faecalitalea cylindroides	S	39483	cellular&nbsp;organisms>Bacteria>Terrabacteria&nbsp;group>Firmicutes>Erysipelotrichia>Erysipelotrichales>Erysipelotrichaceae>Faecalitalea	24		1	1	NA	NA	NA	NA	NA	NA	NA	1	NA	1	NA	NA	NA	NA	NA	NA	18	4	NA	NA	NA	NA	NA	NA	NA	NA	NA	NA	NA	1	1	NA	NA	2	NA	NA	1	NA	NA	NA	NA	NA
Pseudomonas sp. DR 5-09	S	1534110	cellular&nbsp;organisms>Bacteria>Proteobacteria>Gammaproteobacteria>Pseudomonadales>Pseudomonadaceae>Pseudomonas	27		NA	NA	NA	NA	NA	NA	NA	NA	NA	NA	NA	NA	NA	NA	NA	NA	NA	NA	NA	NA	NA	NA	NA	NA	NA	NA	NA	NA	NA	NA	NA	NA	27	NA	NA	NA	NA	NA	NA	NA	NA	NA	NA	NA
Cupriavidus necator	S	106590	cellular&nbsp;organisms>Bacteria>Proteobacteria>Betaproteobacteria>Burkholderiales>Burkholderiaceae>Cupriavidus	16		NA	NA	2	NA	NA	NA	NA	NA	NA	NA	NA	NA	14	15	NA	NA	3	NA	NA	NA	NA	NA	NA	NA	16	NA	NA	1	NA	NA	2	NA	2	1	10	NA	1	NA	NA	NA	NA	NA	NA	NA
Fusobacterium ulcerans	S	861	cellular&nbsp;organisms>Bacteria>Fusobacteria>Fusobacteriia>Fusobacteriales>Fusobacteriaceae>Fusobacterium	8		NA	NA	NA	1	NA	1	NA	NA	1	NA	NA	2	NA	NA	NA	1	2	1	1	NA	1	NA	NA	NA	NA	NA	NA	NA	NA	NA	6	8	NA	2	NA	NA	NA	1	1	NA	NA	2	NA	2
Clostridium perfringens	S	1502	cellular&nbsp;organisms>Bacteria>Terrabacteria&nbsp;group>Firmicutes>Clostridia>Clostridiales>Clostridiaceae>Clostridium	5		NA	2	1	2	NA	NA	NA	NA	NA	1	2	NA	NA	NA	1	2	NA	NA	3	NA	NA	NA	NA	NA	NA	NA	NA	4	NA	2	1	NA	1	5	1	NA	1	NA	4	NA	NA	1	NA	NA
Pseudomonas sp. URMO17WK12:I11	S	1283291	cellular&nbsp;organisms>Bacteria>Proteobacteria>Gammaproteobacteria>Pseudomonadales>Pseudomonadaceae>Pseudomonas	52		NA	NA	NA	NA	NA	NA	NA	NA	NA	NA	NA	NA	5	NA	NA	NA	NA	NA	NA	NA	NA	NA	NA	NA	NA	NA	NA	NA	NA	NA	NA	11	15	NA	NA	NA	NA	5	NA	NA	NA	NA	NA	NA
Rhodococcus sp. H-CA8f	S	1727214	cellular&nbsp;organisms>Bacteria>Terrabacteria&nbsp;group>Actinobacteria>Actinobacteria>Corynebacteriales>Nocardiaceae>Rhodococcus	26		NA	NA	NA	NA	NA	NA	NA	NA	NA	NA	NA	NA	NA	NA	NA	NA	NA	NA	NA	NA	NA	NA	NA	NA	NA	NA	NA	NA	NA	NA	NA	NA	5	21	NA	NA	NA	NA	NA	NA	NA	NA	NA	NA
Klebsiella aerogenes	S	548	cellular&nbsp;organisms>Bacteria>Proteobacteria>Gammaproteobacteria>Enterobacterales>Enterobacteriaceae>Klebsiella	21		NA	NA	NA	NA	NA	NA	NA	NA	NA	NA	2	NA	NA	NA	NA	NA	NA	NA	NA	NA	NA	NA	NA	NA	21	NA	NA	NA	1	1	NA	NA	1	NA	NA	NA	1	3	NA	NA	NA	NA	NA	NA
Campylobacter fetus	S	196	cellular&nbsp;organisms>Bacteria>Proteobacteria>delta/epsilon&nbsp;subdivisions>Epsilonproteobacteria>Campylobacterales>Campylobacteraceae>Campylobacter	12		NA	NA	NA	NA	NA	NA	NA	NA	NA	NA	1	NA	NA	NA	NA	2	NA	NA	NA	NA	NA	NA	NA	NA	NA	NA	NA	1	NA	1	7	12	2	NA	NA	NA	1	NA	1	NA	NA	6	5	NA
Vibrio tapetis	S	52443	cellular&nbsp;organisms>Bacteria>Proteobacteria>Gammaproteobacteria>Vibrionales>Vibrionaceae>Vibrio	9		NA	NA	1	NA	NA	NA	1	2	NA	NA	NA	1	NA	NA	NA	NA	NA	NA	1	1	1	NA	NA	NA	NA	NA	NA	NA	3	9	2	NA	2	2	NA	NA	1	NA	NA	NA	NA	2	2	NA
Citrobacter freundii complex sp. CFNIH9	S	2077149	cellular&nbsp;organisms>Bacteria>Proteobacteria>Gammaproteobacteria>Enterobacterales>Enterobacteriaceae>Citrobacter>Citrobacter&nbsp;freundii&nbsp;complex	6		5	3	3	NA	NA	NA	NA	NA	NA	NA	NA	NA	NA	NA	NA	NA	NA	NA	NA	NA	NA	NA	NA	NA	NA	NA	NA	NA	5	NA	4	NA	6	NA	NA	NA	NA	NA	NA	NA	NA	NA	NA	NA
Dyadobacter fermentans	S	94254	cellular&nbsp;organisms>Bacteria>FCB&nbsp;group>Bacteroidetes/Chlorobi&nbsp;group>Bacteroidetes>Cytophagia>Cytophagales>Cytophagaceae>Dyadobacter	5		1	2	NA	NA	NA	NA	NA	NA	NA	2	2	2	NA	NA	3	1	NA	1	1	NA	NA	NA	NA	NA	NA	NA	NA	NA	1	NA	2	NA	3	5	NA	1	2	NA	NA	NA	NA	NA	NA	1
Buchnera aphidicola	S	9	cellular&nbsp;organisms>Bacteria>Proteobacteria>Gammaproteobacteria>Enterobacterales>Erwiniaceae>Buchnera	10		2	NA	2	1	1	NA	NA	1	1	2	1	3	NA	NA	1	1	NA	1	NA	NA	NA	NA	NA	NA	NA	NA	NA	1	2	1	1	NA	1	3	NA	1	1	9	10	NA	NA	NA	NA	1
Halomonas sp. JS92-SW72	S	2306583	cellular&nbsp;organisms>Bacteria>Proteobacteria>Gammaproteobacteria>Oceanospirillales>Halomonadaceae>Halomonas	36		NA	NA	NA	1	NA	3	NA	NA	NA	NA	NA	NA	NA	NA	NA	19	NA	NA	NA	NA	NA	NA	NA	NA	NA	NA	NA	NA	2	1	NA	NA	NA	NA	NA	NA	NA	1	3	NA	NA	1	1	NA
Aeromonas sp. CU5	S	2033033	cellular&nbsp;organisms>Bacteria>Proteobacteria>Gammaproteobacteria>Aeromonadales>Aeromonadaceae>Aeromonas	12		NA	NA	NA	NA	NA	NA	NA	NA	NA	NA	1	2	NA	NA	NA	NA	NA	NA	NA	NA	NA	NA	NA	NA	NA	NA	NA	NA	NA	NA	9	12	NA	1	NA	NA	NA	NA	NA	NA	NA	7	7	NA
Brevibacterium aurantiacum	S	273384	cellular&nbsp;organisms>Bacteria>Terrabacteria&nbsp;group>Actinobacteria>Actinobacteria>Micrococcales>Brevibacteriaceae>Brevibacterium	12		NA	NA	NA	NA	NA	NA	NA	NA	NA	NA	1	NA	NA	NA	NA	NA	NA	NA	2	NA	NA	NA	NA	NA	1	1	NA	NA	2	2	1	12	3	NA	NA	NA	1	2	7	NA	NA	5	4	NA
Acinetobacter sp. ACNIH1	S	1636603	cellular&nbsp;organisms>Bacteria>Proteobacteria>Gammaproteobacteria>Pseudomonadales>Moraxellaceae>Acinetobacter	6		NA	NA	NA	NA	NA	NA	NA	1	NA	NA	3	NA	NA	NA	NA	NA	NA	NA	NA	NA	NA	NA	3	NA	4	NA	NA	NA	NA	1	6	4	6	NA	NA	1	1	NA	NA	NA	NA	3	5	2
Microbulbifer sp. A4B17	S	359370	cellular&nbsp;organisms>Bacteria>Proteobacteria>Gammaproteobacteria>Cellvibrionales>Microbulbiferaceae>Microbulbifer	5		NA	1	2	1	NA	NA	NA	1	1	NA	NA	NA	NA	NA	NA	1	NA	NA	NA	NA	NA	NA	NA	NA	NA	NA	NA	NA	2	2	2	3	4	5	NA	1	NA	NA	1	NA	NA	1	NA	NA
Corynebacterium variabile	S	1727	cellular&nbsp;organisms>Bacteria>Terrabacteria&nbsp;group>Actinobacteria>Actinobacteria>Corynebacteriales>Corynebacteriaceae>Corynebacterium	14		NA	2	1	1	NA	1	NA	NA	1	NA	NA	NA	NA	NA	NA	NA	3	NA	1	NA	NA	NA	1	NA	NA	NA	NA	NA	NA	NA	1	NA	14	NA	NA	NA	NA	1	NA	NA	NA	NA	NA	NA
Clostridium saccharobutylicum	S	169679	cellular&nbsp;organisms>Bacteria>Terrabacteria&nbsp;group>Firmicutes>Clostridia>Clostridiales>Clostridiaceae>Clostridium	6		2	1	1	1	NA	NA	NA	1	2	NA	1	1	NA	NA	NA	1	1	2	1	NA	NA	NA	NA	NA	NA	1	NA	3	NA	NA	NA	NA	6	NA	NA	NA	NA	3	1	NA	NA	NA	NA	1
Candidatus Nitrosocaldus islandicus	S	2045011	cellular&nbsp;organisms>Archaea>TACK&nbsp;group>Thaumarchaeota>Nitrososphaeria>Candidatus&nbsp;Nitrosocaldales>Candidatus&nbsp;Nitrosocaldaceae>Candidatus&nbsp;Nitrosocaldus	5		5	1	2	3	NA	NA	NA	NA	NA	NA	1	NA	NA	NA	NA	3	NA	NA	2	NA	1	NA	NA	NA	NA	NA	NA	1	1	1	1	NA	NA	3	NA	1	NA	NA	NA	NA	NA	NA	NA	NA
White spot syndrome virus	S	342409	Viruses>dsDNA&nbsp;viruses,&nbsp;no&nbsp;RNA&nbsp;stage>Nimaviridae>Whispovirus	6		5	6	1	1	NA	NA	NA	NA	NA	NA	1	NA	NA	NA	NA	1	2	3	NA	NA	NA	NA	NA	NA	NA	NA	1	NA	NA	1	NA	1	1	1	NA	2	1	1	NA	NA	NA	NA	NA	NA
Sphingomonas melonis	S	152682	cellular&nbsp;organisms>Bacteria>Proteobacteria>Alphaproteobacteria>Sphingomonadales>Sphingomonadaceae>Sphingomonas	87		NA	NA	NA	NA	NA	NA	NA	NA	NA	NA	NA	NA	11	10	NA	NA	NA	NA	NA	NA	NA	NA	9	6	15	5	NA	1	NA	NA	NA	3	NA	NA	31	NA	2	19	5	NA	NA	7	5	NA
Methylobacterium brachiatum	S	269660	cellular&nbsp;organisms>Bacteria>Proteobacteria>Alphaproteobacteria>Rhizobiales>Methylobacteriaceae>Methylobacterium	21		NA	NA	NA	NA	NA	NA	NA	NA	NA	NA	NA	NA	2	4	NA	NA	NA	NA	NA	NA	NA	NA	NA	NA	21	NA	NA	1	NA	NA	NA	2	NA	NA	3	NA	NA	3	NA	NA	NA	NA	NA	NA
Acidovorax sp. KKS102	S	358220	cellular&nbsp;organisms>Bacteria>Proteobacteria>Betaproteobacteria>Burkholderiales>Comamonadaceae>Acidovorax	79		NA	NA	NA	NA	NA	NA	NA	NA	NA	NA	NA	NA	11	15	1	NA	NA	NA	NA	NA	NA	NA	6	NA	11	NA	NA	NA	2	NA	1	2	7	NA	28	NA	4	3	NA	NA	NA	5	8	NA
Psychrobacter sp. G	S	571800	cellular&nbsp;organisms>Bacteria>Proteobacteria>Gammaproteobacteria>Pseudomonadales>Moraxellaceae>Psychrobacter	14		NA	NA	NA	NA	NA	NA	NA	NA	1	NA	NA	NA	NA	NA	NA	NA	NA	NA	NA	NA	NA	NA	NA	NA	14	NA	NA	NA	4	NA	NA	1	NA	4	NA	3	7	NA	2	NA	NA	NA	NA	NA
Gordonia phthalatica	S	1136941	cellular&nbsp;organisms>Bacteria>Terrabacteria&nbsp;group>Actinobacteria>Actinobacteria>Corynebacteriales>Gordoniaceae>Gordonia	13		1	NA	NA	NA	NA	NA	NA	NA	NA	NA	NA	NA	NA	NA	NA	NA	NA	NA	NA	NA	NA	NA	NA	NA	NA	1	NA	NA	NA	NA	NA	NA	13	9	NA	NA	NA	NA	NA	NA	NA	NA	NA	NA
Pseudomonas sp. NC02	S	2067572	cellular&nbsp;organisms>Bacteria>Proteobacteria>Gammaproteobacteria>Pseudomonadales>Pseudomonadaceae>Pseudomonas	247		NA	NA	NA	NA	NA	NA	NA	NA	NA	NA	2	NA	NA	NA	NA	NA	NA	NA	NA	NA	NA	NA	NA	NA	2	1	1	16	NA	NA	NA	NA	NA	2	NA	NA	1	143	247	NA	NA	NA	NA	NA
Brevundimonas sp. DS20	S	1532555	cellular&nbsp;organisms>Bacteria>Proteobacteria>Alphaproteobacteria>Caulobacterales>Caulobacteraceae>Brevundimonas	14		1	NA	NA	NA	NA	NA	NA	NA	NA	NA	NA	2	3	NA	NA	NA	NA	NA	NA	NA	NA	NA	NA	NA	NA	NA	NA	NA	1	NA	10	10	NA	NA	NA	NA	NA	NA	NA	NA	NA	7	14	NA
Pseudomonas fulva	S	47880	cellular&nbsp;organisms>Bacteria>Proteobacteria>Gammaproteobacteria>Pseudomonadales>Pseudomonadaceae>Pseudomonas>Pseudomonas&nbsp;putida&nbsp;group	20		NA	NA	NA	NA	NA	NA	NA	NA	NA	NA	NA	NA	NA	NA	NA	NA	NA	NA	NA	NA	NA	4	NA	NA	NA	NA	NA	NA	NA	NA	NA	NA	20	NA	NA	NA	NA	NA	NA	NA	NA	NA	NA	NA
Paraburkholderia aromaticivorans	S	2026199	cellular&nbsp;organisms>Bacteria>Proteobacteria>Betaproteobacteria>Burkholderiales>Burkholderiaceae>Paraburkholderia	506		1	1	NA	NA	NA	NA	NA	NA	NA	NA	NA	1	30	115	1	NA	NA	NA	NA	NA	NA	NA	41	4	19	NA	NA	1	NA	NA	NA	NA	NA	NA	506	NA	NA	4	5	NA	NA	NA	NA	NA
Pseudomonas sp. M30-35	S	1981174	cellular&nbsp;organisms>Bacteria>Proteobacteria>Gammaproteobacteria>Pseudomonadales>Pseudomonadaceae>Pseudomonas	4		NA	NA	1	1	NA	1	NA	NA	1	NA	2	NA	NA	NA	NA	1	1	NA	1	NA	NA	NA	NA	NA	NA	NA	1	NA	2	4	2	2	3	1	NA	2	NA	NA	2	NA	NA	1	1	2
Oscillatoria nigro-viridis	S	482564	cellular&nbsp;organisms>Bacteria>Terrabacteria&nbsp;group>Cyanobacteria/Melainabacteria&nbsp;group>Cyanobacteria>Oscillatoriophycideae>Oscillatoriales>Oscillatoriaceae>Oscillatoria	37		NA	NA	NA	NA	NA	NA	NA	NA	1	NA	6	3	1	NA	NA	NA	NA	NA	NA	NA	NA	NA	NA	NA	NA	NA	1	NA	NA	4	1	3	1	4	NA	NA	NA	12	NA	NA	NA	5	NA	NA
Bordetella sp. N	S	1746199	cellular&nbsp;organisms>Bacteria>Proteobacteria>Betaproteobacteria>Burkholderiales>Alcaligenaceae>Bordetella	5		1	1	NA	NA	1	NA	NA	NA	1	NA	2	2	NA	NA	NA	NA	NA	NA	1	1	1	NA	NA	NA	NA	NA	NA	NA	1	5	NA	2	3	2	NA	NA	NA	NA	1	NA	NA	NA	2	NA
Sorangium cellulosum	S	56	cellular&nbsp;organisms>Bacteria>Proteobacteria>delta/epsilon&nbsp;subdivisions>Deltaproteobacteria>Myxococcales>Sorangiineae>Polyangiaceae>Sorangium	6		3	3	1	1	NA	1	1	NA	NA	1	1	1	1	NA	NA	NA	NA	NA	1	NA	NA	NA	NA	NA	1	NA	1	NA	1	2	NA	NA	3	2	NA	NA	NA	1	3	NA	NA	NA	NA	NA
Nitrososphaera viennensis	S	1034015	cellular&nbsp;organisms>Archaea>TACK&nbsp;group>Thaumarchaeota>Nitrososphaeria>Nitrososphaerales>Nitrososphaeraceae>Nitrososphaera	5		5	3	2	NA	NA	1	1	2	NA	NA	NA	NA	NA	NA	3	1	1	NA	1	NA	NA	NA	NA	NA	NA	NA	NA	NA	2	NA	NA	NA	2	NA	NA	NA	NA	NA	NA	NA	NA	NA	NA	NA
Cedratvirus A11	S	1903266	Viruses>dsDNA&nbsp;viruses,&nbsp;no&nbsp;RNA&nbsp;stage>unclassified&nbsp;dsDNA&nbsp;viruses>Pithoviridae	9		9	9	2	1	NA	NA	NA	NA	NA	NA	NA	NA	NA	NA	NA	NA	NA	NA	1	NA	NA	NA	NA	NA	NA	NA	NA	1	NA	NA	NA	NA	1	NA	NA	NA	NA	NA	NA	NA	NA	NA	NA	NA
Halomonas beimenensis	S	475662	cellular&nbsp;organisms>Bacteria>Proteobacteria>Gammaproteobacteria>Oceanospirillales>Halomonadaceae>Halomonas	10		2	5	NA	NA	NA	NA	NA	2	NA	NA	NA	NA	NA	NA	10	NA	3	1	NA	NA	NA	NA	NA	NA	NA	NA	NA	NA	NA	1	NA	NA	NA	NA	NA	NA	1	NA	NA	NA	NA	1	NA	NA
Paenibacillus phage Xenia	S	1636263	Viruses>dsDNA&nbsp;viruses,&nbsp;no&nbsp;RNA&nbsp;stage>Caudovirales>Siphoviridae>Sitaravirus>unclassified&nbsp;Sitaravirus	17		NA	NA	7	NA	NA	NA	NA	NA	17	NA	NA	NA	NA	NA	NA	NA	NA	NA	NA	NA	NA	NA	NA	NA	NA	NA	NA	NA	NA	NA	NA	NA	NA	NA	NA	NA	NA	NA	NA	NA	NA	NA	NA	NA
Legionella pneumophila	S	446	cellular&nbsp;organisms>Bacteria>Proteobacteria>Gammaproteobacteria>Legionellales>Legionellaceae>Legionella	6		4	NA	NA	3	NA	1	NA	NA	NA	NA	NA	NA	NA	NA	1	NA	1	NA	1	NA	NA	1	NA	NA	NA	NA	NA	1	NA	2	NA	1	6	1	NA	NA	NA	1	1	NA	NA	NA	NA	NA
Microcoleus sp. PCC 7113	S	1173027	cellular&nbsp;organisms>Bacteria>Terrabacteria&nbsp;group>Cyanobacteria/Melainabacteria&nbsp;group>Cyanobacteria>Oscillatoriophycideae>Oscillatoriales>Microcoleaceae>Microcoleus	8		NA	NA	8	NA	NA	NA	NA	NA	1	NA	2	NA	NA	NA	NA	NA	NA	3	1	NA	NA	NA	NA	NA	NA	NA	NA	NA	2	4	NA	NA	NA	2	NA	NA	NA	NA	1	NA	NA	NA	NA	NA
Bacillus megaterium	S	1404	cellular&nbsp;organisms>Bacteria>Terrabacteria&nbsp;group>Firmicutes>Bacilli>Bacillales>Bacillaceae>Bacillus	4		4	2	2	NA	NA	1	NA	NA	NA	1	2	NA	NA	NA	NA	2	NA	1	NA	NA	NA	NA	NA	NA	NA	NA	NA	NA	NA	NA	1	NA	3	4	NA	NA	NA	NA	1	NA	NA	NA	NA	NA
Buttiauxella sp. 3AFRM03	S	2479367	cellular&nbsp;organisms>Bacteria>Proteobacteria>Gammaproteobacteria>Enterobacterales>Enterobacteriaceae>Buttiauxella	13		NA	NA	NA	NA	NA	NA	NA	NA	NA	NA	NA	NA	NA	NA	NA	NA	NA	NA	13	4	NA	NA	NA	NA	NA	NA	NA	NA	NA	NA	1	2	1	2	NA	NA	NA	NA	NA	NA	NA	NA	NA	NA
Bradyrhizobium oligotrophicum	S	44255	cellular&nbsp;organisms>Bacteria>Proteobacteria>Alphaproteobacteria>Rhizobiales>Bradyrhizobiaceae>Bradyrhizobium	324		1	NA	NA	NA	NA	1	NA	NA	2	NA	12	NA	324	17	NA	3	1	NA	3	NA	NA	NA	NA	NA	NA	NA	NA	NA	NA	NA	NA	NA	NA	NA	2	NA	NA	NA	NA	NA	NA	NA	NA	NA
Brevibacterium linens	S	1703	cellular&nbsp;organisms>Bacteria>Terrabacteria&nbsp;group>Actinobacteria>Actinobacteria>Micrococcales>Brevibacteriaceae>Brevibacterium	11		NA	NA	NA	NA	NA	NA	NA	NA	NA	NA	NA	NA	NA	NA	NA	NA	NA	NA	NA	NA	NA	NA	NA	NA	3	NA	NA	3	7	3	1	5	NA	NA	NA	1	1	8	11	NA	NA	2	1	NA
Serratia liquefaciens	S	614	cellular&nbsp;organisms>Bacteria>Proteobacteria>Gammaproteobacteria>Enterobacterales>Yersiniaceae>Serratia	13		NA	NA	NA	NA	NA	NA	NA	NA	NA	NA	NA	NA	NA	NA	NA	NA	NA	NA	NA	NA	NA	NA	NA	NA	4	NA	NA	NA	NA	NA	NA	NA	5	13	NA	NA	NA	NA	NA	NA	NA	NA	NA	NA
Gordonia polyisoprenivorans	S	84595	cellular&nbsp;organisms>Bacteria>Terrabacteria&nbsp;group>Actinobacteria>Actinobacteria>Corynebacteriales>Gordoniaceae>Gordonia	10		NA	NA	NA	NA	NA	NA	NA	NA	NA	NA	NA	NA	2	5	NA	NA	NA	NA	NA	NA	NA	1	6	NA	10	2	2	NA	NA	NA	NA	NA	3	4	3	NA	NA	NA	1	NA	NA	NA	NA	NA
Burkholderia lata	S	482957	cellular&nbsp;organisms>Bacteria>Proteobacteria>Betaproteobacteria>Burkholderiales>Burkholderiaceae>Burkholderia>Burkholderia&nbsp;cepacia&nbsp;complex	76		1	NA	NA	NA	NA	NA	NA	NA	NA	NA	NA	NA	14	76	NA	NA	NA	NA	NA	NA	NA	NA	NA	NA	17	NA	NA	3	NA	1	NA	NA	NA	NA	23	NA	NA	NA	4	NA	NA	NA	1	NA
Delftia tsuruhatensis	S	180282	cellular&nbsp;organisms>Bacteria>Proteobacteria>Betaproteobacteria>Burkholderiales>Comamonadaceae>Delftia	59		NA	NA	NA	NA	NA	NA	NA	NA	NA	NA	NA	NA	18	18	NA	NA	NA	NA	1	NA	NA	NA	NA	NA	4	NA	NA	NA	NA	NA	7	8	2	NA	NA	NA	NA	26	59	NA	NA	NA	4	NA
Pseudomonas monteilii	S	76759	cellular&nbsp;organisms>Bacteria>Proteobacteria>Gammaproteobacteria>Pseudomonadales>Pseudomonadaceae>Pseudomonas>Pseudomonas&nbsp;putida&nbsp;group	12		NA	NA	1	NA	NA	NA	1	2	NA	NA	NA	NA	NA	NA	NA	NA	NA	NA	NA	NA	NA	NA	NA	NA	NA	NA	3	NA	NA	3	NA	NA	12	NA	NA	NA	NA	NA	NA	NA	NA	NA	NA	NA
Acinetobacter sp. ACNIH2	S	1758189	cellular&nbsp;organisms>Bacteria>Proteobacteria>Gammaproteobacteria>Pseudomonadales>Moraxellaceae>Acinetobacter	8		NA	2	NA	NA	NA	NA	NA	NA	NA	NA	NA	1	NA	NA	NA	NA	1	NA	NA	NA	NA	NA	1	NA	1	NA	NA	NA	NA	NA	8	3	2	4	NA	NA	NA	NA	1	NA	NA	2	5	NA
Stenotrophomonas rhizophila	S	216778	cellular&nbsp;organisms>Bacteria>Proteobacteria>Gammaproteobacteria>Xanthomonadales>Xanthomonadaceae>Stenotrophomonas	80		2	NA	2	NA	NA	NA	NA	NA	NA	NA	NA	NA	NA	NA	NA	NA	NA	NA	1	NA	NA	NA	NA	NA	1	NA	1	6	NA	NA	4	3	2	NA	NA	1	NA	56	80	NA	NA	3	5	2
Xanthomonas citri	S	346	cellular&nbsp;organisms>Bacteria>Proteobacteria>Gammaproteobacteria>Xanthomonadales>Xanthomonadaceae>Xanthomonas>Xanthomonas&nbsp;citri&nbsp;group	13		NA	1	1	NA	NA	1	NA	NA	1	NA	2	NA	NA	1	NA	NA	NA	NA	NA	NA	1	NA	NA	NA	NA	NA	NA	NA	NA	1	NA	NA	13	1	NA	NA	NA	NA	10	NA	NA	NA	NA	NA
Flavobacterium johnsoniae	S	986	cellular&nbsp;organisms>Bacteria>FCB&nbsp;group>Bacteroidetes/Chlorobi&nbsp;group>Bacteroidetes>Flavobacteriia>Flavobacteriales>Flavobacteriaceae>Flavobacterium	9		1	1	2	1	NA	1	NA	NA	NA	NA	2	NA	NA	NA	NA	NA	NA	NA	NA	NA	NA	NA	NA	NA	NA	NA	NA	NA	NA	1	2	NA	9	2	NA	NA	1	1	1	NA	NA	NA	NA	NA
Marinobacter psychrophilus	S	330734	cellular&nbsp;organisms>Bacteria>Proteobacteria>Gammaproteobacteria>Alteromonadales>Alteromonadaceae>Marinobacter	4		NA	1	1	NA	NA	1	NA	NA	1	2	3	NA	NA	NA	NA	NA	NA	NA	1	NA	NA	1	NA	NA	NA	NA	NA	NA	4	1	NA	NA	2	4	NA	NA	NA	1	NA	NA	NA	2	NA	NA
Methanobacterium paludis	S	868131	cellular&nbsp;organisms>Archaea>Euryarchaeota>Methanomada&nbsp;group>Methanobacteria>Methanobacteriales>Methanobacteriaceae>Methanobacterium	4		NA	4	3	NA	NA	NA	NA	NA	2	NA	NA	1	NA	NA	NA	1	NA	NA	1	NA	NA	NA	NA	NA	NA	NA	NA	NA	1	2	1	NA	2	4	NA	NA	NA	NA	1	NA	NA	1	NA	NA
Yangia sp. CCB-MM3	S	1792508	cellular&nbsp;organisms>Bacteria>Proteobacteria>Alphaproteobacteria>Rhodobacterales>Rhodobacteraceae>Yangia	4		2	NA	3	1	NA	NA	NA	NA	1	1	NA	NA	NA	NA	1	1	NA	NA	4	NA	NA	NA	NA	NA	NA	NA	NA	NA	NA	2	1	NA	2	3	NA	1	NA	NA	1	NA	NA	NA	NA	NA
Pseudomonas sp. GR 6-02	S	1659194	cellular&nbsp;organisms>Bacteria>Proteobacteria>Gammaproteobacteria>Pseudomonadales>Pseudomonadaceae>Pseudomonas	21		NA	NA	NA	NA	NA	NA	NA	NA	NA	NA	NA	NA	NA	NA	NA	NA	NA	NA	NA	NA	NA	NA	NA	NA	NA	NA	NA	NA	NA	NA	NA	NA	21	NA	NA	NA	NA	NA	NA	NA	NA	NA	NA	NA
Cutibacterium granulosum	S	33011	cellular&nbsp;organisms>Bacteria>Terrabacteria&nbsp;group>Actinobacteria>Actinobacteria>Propionibacteriales>Propionibacteriaceae>Cutibacterium	31		NA	NA	NA	NA	NA	NA	NA	1	NA	NA	NA	1	3	NA	NA	NA	NA	NA	NA	NA	NA	NA	NA	NA	7	NA	NA	NA	NA	NA	8	2	NA	2	3	4	10	7	8	NA	NA	NA	5	10
Staphylococcus capitis	S	29388	cellular&nbsp;organisms>Bacteria>Terrabacteria&nbsp;group>Firmicutes>Bacilli>Bacillales>Staphylococcaceae>Staphylococcus	60		NA	NA	NA	NA	NA	NA	NA	NA	NA	NA	1	1	4	NA	NA	NA	NA	NA	1	NA	NA	NA	NA	NA	12	NA	NA	2	NA	NA	3	NA	NA	1	1	1	4	NA	10	NA	NA	4	NA	3
Pandoraea pnomenusa	S	93220	cellular&nbsp;organisms>Bacteria>Proteobacteria>Betaproteobacteria>Burkholderiales>Burkholderiaceae>Pandoraea	49		NA	NA	NA	NA	NA	NA	NA	NA	NA	2	NA	2	NA	49	NA	NA	NA	NA	NA	NA	NA	NA	NA	NA	17	NA	NA	NA	NA	NA	NA	NA	NA	NA	NA	NA	NA	NA	NA	NA	NA	NA	NA	NA
Paenibacillus ihbetae	S	1870820	cellular&nbsp;organisms>Bacteria>Terrabacteria&nbsp;group>Firmicutes>Bacilli>Bacillales>Paenibacillaceae>Paenibacillus	5		NA	1	NA	2	1	NA	NA	NA	NA	1	NA	NA	1	NA	NA	NA	1	NA	NA	NA	NA	NA	NA	NA	NA	NA	NA	NA	5	5	1	NA	2	2	NA	NA	NA	NA	2	NA	NA	NA	NA	1
Pseudomonas asplenii	S	53407	cellular&nbsp;organisms>Bacteria>Proteobacteria>Gammaproteobacteria>Pseudomonadales>Pseudomonadaceae>Pseudomonas	20		NA	NA	NA	NA	NA	NA	NA	NA	2	NA	5	NA	NA	NA	NA	1	NA	NA	NA	NA	NA	NA	NA	NA	NA	NA	NA	NA	NA	NA	NA	NA	13	NA	NA	NA	NA	NA	NA	NA	NA	NA	NA	NA
Flammeovirga sp. MY04	S	1191459	cellular&nbsp;organisms>Bacteria>FCB&nbsp;group>Bacteroidetes/Chlorobi&nbsp;group>Bacteroidetes>Cytophagia>Cytophagales>Flammeovirgaceae>Flammeovirga	4		1	NA	1	1	NA	1	NA	NA	1	NA	1	1	NA	NA	NA	NA	1	NA	NA	NA	NA	NA	NA	NA	NA	NA	NA	1	3	4	1	1	2	1	NA	NA	NA	NA	1	NA	NA	NA	NA	NA
Enterococcus faecium	S	1352	cellular&nbsp;organisms>Bacteria>Terrabacteria&nbsp;group>Firmicutes>Bacilli>Lactobacillales>Enterococcaceae>Enterococcus	48		4	NA	3	NA	NA	NA	NA	NA	NA	NA	NA	NA	NA	NA	1	NA	NA	1	NA	NA	NA	NA	NA	NA	NA	NA	1	NA	2	1	NA	2	3	3	NA	1	NA	3	3	NA	NA	NA	NA	NA
Cyanobacterium aponinum	S	379064	cellular&nbsp;organisms>Bacteria>Terrabacteria&nbsp;group>Cyanobacteria/Melainabacteria&nbsp;group>Cyanobacteria>Oscillatoriophycideae>Chroococcales>Cyanobacteriaceae>Cyanobacterium	3		1	2	1	1	NA	NA	1	NA	NA	1	NA	2	NA	NA	NA	1	NA	NA	NA	1	NA	NA	NA	NA	NA	NA	NA	NA	2	1	3	1	2	1	NA	NA	NA	1	NA	NA	NA	1	NA	NA
Elizabethkingia anophelis	S	1117645	cellular&nbsp;organisms>Bacteria>FCB&nbsp;group>Bacteroidetes/Chlorobi&nbsp;group>Bacteroidetes>Flavobacteriia>Flavobacteriales>Flavobacteriaceae>Elizabethkingia	3		3	1	1	1	NA	NA	NA	NA	2	NA	2	NA	NA	NA	NA	NA	1	NA	NA	NA	NA	1	NA	NA	NA	NA	NA	3	NA	NA	1	1	1	3	NA	NA	NA	NA	2	NA	NA	1	NA	NA
Colwellia sp. Arc7-635	S	2497879	cellular&nbsp;organisms>Bacteria>Proteobacteria>Gammaproteobacteria>Alteromonadales>Colwelliaceae>Colwellia	3		NA	NA	3	NA	NA	NA	NA	NA	2	3	3	NA	NA	NA	NA	NA	NA	NA	1	NA	NA	1	NA	NA	NA	NA	NA	NA	2	1	1	1	1	2	NA	NA	1	NA	1	NA	NA	1	NA	1
Methylomicrobium sp. wino1	S	2049332	cellular&nbsp;organisms>Bacteria>Proteobacteria>Gammaproteobacteria>Methylococcales>Methylococcaceae>Methylomicrobium	5		3	1	NA	5	NA	NA	NA	NA	1	3	NA	1	NA	NA	NA	NA	1	NA	NA	NA	NA	NA	NA	NA	NA	NA	NA	1	1	NA	1	NA	1	2	NA	NA	NA	NA	3	NA	NA	1	3	NA
Pseudomonas antarctica	S	219572	cellular&nbsp;organisms>Bacteria>Proteobacteria>Gammaproteobacteria>Pseudomonadales>Pseudomonadaceae>Pseudomonas	13		9	3	1	1	NA	NA	NA	NA	1	NA	NA	NA	NA	NA	NA	1	NA	NA	NA	NA	NA	NA	NA	NA	NA	NA	1	NA	NA	NA	2	2	NA	NA	NA	2	NA	NA	2	NA	NA	NA	NA	2
Bradyrhizobium sp. ORS 285	S	115808	cellular&nbsp;organisms>Bacteria>Proteobacteria>Alphaproteobacteria>Rhizobiales>Bradyrhizobiaceae>Bradyrhizobium	217		NA	NA	NA	1	NA	2	NA	NA	1	NA	7	3	217	23	NA	1	1	NA	1	NA	NA	NA	NA	NA	2	NA	NA	NA	NA	NA	NA	2	NA	NA	NA	NA	NA	NA	NA	NA	NA	NA	NA	NA
Sphingobium hydrophobicum	S	1673076	cellular&nbsp;organisms>Bacteria>Proteobacteria>Alphaproteobacteria>Sphingomonadales>Sphingomonadaceae>Sphingobium	15		NA	NA	NA	NA	NA	1	NA	NA	1	NA	NA	NA	3	NA	NA	NA	NA	NA	NA	NA	NA	NA	NA	NA	15	NA	NA	NA	NA	NA	NA	NA	1	2	4	7	11	NA	NA	NA	NA	NA	NA	NA
Prevotella intermedia	S	28131	cellular&nbsp;organisms>Bacteria>FCB&nbsp;group>Bacteroidetes/Chlorobi&nbsp;group>Bacteroidetes>Bacteroidia>Bacteroidales>Prevotellaceae>Prevotella	4		NA	NA	NA	1	NA	NA	NA	1	1	NA	1	NA	NA	NA	NA	2	NA	1	NA	NA	NA	NA	NA	NA	4	NA	NA	NA	NA	NA	2	3	4	NA	NA	2	NA	NA	4	NA	NA	4	2	NA
Bacillus cytotoxicus	S	580165	cellular&nbsp;organisms>Bacteria>Terrabacteria&nbsp;group>Firmicutes>Bacilli>Bacillales>Bacillaceae>Bacillus>Bacillus&nbsp;cereus&nbsp;group	6		4	NA	1	NA	NA	NA	NA	NA	NA	NA	NA	NA	NA	NA	NA	1	1	NA	NA	NA	NA	NA	NA	NA	NA	NA	NA	1	NA	2	NA	NA	4	6	NA	NA	1	1	4	NA	NA	NA	NA	NA
Paenibacillus polymyxa	S	1406	cellular&nbsp;organisms>Bacteria>Terrabacteria&nbsp;group>Firmicutes>Bacilli>Bacillales>Paenibacillaceae>Paenibacillus	5		NA	NA	NA	4	NA	NA	NA	NA	NA	1	NA	2	NA	NA	NA	NA	NA	2	NA	1	NA	1	NA	NA	NA	NA	NA	NA	1	NA	NA	1	2	5	NA	NA	NA	3	NA	NA	NA	NA	1	NA
Citrobacter freundii	S	546	cellular&nbsp;organisms>Bacteria>Proteobacteria>Gammaproteobacteria>Enterobacterales>Enterobacteriaceae>Citrobacter>Citrobacter&nbsp;freundii&nbsp;complex	35		NA	4	NA	NA	NA	NA	NA	NA	NA	NA	2	6	35	NA	NA	NA	NA	NA	NA	NA	NA	NA	NA	NA	NA	NA	2	2	NA	NA	NA	NA	4	NA	NA	NA	NA	NA	NA	NA	NA	NA	NA	NA
Streptococcus anginosus	S	1328	cellular&nbsp;organisms>Bacteria>Terrabacteria&nbsp;group>Firmicutes>Bacilli>Lactobacillales>Streptococcaceae>Streptococcus>Streptococcus&nbsp;anginosus&nbsp;group	8		NA	NA	NA	4	NA	NA	1	NA	NA	NA	NA	NA	NA	NA	NA	NA	8	NA	NA	NA	NA	NA	NA	NA	5	NA	NA	NA	1	NA	NA	NA	NA	1	NA	3	NA	3	3	NA	NA	5	NA	NA
Bradyrhizobium sp. ORS 278	S	114615	cellular&nbsp;organisms>Bacteria>Proteobacteria>Alphaproteobacteria>Rhizobiales>Bradyrhizobiaceae>Bradyrhizobium	124		1	NA	1	NA	NA	NA	NA	NA	NA	NA	7	1	124	8	NA	1	1	NA	1	NA	NA	NA	NA	NA	6	NA	NA	NA	NA	NA	NA	NA	1	NA	2	NA	NA	NA	NA	NA	NA	NA	NA	NA
Streptomyces sp. 769	S	1262452	cellular&nbsp;organisms>Bacteria>Terrabacteria&nbsp;group>Actinobacteria>Actinobacteria>Streptomycetales>Streptomycetaceae>Streptomyces	3		1	NA	NA	NA	NA	NA	2	NA	3	1	2	NA	NA	NA	2	NA	NA	NA	NA	NA	NA	2	NA	NA	NA	NA	NA	NA	2	2	3	NA	NA	NA	NA	NA	NA	NA	NA	NA	NA	NA	1	NA
Prochlorococcus marinus	S	1219	cellular&nbsp;organisms>Bacteria>Terrabacteria&nbsp;group>Cyanobacteria/Melainabacteria&nbsp;group>Cyanobacteria>Synechococcales>Prochloraceae>Prochlorococcus	3		1	1	3	1	NA	NA	NA	NA	1	1	NA	1	NA	NA	NA	1	3	1	NA	NA	NA	NA	NA	NA	NA	1	NA	NA	1	NA	NA	1	NA	3	NA	1	NA	1	NA	NA	NA	NA	NA	NA
Acidovorax avenae	S	80867	cellular&nbsp;organisms>Bacteria>Proteobacteria>Betaproteobacteria>Burkholderiales>Comamonadaceae>Acidovorax	16		4	2	2	4	NA	NA	NA	NA	NA	NA	NA	NA	2	NA	NA	NA	1	NA	NA	2	NA	NA	NA	NA	4	NA	NA	NA	NA	NA	NA	NA	NA	1	NA	NA	NA	NA	NA	NA	NA	NA	NA	NA
Pseudomonas sp. R2-60-08W	S	1173280	cellular&nbsp;organisms>Bacteria>Proteobacteria>Gammaproteobacteria>Pseudomonadales>Pseudomonadaceae>Pseudomonas	19		NA	NA	NA	NA	NA	NA	NA	NA	NA	NA	NA	NA	NA	NA	NA	NA	NA	NA	NA	NA	NA	NA	NA	NA	NA	NA	NA	NA	NA	NA	NA	NA	NA	19	NA	NA	NA	NA	NA	NA	NA	NA	NA	NA
Corynebacterium diphtheriae	S	1717	cellular&nbsp;organisms>Bacteria>Terrabacteria&nbsp;group>Actinobacteria>Actinobacteria>Corynebacteriales>Corynebacteriaceae>Corynebacterium	17		NA	NA	NA	NA	NA	NA	NA	NA	NA	NA	NA	2	NA	NA	NA	NA	NA	NA	NA	NA	NA	NA	NA	NA	NA	NA	NA	NA	NA	NA	NA	NA	17	NA	NA	NA	NA	NA	NA	NA	NA	NA	NA	NA
Arthrobacter sp. YC-RL1	S	1652545	cellular&nbsp;organisms>Bacteria>Terrabacteria&nbsp;group>Actinobacteria>Actinobacteria>Micrococcales>Micrococcaceae>Arthrobacter	11		NA	NA	NA	NA	1	NA	2	NA	NA	NA	NA	NA	NA	NA	NA	NA	NA	NA	NA	NA	NA	NA	NA	NA	NA	1	NA	1	11	3	NA	NA	NA	NA	NA	NA	NA	NA	NA	NA	NA	NA	NA	NA
Paracoccus yeei	S	147645	cellular&nbsp;organisms>Bacteria>Proteobacteria>Alphaproteobacteria>Rhodobacterales>Rhodobacteraceae>Paracoccus	10		1	NA	1	NA	NA	NA	NA	NA	NA	NA	NA	NA	2	3	NA	2	NA	NA	NA	NA	NA	NA	NA	NA	4	NA	2	NA	NA	NA	5	4	NA	NA	2	NA	2	NA	7	NA	NA	1	NA	2
Nocardia cyriacigeorgica	S	135487	cellular&nbsp;organisms>Bacteria>Terrabacteria&nbsp;group>Actinobacteria>Actinobacteria>Corynebacteriales>Nocardiaceae>Nocardia	8		NA	2	1	NA	NA	1	NA	NA	NA	1	NA	NA	NA	NA	NA	NA	NA	NA	NA	NA	NA	NA	NA	NA	NA	NA	1	NA	NA	NA	NA	NA	5	8	NA	NA	NA	NA	NA	NA	NA	NA	NA	NA
Lactobacillus plantarum	S	1590	cellular&nbsp;organisms>Bacteria>Terrabacteria&nbsp;group>Firmicutes>Bacilli>Lactobacillales>Lactobacillaceae>Lactobacillus	67		1	1	NA	NA	NA	NA	NA	NA	3	NA	NA	1	NA	NA	NA	NA	NA	NA	1	NA	NA	NA	NA	NA	NA	NA	NA	NA	NA	2	7	2	1	NA	NA	NA	NA	NA	NA	NA	NA	NA	5	NA
Capnocytophaga sp. ChDC OS43	S	209053	cellular&nbsp;organisms>Bacteria>FCB&nbsp;group>Bacteroidetes/Chlorobi&nbsp;group>Bacteroidetes>Flavobacteriia>Flavobacteriales>Flavobacteriaceae>Capnocytophaga	5		NA	NA	1	2	NA	NA	NA	NA	4	NA	NA	NA	NA	NA	NA	NA	NA	NA	NA	NA	NA	1	NA	NA	1	NA	NA	NA	1	1	1	2	2	3	NA	NA	NA	1	3	NA	NA	NA	5	NA
Calothrix brevissima	S	938406	cellular&nbsp;organisms>Bacteria>Terrabacteria&nbsp;group>Cyanobacteria/Melainabacteria&nbsp;group>Cyanobacteria>Nostocales>Rivulariaceae>Calothrix	4		2	1	2	NA	NA	NA	NA	NA	3	NA	1	NA	NA	NA	NA	NA	NA	NA	NA	NA	NA	NA	NA	NA	NA	NA	NA	2	4	NA	2	NA	NA	2	NA	NA	NA	2	NA	NA	NA	NA	NA	NA
Vibrio campbellii	S	680	cellular&nbsp;organisms>Bacteria>Proteobacteria>Gammaproteobacteria>Vibrionales>Vibrionaceae>Vibrio>Vibrio&nbsp;harveyi&nbsp;group	4		1	1	NA	1	NA	1	NA	NA	NA	1	NA	NA	NA	NA	NA	1	3	1	NA	NA	NA	NA	NA	NA	NA	NA	NA	NA	2	1	1	NA	4	1	NA	1	NA	NA	NA	NA	NA	NA	NA	1
Cryobacterium sp. LW097	S	1978566	cellular&nbsp;organisms>Bacteria>Terrabacteria&nbsp;group>Actinobacteria>Actinobacteria>Micrococcales>Microbacteriaceae>Cryobacterium	5		3	3	1	1	NA	NA	NA	NA	1	NA	NA	NA	NA	NA	1	NA	NA	NA	NA	NA	NA	NA	NA	NA	NA	1	NA	2	1	NA	NA	1	4	NA	NA	NA	NA	5	3	NA	NA	NA	NA	NA
Xanthomonas vesicatoria	S	56460	cellular&nbsp;organisms>Bacteria>Proteobacteria>Gammaproteobacteria>Xanthomonadales>Xanthomonadaceae>Xanthomonas	5		1	2	2	1	NA	NA	NA	NA	NA	NA	NA	NA	NA	NA	NA	NA	NA	NA	1	NA	2	2	NA	NA	NA	NA	NA	NA	NA	NA	NA	NA	3	5	NA	NA	NA	NA	NA	NA	NA	NA	NA	1
Sinorhizobium meliloti	S	382	cellular&nbsp;organisms>Bacteria>Proteobacteria>Alphaproteobacteria>Rhizobiales>Rhizobiaceae>Sinorhizobium/Ensifer&nbsp;group>Sinorhizobium	8		1	NA	1	1	NA	NA	1	NA	1	NA	1	NA	NA	NA	NA	1	1	NA	2	1	NA	NA	NA	NA	NA	NA	NA	NA	1	1	NA	NA	5	1	NA	2	NA	NA	1	NA	NA	NA	NA	NA
Chamaesiphon minutus	S	1173032	cellular&nbsp;organisms>Bacteria>Terrabacteria&nbsp;group>Cyanobacteria/Melainabacteria&nbsp;group>Cyanobacteria>Synechococcales>Chamaesiphonaceae>Chamaesiphon	5		NA	1	NA	2	NA	NA	1	NA	1	1	5	NA	NA	NA	NA	NA	NA	1	NA	NA	NA	NA	NA	NA	NA	NA	NA	NA	2	1	3	NA	1	NA	NA	NA	NA	NA	NA	NA	NA	NA	1	NA
Spirosoma pollinicola	S	2057025	cellular&nbsp;organisms>Bacteria>FCB&nbsp;group>Bacteroidetes/Chlorobi&nbsp;group>Bacteroidetes>Cytophagia>Cytophagales>Cytophagaceae>Spirosoma	3		3	NA	1	NA	NA	NA	1	NA	1	NA	NA	NA	NA	NA	NA	1	1	NA	NA	NA	2	2	NA	NA	NA	NA	NA	NA	1	NA	2	NA	3	1	NA	NA	NA	NA	NA	NA	NA	NA	NA	1
Nonlabens sp. MJ115	S	2496866	cellular&nbsp;organisms>Bacteria>FCB&nbsp;group>Bacteroidetes/Chlorobi&nbsp;group>Bacteroidetes>Flavobacteriia>Flavobacteriales>Flavobacteriaceae>Nonlabens	3		1	3	2	NA	1	NA	NA	NA	NA	2	2	NA	NA	NA	NA	1	NA	NA	1	NA	NA	1	NA	NA	NA	NA	NA	1	1	NA	1	NA	NA	2	NA	NA	NA	2	NA	NA	NA	NA	1	NA
Fusobacterium necrophorum	S	859	cellular&nbsp;organisms>Bacteria>Fusobacteria>Fusobacteriia>Fusobacteriales>Fusobacteriaceae>Fusobacterium	3		2	1	3	NA	NA	1	NA	NA	NA	1	NA	NA	NA	NA	NA	3	2	2	NA	NA	NA	NA	NA	NA	NA	NA	NA	NA	NA	NA	2	NA	1	1	NA	1	NA	NA	NA	NA	NA	NA	NA	NA
Lachnospiraceae bacterium Choco86	S	2109690	cellular&nbsp;organisms>Bacteria>Terrabacteria&nbsp;group>Firmicutes>Clostridia>Clostridiales>Lachnospiraceae>unclassified&nbsp;Lachnospiraceae	15		7	NA	4	3	NA	NA	NA	1	NA	NA	NA	NA	NA	NA	NA	NA	NA	NA	NA	1	NA	NA	NA	NA	NA	NA	NA	NA	NA	NA	NA	NA	1	2	NA	NA	1	1	2	NA	NA	NA	NA	1
Bacillus mycoides	S	1405	cellular&nbsp;organisms>Bacteria>Terrabacteria&nbsp;group>Firmicutes>Bacilli>Bacillales>Bacillaceae>Bacillus>Bacillus&nbsp;cereus&nbsp;group	4		NA	1	2	NA	3	2	1	NA	NA	1	1	NA	NA	NA	NA	1	3	NA	NA	NA	NA	1	NA	NA	NA	NA	1	NA	NA	1	NA	1	NA	NA	NA	NA	NA	NA	4	NA	NA	1	NA	NA
Dactylococcopsis salina	S	292566	cellular&nbsp;organisms>Bacteria>Terrabacteria&nbsp;group>Cyanobacteria/Melainabacteria&nbsp;group>Cyanobacteria>Synechococcales>Synechococcaceae>Dactylococcopsis	9		9	3	1	NA	NA	1	NA	NA	1	NA	NA	NA	NA	NA	NA	NA	NA	NA	NA	1	NA	NA	NA	NA	NA	NA	NA	NA	NA	NA	NA	NA	1	2	NA	NA	NA	NA	2	NA	NA	NA	NA	NA
Pseudomonas sp. PONIH3	S	1636610	cellular&nbsp;organisms>Bacteria>Proteobacteria>Gammaproteobacteria>Pseudomonadales>Pseudomonadaceae>Pseudomonas	20		NA	NA	NA	NA	NA	NA	NA	NA	NA	NA	NA	NA	NA	NA	NA	NA	NA	NA	NA	NA	NA	NA	NA	NA	NA	NA	NA	NA	NA	NA	NA	NA	18	NA	NA	NA	NA	20	NA	NA	NA	NA	NA	NA
Streptococcus thermophilus	S	1308	cellular&nbsp;organisms>Bacteria>Terrabacteria&nbsp;group>Firmicutes>Bacilli>Lactobacillales>Streptococcaceae>Streptococcus	696		NA	NA	NA	NA	NA	NA	NA	NA	NA	NA	NA	NA	NA	NA	1	NA	NA	NA	NA	NA	NA	NA	NA	1	5	NA	2	6	NA	NA	4	NA	NA	NA	NA	NA	1	44	77	NA	NA	1	1	NA
Pseudomonas sp. 31-12	S	2201356	cellular&nbsp;organisms>Bacteria>Proteobacteria>Gammaproteobacteria>Pseudomonadales>Pseudomonadaceae>Pseudomonas	17		NA	NA	NA	NA	NA	NA	NA	NA	NA	NA	NA	NA	NA	NA	NA	NA	NA	NA	1	NA	NA	NA	NA	NA	NA	NA	NA	NA	NA	NA	NA	NA	17	NA	NA	NA	NA	NA	NA	NA	NA	NA	NA	2
Agrobacterium rhizogenes	S	359	cellular&nbsp;organisms>Bacteria>Proteobacteria>Alphaproteobacteria>Rhizobiales>Rhizobiaceae>Rhizobium/Agrobacterium&nbsp;group>Agrobacterium	9		NA	NA	NA	NA	NA	NA	NA	NA	NA	NA	1	2	NA	NA	NA	NA	NA	NA	NA	1	NA	NA	NA	NA	NA	NA	NA	NA	NA	NA	9	5	NA	NA	NA	NA	1	NA	NA	NA	NA	1	4	NA
Pseudarcicella sp. HME7025	S	2183547	cellular&nbsp;organisms>Bacteria>FCB&nbsp;group>Bacteroidetes/Chlorobi&nbsp;group>Bacteroidetes>Cytophagia>Cytophagales>Cytophagaceae>Pseudarcicella	5		NA	NA	1	1	NA	1	1	NA	NA	NA	NA	NA	2	NA	NA	1	NA	NA	NA	NA	NA	NA	NA	NA	3	NA	NA	NA	2	1	NA	NA	5	2	NA	1	NA	NA	1	NA	NA	NA	1	NA
Haloquadratum walsbyi	S	293091	cellular&nbsp;organisms>Archaea>Euryarchaeota>Stenosarchaea&nbsp;group>Halobacteria>Haloferacales>Haloferacaceae>Haloquadratum	4		1	1	NA	NA	NA	NA	NA	NA	NA	NA	1	1	NA	NA	NA	1	NA	NA	NA	1	NA	NA	NA	NA	NA	NA	NA	NA	NA	4	2	1	4	1	NA	NA	NA	NA	NA	NA	NA	NA	NA	NA
Streptococcus agalactiae	S	1311	cellular&nbsp;organisms>Bacteria>Terrabacteria&nbsp;group>Firmicutes>Bacilli>Lactobacillales>Streptococcaceae>Streptococcus	5		NA	NA	NA	NA	NA	NA	NA	NA	4	NA	NA	5	NA	NA	NA	NA	NA	NA	NA	NA	NA	NA	NA	NA	NA	NA	NA	NA	4	NA	NA	NA	NA	5	NA	NA	NA	NA	NA	NA	NA	NA	NA	NA
Chryseobacterium sp. G0201	S	2487065	cellular&nbsp;organisms>Bacteria>FCB&nbsp;group>Bacteroidetes/Chlorobi&nbsp;group>Bacteroidetes>Flavobacteriia>Flavobacteriales>Flavobacteriaceae>Chryseobacterium	3		1	NA	3	1	NA	NA	1	NA	NA	1	1	NA	NA	NA	NA	NA	1	1	NA	NA	NA	NA	NA	NA	NA	NA	NA	2	NA	1	3	1	1	NA	NA	NA	NA	NA	3	NA	NA	NA	NA	NA
Clostridium scatologenes	S	1548	cellular&nbsp;organisms>Bacteria>Terrabacteria&nbsp;group>Firmicutes>Clostridia>Clostridiales>Clostridiaceae>Clostridium	4		NA	NA	NA	3	NA	NA	NA	NA	NA	NA	1	2	NA	NA	NA	4	NA	NA	NA	NA	NA	NA	NA	NA	NA	NA	NA	4	NA	1	NA	NA	1	2	NA	NA	NA	NA	NA	NA	NA	NA	NA	NA
Clostridium saccharoperbutylacetonicum	S	36745	cellular&nbsp;organisms>Bacteria>Terrabacteria&nbsp;group>Firmicutes>Clostridia>Clostridiales>Clostridiaceae>Clostridium	4		NA	2	1	NA	NA	NA	NA	1	1	NA	NA	NA	NA	NA	NA	1	NA	NA	4	NA	NA	NA	NA	NA	NA	NA	NA	NA	2	NA	NA	NA	4	2	NA	NA	NA	2	2	NA	NA	NA	NA	NA
Psychroflexus torquis	S	57029	cellular&nbsp;organisms>Bacteria>FCB&nbsp;group>Bacteroidetes/Chlorobi&nbsp;group>Bacteroidetes>Flavobacteriia>Flavobacteriales>Flavobacteriaceae>Psychroflexus	2		NA	NA	2	2	1	NA	NA	NA	NA	1	NA	NA	NA	NA	NA	NA	NA	2	1	NA	NA	2	NA	NA	NA	NA	NA	NA	2	NA	2	NA	2	1	NA	1	NA	2	2	NA	NA	NA	NA	NA
Flavobacterium psychrophilum	S	96345	cellular&nbsp;organisms>Bacteria>FCB&nbsp;group>Bacteroidetes/Chlorobi&nbsp;group>Bacteroidetes>Flavobacteriia>Flavobacteriales>Flavobacteriaceae>Flavobacterium	56		5	NA	NA	3	NA	NA	NA	1	1	NA	1	NA	16	NA	NA	NA	NA	NA	NA	NA	NA	NA	NA	NA	NA	NA	NA	NA	2	2	NA	NA	2	1	NA	1	1	2	2	NA	NA	1	NA	NA
Bacillus thermoamylovorans	S	35841	cellular&nbsp;organisms>Bacteria>Terrabacteria&nbsp;group>Firmicutes>Bacilli>Bacillales>Bacillaceae>Bacillus	70		2	2	3	1	NA	NA	NA	NA	1	NA	NA	1	NA	5	NA	NA	1	NA	1	NA	NA	NA	NA	NA	NA	1	1	2	NA	NA	1	NA	1	NA	1	1	1	6	7	NA	NA	1	1	NA
Alteromonas mediterranea	S	314275	cellular&nbsp;organisms>Bacteria>Proteobacteria>Gammaproteobacteria>Alteromonadales>Alteromonadaceae>Alteromonas	7		NA	NA	NA	1	NA	NA	1	NA	NA	NA	NA	2	NA	NA	1	4	NA	NA	7	NA	NA	NA	NA	NA	NA	NA	NA	NA	NA	1	NA	NA	1	NA	NA	NA	1	NA	NA	NA	NA	NA	1	NA
Comamonas thiooxydans	S	363952	cellular&nbsp;organisms>Bacteria>Proteobacteria>Betaproteobacteria>Burkholderiales>Comamonadaceae>Comamonas	9		NA	NA	NA	NA	NA	NA	NA	NA	NA	NA	NA	NA	NA	2	NA	NA	NA	NA	NA	NA	NA	NA	NA	NA	3	NA	NA	NA	5	9	NA	NA	NA	NA	NA	NA	NA	NA	NA	NA	NA	NA	NA	NA
Microbacterium paraoxydans	S	199592	cellular&nbsp;organisms>Bacteria>Terrabacteria&nbsp;group>Actinobacteria>Actinobacteria>Micrococcales>Microbacteriaceae>Microbacterium	13		NA	NA	NA	NA	NA	NA	NA	NA	NA	NA	NA	NA	NA	NA	NA	NA	NA	NA	NA	NA	NA	NA	NA	NA	NA	NA	NA	NA	4	NA	NA	NA	NA	13	NA	NA	NA	10	6	NA	NA	NA	NA	NA
Rhodococcus opacus	S	37919	cellular&nbsp;organisms>Bacteria>Terrabacteria&nbsp;group>Actinobacteria>Actinobacteria>Corynebacteriales>Nocardiaceae>Rhodococcus	8		NA	NA	NA	1	NA	NA	NA	NA	NA	NA	NA	NA	NA	NA	NA	NA	NA	NA	NA	NA	NA	NA	NA	NA	NA	NA	NA	NA	NA	5	NA	2	4	5	NA	NA	NA	NA	NA	NA	NA	NA	NA	8
Vibrio mediterranei	S	689	cellular&nbsp;organisms>Bacteria>Proteobacteria>Gammaproteobacteria>Vibrionales>Vibrionaceae>Vibrio	5		NA	NA	NA	NA	NA	NA	1	NA	NA	NA	1	NA	NA	NA	NA	NA	NA	NA	NA	NA	NA	NA	NA	NA	NA	NA	NA	NA	NA	NA	5	2	3	5	NA	NA	NA	NA	NA	NA	NA	2	1	1
Burkholderia stabilis	S	95485	cellular&nbsp;organisms>Bacteria>Proteobacteria>Betaproteobacteria>Burkholderiales>Burkholderiaceae>Burkholderia>Burkholderia&nbsp;cepacia&nbsp;complex	70		NA	NA	NA	NA	NA	NA	NA	NA	NA	2	NA	NA	31	70	1	NA	NA	NA	NA	NA	NA	NA	NA	NA	10	NA	NA	NA	1	1	2	NA	NA	NA	57	NA	NA	NA	NA	NA	NA	NA	NA	NA
Fusobacterium periodonticum	S	860	cellular&nbsp;organisms>Bacteria>Fusobacteria>Fusobacteriia>Fusobacteriales>Fusobacteriaceae>Fusobacterium	4		NA	1	NA	NA	NA	NA	NA	NA	NA	NA	NA	2	NA	NA	1	NA	1	NA	NA	NA	NA	NA	NA	NA	NA	NA	NA	1	1	NA	4	1	3	2	NA	NA	1	4	3	NA	NA	NA	1	2
Staphylococcus warneri	S	1292	cellular&nbsp;organisms>Bacteria>Terrabacteria&nbsp;group>Firmicutes>Bacilli>Bacillales>Staphylococcaceae>Staphylococcus	11		NA	NA	NA	NA	NA	NA	NA	NA	NA	NA	6	NA	NA	NA	NA	NA	NA	NA	NA	NA	NA	NA	NA	NA	NA	NA	NA	NA	NA	NA	11	NA	NA	NA	NA	NA	NA	NA	9	NA	NA	NA	NA	NA
Bradyrhizobium sp. S23321	S	335659	cellular&nbsp;organisms>Bacteria>Proteobacteria>Alphaproteobacteria>Rhizobiales>Bradyrhizobiaceae>Bradyrhizobium	142		NA	1	1	NA	NA	NA	NA	NA	NA	NA	4	NA	142	12	NA	NA	NA	NA	NA	NA	NA	NA	NA	NA	8	NA	2	NA	NA	NA	1	NA	NA	NA	3	NA	NA	4	1	NA	NA	NA	NA	NA
Streptococcus sanguinis	S	1305	cellular&nbsp;organisms>Bacteria>Terrabacteria&nbsp;group>Firmicutes>Bacilli>Lactobacillales>Streptococcaceae>Streptococcus	4		NA	1	1	NA	NA	NA	NA	NA	NA	2	NA	1	1	NA	NA	NA	NA	NA	NA	1	NA	NA	NA	NA	2	1	NA	1	NA	1	1	2	3	NA	NA	1	1	3	NA	NA	NA	NA	NA	NA
Ralstonia solanacearum	S	305	cellular&nbsp;organisms>Bacteria>Proteobacteria>Betaproteobacteria>Burkholderiales>Burkholderiaceae>Ralstonia	650		1	NA	NA	NA	NA	3	NA	NA	NA	NA	NA	NA	NA	650	1	NA	NA	NA	NA	NA	1	NA	NA	7	NA	3	NA	NA	2	2	1	NA	1	2	26	NA	1	4	5	NA	NA	NA	NA	1
Aeromonas veronii	S	654	cellular&nbsp;organisms>Bacteria>Proteobacteria>Gammaproteobacteria>Aeromonadales>Aeromonadaceae>Aeromonas	5		NA	NA	NA	NA	NA	NA	NA	2	1	1	1	1	NA	NA	NA	NA	NA	NA	1	NA	NA	NA	NA	NA	NA	NA	NA	NA	NA	1	5	1	2	1	NA	NA	NA	NA	1	NA	NA	1	5	NA
Photobacterium damselae	S	38293	cellular&nbsp;organisms>Bacteria>Proteobacteria>Gammaproteobacteria>Vibrionales>Vibrionaceae>Photobacterium	5		2	1	NA	NA	NA	NA	NA	NA	NA	NA	2	NA	NA	NA	NA	NA	1	1	NA	NA	NA	NA	NA	NA	NA	NA	NA	NA	1	2	1	1	1	4	NA	5	NA	NA	1	NA	NA	NA	NA	NA
Filifactor alocis	S	143361	cellular&nbsp;organisms>Bacteria>Terrabacteria&nbsp;group>Firmicutes>Clostridia>Clostridiales>Peptostreptococcaceae>Filifactor	4		2	2	NA	2	NA	NA	NA	NA	1	NA	NA	NA	NA	NA	NA	NA	NA	NA	NA	NA	NA	NA	NA	NA	4	1	NA	2	NA	NA	NA	NA	2	1	NA	1	1	NA	1	NA	NA	NA	NA	NA
Acinetobacter guillouiae	S	106649	cellular&nbsp;organisms>Bacteria>Proteobacteria>Gammaproteobacteria>Pseudomonadales>Moraxellaceae>Acinetobacter	7		NA	NA	NA	NA	NA	NA	NA	NA	NA	NA	2	1	4	4	1	NA	NA	NA	2	NA	NA	2	NA	NA	NA	NA	NA	1	NA	1	NA	1	6	NA	NA	NA	NA	NA	NA	NA	NA	3	NA	1
Pseudoalteromonas sp. SM9913	S	234831	cellular&nbsp;organisms>Bacteria>Proteobacteria>Gammaproteobacteria>Alteromonadales>Pseudoalteromonadaceae>Pseudoalteromonas	5		NA	NA	1	1	1	NA	NA	NA	2	NA	NA	3	NA	NA	NA	NA	NA	NA	NA	NA	NA	NA	NA	NA	NA	NA	NA	NA	2	5	NA	NA	NA	2	NA	NA	NA	NA	NA	NA	NA	3	1	NA
Kitasatospora aureofaciens	S	1894	cellular&nbsp;organisms>Bacteria>Terrabacteria&nbsp;group>Actinobacteria>Actinobacteria>Streptomycetales>Streptomycetaceae>Kitasatospora	3		NA	NA	1	1	1	NA	NA	NA	NA	1	NA	NA	NA	NA	NA	NA	1	NA	3	NA	NA	NA	NA	NA	NA	NA	NA	NA	1	2	NA	1	2	3	NA	NA	NA	NA	NA	NA	NA	NA	NA	NA
Streptococcus suis	S	1307	cellular&nbsp;organisms>Bacteria>Terrabacteria&nbsp;group>Firmicutes>Bacilli>Lactobacillales>Streptococcaceae>Streptococcus	5		1	NA	NA	NA	1	2	1	NA	1	NA	NA	NA	NA	NA	NA	2	NA	NA	1	NA	NA	NA	NA	NA	NA	NA	NA	NA	1	4	NA	1	1	1	NA	2	NA	1	2	NA	NA	NA	NA	1
Cyanothece sp. PCC 7424	S	65393	cellular&nbsp;organisms>Bacteria>Terrabacteria&nbsp;group>Cyanobacteria/Melainabacteria&nbsp;group>Cyanobacteria>Oscillatoriophycideae>Oscillatoriales>Cyanothecaceae>Cyanothece	5		NA	NA	1	NA	NA	NA	5	NA	1	NA	1	NA	NA	NA	NA	1	NA	NA	NA	NA	1	NA	NA	NA	NA	NA	NA	NA	4	1	NA	NA	2	NA	NA	NA	1	NA	NA	NA	NA	NA	NA	2
Pantoea ananatis	S	553	cellular&nbsp;organisms>Bacteria>Proteobacteria>Gammaproteobacteria>Enterobacterales>Erwiniaceae>Pantoea	6		2	1	4	NA	NA	NA	NA	NA	NA	NA	NA	1	NA	NA	1	1	NA	NA	1	NA	NA	NA	NA	NA	NA	NA	NA	NA	1	1	1	2	NA	1	NA	2	NA	2	1	NA	NA	NA	NA	NA
Rhizobium etli	S	29449	cellular&nbsp;organisms>Bacteria>Proteobacteria>Alphaproteobacteria>Rhizobiales>Rhizobiaceae>Rhizobium/Agrobacterium&nbsp;group>Rhizobium	42		NA	5	NA	NA	NA	NA	NA	NA	NA	NA	2	2	13	NA	NA	NA	NA	NA	2	NA	NA	NA	NA	NA	NA	NA	NA	2	1	NA	NA	NA	1	2	NA	NA	NA	NA	NA	NA	NA	NA	NA	NA
Clostridium kluyveri	S	1534	cellular&nbsp;organisms>Bacteria>Terrabacteria&nbsp;group>Firmicutes>Clostridia>Clostridiales>Clostridiaceae>Clostridium	2		1	NA	2	2	NA	NA	2	NA	NA	NA	NA	NA	NA	NA	1	NA	1	1	1	NA	NA	1	NA	NA	NA	NA	NA	1	2	NA	NA	NA	1	1	NA	NA	NA	1	NA	NA	NA	NA	NA	NA
Desulfuromonas soudanensis	S	1603606	cellular&nbsp;organisms>Bacteria>Proteobacteria>delta/epsilon&nbsp;subdivisions>Deltaproteobacteria>Desulfuromonadales>Desulfuromonadaceae>Desulfuromonas	3		3	2	1	1	NA	NA	1	1	NA	NA	1	NA	NA	NA	1	NA	1	NA	NA	NA	NA	NA	NA	NA	NA	NA	NA	NA	1	NA	NA	NA	2	2	NA	NA	NA	NA	NA	NA	NA	NA	NA	NA
Aciduliprofundum boonei	S	379547	cellular&nbsp;organisms>Archaea>Euryarchaeota>Diaforarchaea&nbsp;group>DHVE2&nbsp;group>Aciduliprofundum	7		7	3	1	NA	NA	NA	NA	NA	NA	NA	NA	1	NA	NA	NA	NA	2	NA	NA	NA	NA	NA	NA	NA	NA	1	1	NA	NA	NA	NA	NA	1	NA	NA	NA	NA	NA	1	NA	NA	NA	NA	NA
Pseudomonas kribbensis	S	1628086	cellular&nbsp;organisms>Bacteria>Proteobacteria>Gammaproteobacteria>Pseudomonadales>Pseudomonadaceae>Pseudomonas	16		NA	NA	NA	NA	NA	NA	NA	NA	NA	NA	NA	NA	NA	NA	NA	NA	NA	NA	NA	NA	NA	NA	NA	NA	NA	NA	NA	NA	NA	NA	NA	NA	16	NA	NA	NA	NA	NA	NA	NA	NA	NA	NA	NA
Bacillus sp. (in: Bacteria)	S	1409	cellular&nbsp;organisms>Bacteria>Terrabacteria&nbsp;group>Firmicutes>Bacilli>Bacillales>Bacillaceae>Bacillus	16		NA	NA	NA	NA	NA	NA	NA	NA	NA	NA	NA	NA	NA	NA	NA	NA	NA	NA	NA	NA	NA	NA	NA	NA	NA	NA	NA	NA	NA	NA	NA	NA	NA	16	NA	NA	NA	NA	NA	NA	NA	NA	NA	NA
Pseudomonas libanensis	S	75588	cellular&nbsp;organisms>Bacteria>Proteobacteria>Gammaproteobacteria>Pseudomonadales>Pseudomonadaceae>Pseudomonas>Pseudomonas&nbsp;fluorescens&nbsp;group	16		NA	NA	NA	NA	NA	NA	NA	NA	NA	NA	NA	NA	NA	NA	NA	NA	NA	NA	NA	NA	NA	NA	NA	NA	NA	NA	NA	NA	NA	NA	NA	NA	16	NA	NA	NA	NA	NA	NA	NA	NA	NA	5	NA
Marmoricola scoriae	S	642780	cellular&nbsp;organisms>Bacteria>Terrabacteria&nbsp;group>Actinobacteria>Actinobacteria>Propionibacteriales>Nocardioidaceae>Marmoricola	26		NA	NA	NA	NA	NA	NA	NA	NA	NA	NA	NA	1	NA	NA	NA	NA	NA	NA	NA	NA	NA	NA	NA	NA	NA	NA	NA	1	NA	NA	NA	NA	5	9	NA	NA	NA	NA	NA	NA	NA	NA	NA	NA
Rhodococcus hoagii	S	43767	cellular&nbsp;organisms>Bacteria>Terrabacteria&nbsp;group>Actinobacteria>Actinobacteria>Corynebacteriales>Nocardiaceae>Rhodococcus	13		NA	NA	NA	NA	NA	NA	NA	NA	NA	NA	NA	NA	10	NA	NA	NA	NA	NA	1	NA	NA	NA	NA	NA	NA	NA	NA	NA	NA	NA	13	NA	NA	2	NA	NA	NA	NA	NA	NA	NA	NA	NA	NA
Raoultella planticola	S	575	cellular&nbsp;organisms>Bacteria>Proteobacteria>Gammaproteobacteria>Enterobacterales>Enterobacteriaceae>Raoultella	56		NA	NA	NA	NA	NA	NA	NA	NA	NA	NA	1	NA	56	NA	NA	NA	NA	1	NA	NA	NA	NA	NA	NA	12	NA	NA	NA	NA	NA	NA	2	NA	NA	NA	NA	NA	1	NA	NA	NA	NA	NA	NA
Pseudomonas rhodesiae	S	76760	cellular&nbsp;organisms>Bacteria>Proteobacteria>Gammaproteobacteria>Pseudomonadales>Pseudomonadaceae>Pseudomonas>Pseudomonas&nbsp;fluorescens&nbsp;group	26		NA	NA	NA	NA	NA	NA	NA	1	NA	NA	NA	NA	26	11	NA	NA	1	NA	NA	NA	NA	NA	NA	NA	3	NA	NA	NA	NA	NA	5	4	2	NA	NA	NA	NA	3	NA	NA	NA	2	9	NA
Pseudomonas lini	S	163011	cellular&nbsp;organisms>Bacteria>Proteobacteria>Gammaproteobacteria>Pseudomonadales>Pseudomonadaceae>Pseudomonas	7		NA	NA	NA	NA	NA	NA	NA	NA	NA	NA	2	NA	NA	NA	NA	NA	NA	NA	NA	NA	NA	NA	NA	NA	NA	NA	NA	NA	NA	NA	3	7	4	NA	NA	NA	1	NA	NA	NA	NA	NA	4	NA
Rhodococcus ruber	S	1830	cellular&nbsp;organisms>Bacteria>Terrabacteria&nbsp;group>Actinobacteria>Actinobacteria>Corynebacteriales>Nocardiaceae>Rhodococcus	8		NA	NA	NA	NA	1	NA	1	NA	NA	NA	NA	NA	NA	NA	NA	NA	NA	NA	1	NA	NA	NA	NA	NA	NA	NA	NA	NA	3	NA	NA	NA	7	3	NA	NA	1	NA	NA	NA	NA	NA	NA	8
Bacillus horikoshii	S	79883	cellular&nbsp;organisms>Bacteria>Terrabacteria&nbsp;group>Firmicutes>Bacilli>Bacillales>Bacillaceae>Bacillus	8		NA	1	NA	NA	NA	NA	NA	NA	NA	NA	1	NA	NA	NA	NA	1	NA	NA	1	1	NA	NA	NA	NA	NA	NA	NA	NA	NA	1	NA	NA	8	2	NA	1	NA	NA	NA	NA	NA	NA	1	NA
Plesiomonas shigelloides	S	703	cellular&nbsp;organisms>Bacteria>Proteobacteria>Gammaproteobacteria>Enterobacterales>unclassified&nbsp;Enterobacterales>Plesiomonas	6		NA	NA	NA	NA	NA	NA	1	4	NA	NA	NA	NA	NA	NA	NA	NA	NA	NA	NA	1	NA	NA	NA	NA	NA	NA	NA	NA	6	3	NA	NA	1	NA	NA	NA	NA	NA	NA	NA	NA	NA	1	NA
Leptospira santarosai	S	28183	cellular&nbsp;organisms>Bacteria>Spirochaetes>Spirochaetia>Leptospirales>Leptospiraceae>Leptospira	2		NA	2	1	NA	NA	NA	NA	1	NA	1	NA	NA	NA	NA	NA	NA	1	NA	NA	NA	NA	NA	NA	NA	NA	2	1	2	1	1	NA	NA	1	2	NA	NA	NA	NA	1	NA	NA	NA	NA	NA
Nodularia spumigena	S	70799	cellular&nbsp;organisms>Bacteria>Terrabacteria&nbsp;group>Cyanobacteria/Melainabacteria&nbsp;group>Cyanobacteria>Nostocales>Aphanizomenonaceae>Nodularia	5		3	NA	NA	2	NA	NA	NA	NA	NA	NA	NA	NA	NA	NA	NA	NA	NA	NA	1	NA	NA	NA	NA	NA	NA	NA	1	NA	5	1	NA	1	1	1	NA	NA	1	1	3	NA	NA	NA	NA	NA
Burkholderiales bacterium JOSHI_001	S	864051	cellular&nbsp;organisms>Bacteria>Proteobacteria>Betaproteobacteria>Burkholderiales>unclassified&nbsp;Burkholderiales>unclassified&nbsp;Burkholderiales&nbsp;(miscellaneous)	7		1	2	NA	NA	1	1	NA	NA	NA	NA	NA	NA	5	NA	NA	NA	1	NA	NA	NA	NA	NA	4	NA	NA	NA	NA	NA	2	3	NA	1	3	1	NA	NA	NA	NA	NA	NA	NA	NA	NA	NA
Sphaerospermopsis kisseleviana	S	289435	cellular&nbsp;organisms>Bacteria>Terrabacteria&nbsp;group>Cyanobacteria/Melainabacteria&nbsp;group>Cyanobacteria>Nostocales>Aphanizomenonaceae>Sphaerospermopsis	3		1	NA	2	NA	1	NA	NA	NA	NA	1	NA	NA	NA	NA	NA	NA	NA	NA	2	NA	NA	NA	NA	NA	NA	1	NA	NA	NA	1	3	NA	3	1	NA	NA	NA	NA	3	NA	NA	1	1	3
Bacillus pumilus	S	1408	cellular&nbsp;organisms>Bacteria>Terrabacteria&nbsp;group>Firmicutes>Bacilli>Bacillales>Bacillaceae>Bacillus	7		3	1	1	2	NA	NA	NA	NA	NA	NA	NA	NA	NA	NA	1	NA	NA	NA	NA	NA	NA	NA	NA	NA	NA	NA	NA	NA	3	NA	NA	3	NA	2	NA	NA	NA	NA	7	NA	NA	NA	NA	NA
Citrobacter werkmanii	S	67827	cellular&nbsp;organisms>Bacteria>Proteobacteria>Gammaproteobacteria>Enterobacterales>Enterobacteriaceae>Citrobacter>Citrobacter&nbsp;freundii&nbsp;complex	8		NA	NA	NA	NA	NA	NA	NA	NA	1	NA	2	1	NA	NA	2	1	2	NA	NA	NA	NA	NA	NA	NA	NA	NA	NA	NA	NA	NA	3	3	1	NA	NA	NA	NA	NA	NA	NA	NA	8	2	NA
Bacillus pseudomycoides	S	64104	cellular&nbsp;organisms>Bacteria>Terrabacteria&nbsp;group>Firmicutes>Bacilli>Bacillales>Bacillaceae>Bacillus>Bacillus&nbsp;cereus&nbsp;group	2		NA	NA	1	1	1	NA	NA	NA	NA	NA	NA	NA	NA	NA	NA	2	NA	1	2	1	NA	NA	NA	NA	NA	1	NA	1	1	1	NA	1	1	1	NA	1	NA	NA	NA	NA	NA	NA	NA	NA
Leptolyngbya sp. PCC 7376	S	111781	cellular&nbsp;organisms>Bacteria>Terrabacteria&nbsp;group>Cyanobacteria/Melainabacteria&nbsp;group>Cyanobacteria>Synechococcales>Leptolyngbyaceae>Leptolyngbya	3		NA	2	1	1	NA	NA	NA	NA	NA	3	NA	NA	NA	NA	1	NA	NA	NA	1	NA	1	NA	NA	NA	NA	NA	NA	1	1	1	NA	1	NA	2	NA	1	NA	NA	NA	NA	NA	NA	NA	NA
Vibrio parahaemolyticus	S	670	cellular&nbsp;organisms>Bacteria>Proteobacteria>Gammaproteobacteria>Vibrionales>Vibrionaceae>Vibrio>Vibrio&nbsp;harveyi&nbsp;group	4		1	4	1	NA	NA	1	NA	NA	NA	NA	1	NA	NA	NA	1	NA	1	NA	NA	NA	NA	NA	NA	NA	NA	NA	NA	NA	1	2	NA	NA	2	1	NA	NA	1	NA	2	NA	NA	1	NA	NA
[Clostridium] saccharolyticum	S	84030	cellular&nbsp;organisms>Bacteria>Terrabacteria&nbsp;group>Firmicutes>Clostridia>Clostridiales>Lachnospiraceae>Lachnoclostridium	2		2	NA	1	1	NA	1	NA	NA	NA	NA	1	NA	NA	NA	1	1	2	1	NA	NA	NA	NA	NA	NA	NA	1	NA	NA	NA	1	2	NA	1	NA	NA	NA	NA	NA	1	NA	NA	NA	NA	NA
Actinomyces israelii	S	1659	cellular&nbsp;organisms>Bacteria>Terrabacteria&nbsp;group>Actinobacteria>Actinobacteria>Actinomycetales>Actinomycetaceae>Actinomyces	3		3	1	2	NA	NA	1	NA	NA	1	NA	1	NA	NA	NA	NA	NA	1	NA	NA	NA	1	NA	NA	NA	NA	NA	NA	NA	NA	2	NA	2	1	NA	NA	NA	NA	NA	NA	NA	NA	NA	NA	NA
Bordetella sp. HZ20	S	2163011	cellular&nbsp;organisms>Bacteria>Proteobacteria>Betaproteobacteria>Burkholderiales>Alcaligenaceae>Bordetella	5		3	NA	5	1	NA	NA	NA	1	NA	NA	NA	NA	NA	NA	NA	1	NA	NA	NA	NA	1	NA	NA	NA	NA	NA	NA	1	NA	1	NA	NA	1	1	NA	NA	NA	NA	2	NA	NA	NA	NA	NA
Bacillus filamentosus	S	1402861	cellular&nbsp;organisms>Bacteria>Terrabacteria&nbsp;group>Firmicutes>Bacilli>Bacillales>Bacillaceae>Bacillus	4		4	NA	3	NA	NA	NA	NA	NA	1	NA	1	NA	NA	NA	NA	NA	1	1	NA	NA	NA	1	NA	NA	NA	NA	NA	1	NA	1	NA	NA	1	1	NA	NA	NA	NA	NA	NA	NA	NA	NA	1
Geobacillus genomosp. 3	S	1921421	cellular&nbsp;organisms>Bacteria>Terrabacteria&nbsp;group>Firmicutes>Bacilli>Bacillales>Bacillaceae>Geobacillus	9		9	2	1	NA	NA	NA	NA	NA	NA	NA	NA	NA	NA	NA	NA	NA	2	NA	NA	NA	NA	NA	NA	NA	NA	NA	NA	NA	NA	NA	NA	NA	NA	2	NA	NA	NA	NA	NA	NA	NA	NA	NA	NA
Vibrio furnissii	S	29494	cellular&nbsp;organisms>Bacteria>Proteobacteria>Gammaproteobacteria>Vibrionales>Vibrionaceae>Vibrio	6		6	3	2	NA	NA	NA	NA	NA	NA	NA	NA	NA	NA	NA	1	NA	1	1	NA	NA	NA	1	NA	NA	NA	NA	NA	NA	NA	NA	NA	NA	NA	1	NA	NA	NA	NA	NA	NA	NA	NA	NA	NA
Sulfurisphaera tokodaii	S	111955	cellular&nbsp;organisms>Archaea>TACK&nbsp;group>Crenarchaeota>Thermoprotei>Sulfolobales>Sulfolobaceae>Sulfurisphaera	7		1	7	NA	NA	NA	NA	NA	NA	NA	NA	NA	NA	NA	NA	1	2	1	1	1	1	NA	NA	NA	NA	NA	NA	NA	NA	NA	1	NA	NA	NA	NA	NA	NA	NA	NA	1	NA	NA	NA	NA	NA
Streptomyces sampsonii	S	42239	cellular&nbsp;organisms>Bacteria>Terrabacteria&nbsp;group>Actinobacteria>Actinobacteria>Streptomycetales>Streptomycetaceae>Streptomyces>Streptomyces&nbsp;albidoflavus&nbsp;group	15		NA	NA	NA	NA	NA	NA	NA	NA	NA	NA	NA	NA	NA	NA	NA	NA	NA	NA	NA	NA	NA	NA	NA	NA	NA	NA	NA	NA	NA	NA	NA	NA	NA	15	NA	NA	NA	NA	NA	NA	NA	NA	NA	NA
Bifidobacterium longum	S	216816	cellular&nbsp;organisms>Bacteria>Terrabacteria&nbsp;group>Actinobacteria>Actinobacteria>Bifidobacteriales>Bifidobacteriaceae>Bifidobacterium	61		NA	NA	NA	NA	NA	NA	NA	NA	1	NA	NA	NA	NA	1	NA	NA	NA	NA	NA	NA	NA	NA	NA	NA	NA	NA	NA	NA	NA	1	NA	NA	1	12	NA	1	NA	3	NA	NA	NA	NA	NA	NA
Corynebacterium xerosis	S	1725	cellular&nbsp;organisms>Bacteria>Terrabacteria&nbsp;group>Actinobacteria>Actinobacteria>Corynebacteriales>Corynebacteriaceae>Corynebacterium	10		NA	NA	NA	NA	NA	NA	NA	NA	NA	1	NA	NA	1	NA	NA	NA	NA	NA	NA	NA	NA	NA	NA	NA	NA	NA	NA	NA	NA	NA	1	10	NA	3	NA	NA	NA	NA	2	NA	NA	1	2	NA
Elizabethkingia miricola	S	172045	cellular&nbsp;organisms>Bacteria>FCB&nbsp;group>Bacteroidetes/Chlorobi&nbsp;group>Bacteroidetes>Flavobacteriia>Flavobacteriales>Flavobacteriaceae>Elizabethkingia	11		NA	NA	1	NA	NA	NA	NA	NA	NA	NA	1	NA	NA	NA	NA	NA	NA	NA	NA	NA	NA	NA	NA	NA	NA	NA	NA	NA	1	2	1	1	5	3	NA	1	1	NA	4	NA	NA	NA	NA	NA
Kutzneria albida	S	43357	cellular&nbsp;organisms>Bacteria>Terrabacteria&nbsp;group>Actinobacteria>Actinobacteria>Pseudonocardiales>Pseudonocardiaceae>Kutzneria	5		NA	1	NA	NA	NA	1	NA	NA	NA	NA	NA	NA	NA	NA	NA	NA	NA	NA	NA	NA	NA	NA	NA	NA	NA	NA	NA	NA	1	2	NA	NA	5	5	NA	NA	NA	NA	NA	NA	NA	NA	NA	NA
Mycolicibacterium aurum	S	1791	cellular&nbsp;organisms>Bacteria>Terrabacteria&nbsp;group>Actinobacteria>Actinobacteria>Corynebacteriales>Mycobacteriaceae>Mycolicibacterium	7		NA	1	NA	NA	NA	NA	NA	NA	NA	1	NA	1	NA	NA	NA	NA	NA	NA	1	NA	NA	NA	NA	NA	NA	NA	NA	NA	NA	NA	NA	NA	7	4	NA	NA	NA	NA	NA	NA	NA	NA	NA	NA
Francisella sp. FSC1006	S	1547445	cellular&nbsp;organisms>Bacteria>Proteobacteria>Gammaproteobacteria>Thiotrichales>Francisellaceae>Francisella	4		NA	NA	1	NA	NA	NA	NA	NA	2	NA	NA	1	NA	NA	NA	NA	NA	NA	NA	NA	NA	1	NA	NA	NA	NA	NA	NA	1	1	1	1	2	4	NA	NA	NA	NA	NA	NA	NA	NA	NA	1
Bradyrhizobium sp. 3 85S1MB	S	1404367	cellular&nbsp;organisms>Bacteria>Proteobacteria>Alphaproteobacteria>Rhizobiales>Bradyrhizobiaceae>Bradyrhizobium	67		NA	NA	NA	NA	NA	NA	NA	NA	NA	NA	6	NA	67	3	NA	NA	NA	NA	NA	NA	NA	NA	NA	NA	8	NA	NA	NA	1	NA	NA	NA	NA	NA	6	NA	3	NA	NA	NA	NA	NA	NA	NA
Acinetobacter defluvii	S	1871111	cellular&nbsp;organisms>Bacteria>Proteobacteria>Gammaproteobacteria>Pseudomonadales>Moraxellaceae>Acinetobacter	7		1	NA	1	NA	NA	NA	NA	NA	NA	NA	NA	1	NA	NA	NA	2	NA	1	NA	NA	NA	NA	NA	NA	NA	NA	NA	NA	NA	NA	1	7	NA	1	NA	NA	NA	NA	3	NA	NA	3	5	NA
Bacillus halodurans	S	86665	cellular&nbsp;organisms>Bacteria>Terrabacteria&nbsp;group>Firmicutes>Bacilli>Bacillales>Bacillaceae>Bacillus	4		NA	NA	1	NA	1	2	1	NA	NA	NA	NA	NA	NA	NA	NA	NA	NA	NA	NA	NA	NA	1	NA	NA	NA	NA	NA	1	1	4	NA	1	NA	2	NA	NA	NA	NA	NA	NA	NA	NA	1	NA
Streptomyces lividans	S	1916	cellular&nbsp;organisms>Bacteria>Terrabacteria&nbsp;group>Actinobacteria>Actinobacteria>Streptomycetales>Streptomycetaceae>Streptomyces	7		4	NA	NA	NA	NA	NA	NA	NA	1	NA	NA	1	5	7	NA	NA	NA	NA	NA	NA	NA	NA	NA	NA	6	NA	NA	NA	NA	1	NA	NA	1	1	NA	NA	NA	NA	NA	NA	NA	NA	NA	NA
Alteromonas naphthalenivorans	S	715451	cellular&nbsp;organisms>Bacteria>Proteobacteria>Gammaproteobacteria>Alteromonadales>Alteromonadaceae>Alteromonas	4		2	2	1	NA	NA	NA	NA	NA	1	1	NA	NA	NA	NA	NA	NA	NA	NA	NA	NA	NA	NA	NA	NA	NA	NA	NA	NA	NA	2	NA	NA	2	4	NA	NA	1	1	1	NA	NA	NA	NA	NA
Pseudomonas sp. LH1G9	S	2083055	cellular&nbsp;organisms>Bacteria>Proteobacteria>Gammaproteobacteria>Pseudomonadales>Pseudomonadaceae>Pseudomonas	80		NA	NA	NA	NA	NA	NA	NA	NA	NA	NA	8	NA	NA	NA	NA	NA	NA	NA	NA	NA	NA	NA	NA	NA	NA	NA	NA	NA	NA	NA	7	NA	NA	NA	NA	NA	NA	10	7	NA	NA	NA	8	9
Cupriavidus taiwanensis	S	164546	cellular&nbsp;organisms>Bacteria>Proteobacteria>Betaproteobacteria>Burkholderiales>Burkholderiaceae>Cupriavidus	25		NA	1	1	NA	NA	1	NA	1	NA	1	1	NA	25	NA	1	NA	1	NA	NA	NA	1	NA	NA	NA	NA	NA	NA	NA	1	2	NA	NA	2	1	10	NA	NA	1	NA	NA	NA	NA	NA	1
Methanosarcina barkeri	S	2208	cellular&nbsp;organisms>Archaea>Euryarchaeota>Stenosarchaea&nbsp;group>Methanomicrobia>Methanosarcinales>Methanosarcinaceae>Methanosarcina	11		2	2	NA	3	NA	NA	NA	NA	NA	NA	1	NA	NA	NA	NA	1	NA	NA	NA	NA	NA	NA	NA	NA	NA	NA	NA	NA	1	1	NA	NA	1	3	NA	NA	NA	NA	11	NA	NA	NA	NA	NA
Psychromonas ingrahamii	S	357794	cellular&nbsp;organisms>Bacteria>Proteobacteria>Gammaproteobacteria>Alteromonadales>Psychromonadaceae>Psychromonas	5		NA	1	NA	NA	1	1	NA	NA	NA	1	2	NA	NA	NA	NA	1	NA	NA	1	NA	NA	1	NA	NA	NA	NA	NA	NA	NA	1	NA	NA	NA	5	NA	NA	NA	NA	2	NA	NA	NA	NA	NA
Capnocytophaga gingivalis	S	1017	cellular&nbsp;organisms>Bacteria>FCB&nbsp;group>Bacteroidetes/Chlorobi&nbsp;group>Bacteroidetes>Flavobacteriia>Flavobacteriales>Flavobacteriaceae>Capnocytophaga	5		5	1	NA	1	NA	NA	NA	NA	NA	NA	1	NA	NA	1	NA	1	NA	NA	NA	NA	NA	NA	NA	NA	NA	NA	1	NA	NA	NA	NA	NA	4	1	NA	2	NA	1	1	NA	NA	NA	NA	NA
Chryseobacterium sp. G0186	S	2487064	cellular&nbsp;organisms>Bacteria>FCB&nbsp;group>Bacteroidetes/Chlorobi&nbsp;group>Bacteroidetes>Flavobacteriia>Flavobacteriales>Flavobacteriaceae>Chryseobacterium	4		4	1	1	NA	NA	NA	NA	NA	NA	1	NA	NA	NA	NA	NA	1	1	NA	NA	NA	NA	NA	NA	NA	NA	NA	NA	NA	NA	2	NA	NA	4	NA	NA	NA	NA	1	NA	NA	NA	NA	NA	NA
Pectobacterium carotovorum	S	554	cellular&nbsp;organisms>Bacteria>Proteobacteria>Gammaproteobacteria>Enterobacterales>Pectobacteriaceae>Pectobacterium	3		1	2	3	3	NA	NA	NA	NA	NA	2	NA	NA	NA	NA	NA	NA	NA	NA	NA	NA	NA	NA	NA	NA	NA	NA	NA	NA	NA	NA	1	NA	1	2	NA	NA	NA	1	1	NA	NA	NA	NA	NA
Chloroflexus aurantiacus	S	1108	cellular&nbsp;organisms>Bacteria>Terrabacteria&nbsp;group>Chloroflexi>Chloroflexia>Chloroflexales>Chloroflexineae>Chloroflexaceae>Chloroflexus	2		NA	NA	NA	NA	1	NA	1	1	1	NA	2	NA	NA	NA	1	2	1	2	NA	NA	NA	NA	NA	NA	NA	NA	NA	NA	2	1	NA	NA	NA	NA	NA	NA	1	NA	NA	NA	NA	1	NA	NA
Brevibacillus brevis	S	1393	cellular&nbsp;organisms>Bacteria>Terrabacteria&nbsp;group>Firmicutes>Bacilli>Bacillales>Paenibacillaceae>Brevibacillus	3		3	2	NA	2	NA	NA	NA	NA	1	1	1	NA	NA	NA	NA	1	NA	NA	NA	NA	NA	1	NA	NA	NA	NA	NA	NA	NA	1	1	NA	1	NA	NA	NA	NA	NA	2	NA	NA	NA	NA	NA
Dokdonia sp. 4H-3-7-5	S	983548	cellular&nbsp;organisms>Bacteria>FCB&nbsp;group>Bacteroidetes/Chlorobi&nbsp;group>Bacteroidetes>Flavobacteriia>Flavobacteriales>Flavobacteriaceae>Dokdonia	3		2	2	1	NA	2	NA	NA	1	NA	1	2	NA	NA	NA	NA	1	NA	NA	NA	NA	NA	NA	NA	NA	NA	NA	NA	NA	NA	NA	NA	NA	1	2	NA	NA	2	2	1	NA	NA	3	2	NA
Tomato ringspot virus	S	12280	Viruses>ssRNA&nbsp;viruses>ssRNA&nbsp;positive&#x2011;strand&nbsp;viruses,&nbsp;no&nbsp;DNA&nbsp;stage>Picornavirales>Secoviridae>Comovirinae>Nepovirus	3		3	2	2	NA	1	NA	NA	NA	NA	NA	NA	NA	NA	NA	NA	1	NA	NA	2	1	NA	NA	NA	NA	NA	NA	NA	2	NA	NA	NA	NA	1	NA	NA	NA	NA	1	1	NA	NA	NA	NA	NA
Pseudomonas sp. NS1(2017)	S	2025658	cellular&nbsp;organisms>Bacteria>Proteobacteria>Gammaproteobacteria>Pseudomonadales>Pseudomonadaceae>Pseudomonas	13		NA	NA	NA	NA	NA	NA	NA	NA	NA	NA	NA	NA	NA	NA	NA	NA	NA	NA	NA	NA	NA	NA	NA	NA	NA	NA	NA	NA	NA	2	2	NA	10	NA	NA	NA	NA	NA	5	NA	NA	NA	NA	NA
Aerococcus viridans	S	1377	cellular&nbsp;organisms>Bacteria>Terrabacteria&nbsp;group>Firmicutes>Bacilli>Lactobacillales>Aerococcaceae>Aerococcus	37		NA	NA	NA	1	NA	NA	NA	NA	NA	NA	NA	NA	8	NA	NA	NA	NA	NA	NA	NA	NA	NA	NA	NA	NA	NA	NA	NA	NA	NA	9	4	NA	NA	NA	NA	NA	NA	2	NA	NA	5	6	NA
Rhodococcus sp. 2G	S	1570939	cellular&nbsp;organisms>Bacteria>Terrabacteria&nbsp;group>Actinobacteria>Actinobacteria>Corynebacteriales>Nocardiaceae>Rhodococcus	11		NA	NA	2	1	NA	NA	NA	NA	NA	NA	NA	NA	NA	NA	NA	NA	NA	NA	NA	NA	NA	NA	NA	NA	NA	NA	NA	NA	NA	NA	NA	NA	11	NA	NA	NA	NA	NA	NA	NA	NA	NA	NA	NA
Desulfovibrio vulgaris	S	881	cellular&nbsp;organisms>Bacteria>Proteobacteria>delta/epsilon&nbsp;subdivisions>Deltaproteobacteria>Desulfovibrionales>Desulfovibrionaceae>Desulfovibrio	4		NA	1	NA	NA	NA	NA	NA	NA	NA	NA	NA	NA	NA	NA	1	NA	1	NA	NA	NA	NA	NA	NA	NA	NA	NA	NA	1	NA	2	NA	2	2	4	NA	NA	NA	3	NA	NA	NA	NA	NA	NA
Fusobacterium varium	S	856	cellular&nbsp;organisms>Bacteria>Fusobacteria>Fusobacteriia>Fusobacteriales>Fusobacteriaceae>Fusobacterium	3		NA	NA	1	NA	NA	NA	NA	NA	NA	1	NA	NA	NA	NA	1	NA	NA	NA	1	NA	NA	NA	NA	NA	NA	NA	1	NA	1	1	3	2	NA	2	NA	NA	NA	NA	1	NA	NA	1	1	1
Acidovorax carolinensis	S	553814	cellular&nbsp;organisms>Bacteria>Proteobacteria>Betaproteobacteria>Burkholderiales>Comamonadaceae>Acidovorax	60		NA	1	NA	NA	NA	NA	NA	NA	NA	NA	NA	3	NA	2	NA	NA	1	NA	NA	NA	NA	NA	NA	NA	NA	NA	NA	NA	1	NA	4	2	2	NA	NA	NA	NA	3	NA	NA	NA	4	13	NA
Methylacidiphilum fumariolicum	S	591154	cellular&nbsp;organisms>Bacteria>PVC&nbsp;group>Verrucomicrobia>Methylacidiphilae>Methylacidiphilales>Methylacidiphilaceae>Methylacidiphilum	4		1	NA	1	NA	NA	NA	NA	NA	NA	NA	NA	1	NA	NA	NA	1	NA	NA	NA	NA	NA	1	NA	NA	NA	NA	NA	NA	4	1	NA	NA	3	1	NA	NA	NA	1	NA	NA	NA	NA	NA	NA
Stenotrophomonas sp. WZN-1	S	2005046	cellular&nbsp;organisms>Bacteria>Proteobacteria>Gammaproteobacteria>Xanthomonadales>Xanthomonadaceae>Stenotrophomonas	8		NA	1	2	NA	NA	1	NA	NA	NA	NA	NA	NA	NA	NA	NA	NA	1	NA	NA	NA	NA	NA	NA	NA	NA	NA	NA	NA	1	3	NA	4	1	NA	NA	NA	NA	NA	8	NA	NA	NA	NA	NA
Streptomyces noursei	S	1971	cellular&nbsp;organisms>Bacteria>Terrabacteria&nbsp;group>Actinobacteria>Actinobacteria>Streptomycetales>Streptomycetaceae>Streptomyces	20		NA	2	1	NA	NA	NA	NA	NA	NA	NA	NA	NA	NA	NA	NA	NA	NA	NA	2	NA	NA	NA	NA	NA	NA	NA	NA	NA	1	NA	2	NA	NA	6	NA	NA	NA	NA	1	NA	NA	NA	NA	NA
Halothece sp. PCC 7418	S	65093	cellular&nbsp;organisms>Bacteria>Terrabacteria&nbsp;group>Cyanobacteria/Melainabacteria&nbsp;group>Cyanobacteria>Oscillatoriophycideae>Chroococcales>Aphanothecaceae>Halothece&nbsp;cluster>Halothece	4		NA	1	1	1	NA	NA	NA	NA	NA	NA	NA	NA	NA	NA	1	NA	NA	NA	1	NA	1	NA	NA	NA	NA	NA	NA	NA	NA	NA	NA	NA	4	4	NA	NA	2	NA	NA	NA	NA	NA	NA	1
Peptoclostridium acidaminophilum	S	1731	cellular&nbsp;organisms>Bacteria>Terrabacteria&nbsp;group>Firmicutes>Clostridia>Clostridiales>Peptostreptococcaceae>Peptoclostridium	2		NA	NA	2	NA	NA	NA	NA	NA	1	1	1	2	NA	NA	NA	NA	1	NA	NA	NA	NA	NA	NA	NA	NA	NA	NA	1	1	NA	1	1	2	NA	NA	1	NA	NA	1	NA	NA	NA	NA	NA
Paraburkholderia caribensis	S	75105	cellular&nbsp;organisms>Bacteria>Proteobacteria>Betaproteobacteria>Burkholderiales>Burkholderiaceae>Paraburkholderia	8		NA	NA	1	NA	NA	NA	NA	1	NA	1	1	NA	NA	8	NA	1	1	NA	2	NA	NA	NA	NA	NA	NA	NA	NA	1	1	1	NA	NA	2	1	7	NA	NA	1	1	NA	NA	NA	NA	NA
Sporosarcina ureae	S	1571	cellular&nbsp;organisms>Bacteria>Terrabacteria&nbsp;group>Firmicutes>Bacilli>Bacillales>Planococcaceae>Sporosarcina	3		3	NA	NA	NA	NA	NA	1	NA	1	1	NA	NA	NA	NA	NA	NA	NA	NA	1	1	NA	NA	NA	NA	NA	NA	NA	NA	NA	1	1	2	NA	2	NA	NA	NA	1	1	NA	NA	NA	NA	NA
Chryseobacterium shandongense	S	1493872	cellular&nbsp;organisms>Bacteria>FCB&nbsp;group>Bacteroidetes/Chlorobi&nbsp;group>Bacteroidetes>Flavobacteriia>Flavobacteriales>Flavobacteriaceae>Chryseobacterium	6		5	1	1	NA	NA	NA	NA	NA	NA	1	1	NA	NA	NA	NA	NA	NA	NA	NA	NA	NA	NA	NA	NA	NA	1	NA	1	NA	1	NA	NA	NA	2	NA	NA	NA	1	1	NA	NA	NA	1	NA
Enterococcus mundtii	S	53346	cellular&nbsp;organisms>Bacteria>Terrabacteria&nbsp;group>Firmicutes>Bacilli>Lactobacillales>Enterococcaceae>Enterococcus	3		NA	NA	NA	NA	NA	NA	NA	NA	3	1	1	1	NA	NA	1	1	NA	NA	1	NA	NA	NA	NA	NA	NA	NA	NA	NA	NA	1	1	NA	NA	3	NA	NA	NA	1	NA	NA	NA	NA	NA	NA
Cyclobacterium amurskyense	S	320787	cellular&nbsp;organisms>Bacteria>FCB&nbsp;group>Bacteroidetes/Chlorobi&nbsp;group>Bacteroidetes>Cytophagia>Cytophagales>Cyclobacteriaceae>Cyclobacterium	2		1	1	2	2	NA	NA	NA	NA	1	NA	NA	NA	NA	NA	1	1	1	NA	NA	NA	NA	NA	NA	NA	NA	NA	NA	2	NA	1	NA	NA	1	NA	NA	2	NA	1	1	NA	NA	NA	NA	NA
Campylobacter lari	S	201	cellular&nbsp;organisms>Bacteria>Proteobacteria>delta/epsilon&nbsp;subdivisions>Epsilonproteobacteria>Campylobacterales>Campylobacteraceae>Campylobacter	4		2	NA	1	1	NA	NA	NA	NA	NA	4	NA	NA	NA	NA	NA	NA	1	1	NA	NA	NA	NA	NA	NA	NA	NA	NA	NA	2	NA	2	NA	NA	NA	NA	NA	1	NA	1	NA	NA	NA	NA	NA
Pseudomonas sp. StFLB209	S	1028989	cellular&nbsp;organisms>Bacteria>Proteobacteria>Gammaproteobacteria>Pseudomonadales>Pseudomonadaceae>Pseudomonas	2		NA	NA	1	2	1	2	NA	NA	2	NA	1	NA	NA	NA	NA	NA	NA	NA	1	NA	NA	NA	NA	NA	NA	NA	NA	NA	2	1	NA	NA	NA	1	NA	NA	NA	NA	NA	NA	NA	NA	NA	NA
Desulfitobacterium hafniense	S	49338	cellular&nbsp;organisms>Bacteria>Terrabacteria&nbsp;group>Firmicutes>Clostridia>Clostridiales>Peptococcaceae>Desulfitobacterium	2		2	1	NA	NA	NA	NA	1	NA	1	NA	NA	NA	NA	NA	1	1	1	1	NA	1	NA	NA	NA	NA	NA	NA	NA	NA	1	NA	NA	2	1	NA	NA	NA	NA	NA	1	NA	NA	NA	NA	NA
Mollivirus sibericum	S	1678078	Viruses>unclassified&nbsp;viruses	4		4	1	2	NA	1	NA	NA	NA	NA	1	NA	NA	NA	NA	NA	NA	NA	NA	NA	NA	1	NA	NA	NA	NA	NA	NA	NA	NA	1	NA	NA	3	NA	NA	1	NA	NA	2	NA	NA	NA	NA	NA
Myxococcus xanthus	S	34	cellular&nbsp;organisms>Bacteria>Proteobacteria>delta/epsilon&nbsp;subdivisions>Deltaproteobacteria>Myxococcales>Cystobacterineae>Myxococcaceae>Myxococcus	2		2	1	2	NA	NA	1	NA	NA	NA	1	NA	1	NA	NA	1	NA	NA	NA	NA	1	NA	NA	NA	NA	NA	NA	NA	NA	1	NA	2	NA	1	NA	NA	NA	NA	NA	2	NA	NA	NA	NA	NA
Bradyrhizobium icense	S	1274631	cellular&nbsp;organisms>Bacteria>Proteobacteria>Alphaproteobacteria>Rhizobiales>Bradyrhizobiaceae>Bradyrhizobium	176		NA	NA	NA	NA	NA	NA	NA	NA	NA	NA	6	4	176	15	NA	1	NA	1	NA	NA	NA	NA	NA	NA	1	1	NA	NA	NA	NA	NA	NA	NA	NA	5	NA	NA	1	NA	NA	NA	NA	NA	NA
Bacillus glycinifermentans	S	1664069	cellular&nbsp;organisms>Bacteria>Terrabacteria&nbsp;group>Firmicutes>Bacilli>Bacillales>Bacillaceae>Bacillus	3		2	1	NA	NA	NA	1	NA	1	NA	NA	1	NA	NA	NA	1	1	3	NA	1	NA	NA	NA	NA	NA	NA	NA	NA	NA	NA	NA	2	NA	NA	NA	NA	NA	1	NA	NA	NA	NA	NA	NA	NA
Pseudomonas amygdali	S	47877	cellular&nbsp;organisms>Bacteria>Proteobacteria>Gammaproteobacteria>Pseudomonadales>Pseudomonadaceae>Pseudomonas>Pseudomonas&nbsp;syringae&nbsp;group>Pseudomonas&nbsp;syringae&nbsp;group&nbsp;genomosp.&nbsp;2	14		NA	NA	NA	NA	NA	NA	NA	NA	NA	NA	NA	NA	NA	NA	NA	NA	NA	NA	14	NA	NA	NA	NA	NA	NA	NA	NA	NA	NA	NA	NA	NA	NA	NA	NA	NA	NA	NA	NA	NA	NA	NA	NA	NA
Kocuria rosea	S	1275	cellular&nbsp;organisms>Bacteria>Terrabacteria&nbsp;group>Actinobacteria>Actinobacteria>Micrococcales>Micrococcaceae>Kocuria	41		NA	NA	NA	NA	NA	NA	NA	NA	NA	NA	NA	NA	1	3	NA	NA	NA	NA	NA	NA	NA	NA	1	NA	1	NA	1	NA	1	NA	5	2	NA	3	1	NA	1	1	41	NA	NA	1	9	NA
Paraburkholderia xenovorans	S	36873	cellular&nbsp;organisms>Bacteria>Proteobacteria>Betaproteobacteria>Burkholderiales>Burkholderiaceae>Paraburkholderia	11		NA	NA	NA	NA	NA	NA	NA	NA	NA	NA	NA	NA	4	NA	NA	NA	NA	NA	NA	NA	NA	NA	NA	NA	11	NA	NA	NA	1	NA	NA	NA	1	NA	NA	NA	NA	NA	NA	NA	NA	NA	NA	1
Pseudomonas sp. UW4	S	1207075	cellular&nbsp;organisms>Bacteria>Proteobacteria>Gammaproteobacteria>Pseudomonadales>Pseudomonadaceae>Pseudomonas	13		NA	NA	NA	NA	NA	NA	NA	NA	NA	NA	NA	NA	NA	NA	NA	NA	NA	NA	NA	NA	NA	NA	NA	NA	NA	NA	NA	NA	NA	NA	NA	NA	13	NA	NA	NA	NA	NA	NA	NA	NA	NA	NA	NA
Rhodococcus sp. X156	S	2499145	cellular&nbsp;organisms>Bacteria>Terrabacteria&nbsp;group>Actinobacteria>Actinobacteria>Corynebacteriales>Nocardiaceae>Rhodococcus	11		NA	NA	NA	NA	NA	NA	NA	NA	NA	NA	NA	NA	NA	NA	NA	NA	NA	NA	NA	NA	NA	NA	NA	NA	NA	NA	NA	NA	NA	NA	NA	NA	2	11	NA	NA	NA	NA	NA	NA	NA	NA	NA	NA
Brevundimonas sp. GW460-12-10-14-LB2	S	1827469	cellular&nbsp;organisms>Bacteria>Proteobacteria>Alphaproteobacteria>Caulobacterales>Caulobacteraceae>Brevundimonas	13		NA	1	NA	NA	NA	NA	NA	NA	NA	NA	NA	NA	4	3	NA	NA	NA	NA	NA	NA	NA	NA	NA	NA	NA	NA	NA	NA	NA	1	11	NA	NA	NA	NA	NA	NA	NA	8	NA	NA	NA	3	NA
Corynebacterium jeikeium	S	38289	cellular&nbsp;organisms>Bacteria>Terrabacteria&nbsp;group>Actinobacteria>Actinobacteria>Corynebacteriales>Corynebacteriaceae>Corynebacterium	6		1	NA	NA	NA	NA	NA	NA	NA	NA	NA	NA	NA	NA	NA	NA	NA	NA	NA	NA	NA	NA	NA	NA	NA	NA	1	NA	NA	2	3	1	NA	5	NA	NA	NA	NA	NA	NA	NA	NA	6	NA	NA
Pseudomonas orientalis	S	76758	cellular&nbsp;organisms>Bacteria>Proteobacteria>Gammaproteobacteria>Pseudomonadales>Pseudomonadaceae>Pseudomonas>Pseudomonas&nbsp;fluorescens&nbsp;group	92		NA	NA	NA	NA	NA	NA	NA	NA	NA	NA	2	NA	NA	NA	NA	NA	NA	NA	NA	NA	NA	NA	NA	NA	NA	NA	NA	NA	NA	1	1	2	7	NA	NA	NA	NA	NA	2	NA	NA	NA	NA	NA
Mycobacterium sp. djl-10	S	1879023	cellular&nbsp;organisms>Bacteria>Terrabacteria&nbsp;group>Actinobacteria>Actinobacteria>Corynebacteriales>Mycobacteriaceae>Mycobacterium	5		NA	NA	NA	NA	NA	NA	NA	NA	1	NA	NA	1	NA	NA	NA	NA	NA	NA	NA	NA	NA	NA	NA	NA	NA	NA	NA	NA	NA	1	1	1	3	5	NA	NA	NA	NA	NA	NA	NA	NA	NA	NA
Rhodococcus sp. 008	S	1723645	cellular&nbsp;organisms>Bacteria>Terrabacteria&nbsp;group>Actinobacteria>Actinobacteria>Corynebacteriales>Nocardiaceae>Rhodococcus	176		NA	NA	NA	NA	NA	NA	NA	NA	NA	NA	3	NA	NA	NA	NA	NA	NA	NA	NA	NA	NA	NA	NA	NA	NA	NA	NA	NA	NA	NA	NA	NA	NA	10	NA	NA	NA	12	NA	NA	NA	NA	NA	NA
Borrelia miyamotoi	S	47466	cellular&nbsp;organisms>Bacteria>Spirochaetes>Spirochaetia>Spirochaetales>Borreliaceae>Borrelia	10		NA	1	NA	2	NA	NA	NA	NA	NA	NA	NA	NA	NA	NA	NA	NA	NA	NA	NA	NA	NA	NA	NA	NA	NA	NA	NA	NA	NA	10	NA	NA	NA	NA	NA	1	NA	NA	1	NA	NA	NA	NA	NA
Acinetobacter wuhouensis	S	1879050	cellular&nbsp;organisms>Bacteria>Proteobacteria>Gammaproteobacteria>Pseudomonadales>Moraxellaceae>Acinetobacter	5		1	NA	NA	NA	NA	NA	NA	NA	NA	1	NA	NA	NA	NA	NA	NA	NA	NA	1	NA	NA	NA	NA	NA	NA	NA	NA	NA	NA	NA	2	4	2	2	NA	NA	NA	NA	NA	NA	NA	1	NA	1
Acinetobacter haemolyticus	S	29430	cellular&nbsp;organisms>Bacteria>Proteobacteria>Gammaproteobacteria>Pseudomonadales>Moraxellaceae>Acinetobacter	6		NA	NA	NA	NA	NA	NA	1	NA	2	1	NA	NA	NA	NA	NA	NA	NA	NA	NA	NA	NA	NA	NA	NA	NA	1	NA	NA	NA	1	6	NA	NA	1	NA	NA	1	NA	NA	NA	NA	NA	1	NA
Staphylococcus stepanovicii	S	643214	cellular&nbsp;organisms>Bacteria>Terrabacteria&nbsp;group>Firmicutes>Bacilli>Bacillales>Staphylococcaceae>Staphylococcus	4		NA	1	NA	NA	1	1	NA	NA	NA	NA	NA	NA	NA	NA	NA	NA	NA	NA	NA	1	NA	NA	NA	NA	NA	NA	NA	NA	1	NA	4	NA	2	2	NA	NA	NA	NA	NA	NA	NA	NA	NA	1
Flavobacteriaceae bacterium MAR_2010_188	S	1250295	cellular&nbsp;organisms>Bacteria>FCB&nbsp;group>Bacteroidetes/Chlorobi&nbsp;group>Bacteroidetes>Flavobacteriia>Flavobacteriales>Flavobacteriaceae>unclassified&nbsp;Flavobacteriaceae	2		2	NA	1	NA	1	NA	NA	NA	NA	NA	1	NA	NA	NA	NA	NA	NA	NA	NA	NA	NA	NA	NA	NA	NA	NA	1	NA	2	2	NA	NA	2	1	NA	NA	NA	NA	NA	NA	NA	NA	NA	NA
Arthrobacter sp. QXT-31	S	1357915	cellular&nbsp;organisms>Bacteria>Terrabacteria&nbsp;group>Actinobacteria>Actinobacteria>Micrococcales>Micrococcaceae>Arthrobacter	4		1	NA	NA	1	NA	1	NA	NA	NA	NA	NA	NA	NA	NA	NA	1	NA	NA	NA	1	NA	NA	NA	NA	NA	NA	NA	NA	2	2	NA	NA	4	NA	NA	1	NA	NA	NA	NA	NA	NA	NA	NA
Bacillus circulans	S	1397	cellular&nbsp;organisms>Bacteria>Terrabacteria&nbsp;group>Firmicutes>Bacilli>Bacillales>Bacillaceae>Bacillus	6		NA	1	1	1	NA	NA	NA	NA	1	NA	1	NA	NA	NA	NA	1	NA	NA	NA	NA	NA	NA	NA	NA	NA	NA	NA	1	1	NA	1	NA	4	NA	NA	NA	NA	NA	1	NA	NA	NA	NA	NA
Flavobacterium columnare	S	996	cellular&nbsp;organisms>Bacteria>FCB&nbsp;group>Bacteroidetes/Chlorobi&nbsp;group>Bacteroidetes>Flavobacteriia>Flavobacteriales>Flavobacteriaceae>Flavobacterium	3		NA	1	NA	1	NA	NA	NA	NA	NA	1	1	NA	NA	NA	NA	1	1	NA	NA	NA	NA	NA	NA	NA	NA	1	NA	NA	1	NA	1	1	2	1	NA	3	NA	1	2	NA	NA	NA	NA	NA
Paenibacillus sp. JDR-2	S	324057	cellular&nbsp;organisms>Bacteria>Terrabacteria&nbsp;group>Firmicutes>Bacilli>Bacillales>Paenibacillaceae>Paenibacillus	3		NA	NA	NA	NA	1	2	NA	1	NA	NA	NA	NA	NA	NA	NA	2	NA	NA	NA	NA	NA	NA	NA	NA	NA	NA	NA	NA	1	3	1	NA	NA	2	NA	2	NA	NA	2	NA	NA	NA	NA	1
Anoxybacillus gonensis	S	198467	cellular&nbsp;organisms>Bacteria>Terrabacteria&nbsp;group>Firmicutes>Bacilli>Bacillales>Bacillaceae>Anoxybacillus	6		5	NA	NA	NA	1	NA	NA	NA	NA	NA	NA	NA	NA	NA	NA	NA	NA	NA	NA	NA	NA	NA	NA	NA	NA	NA	NA	NA	NA	1	NA	NA	6	NA	NA	NA	NA	1	NA	NA	NA	NA	NA	NA
Scytonema sp. NIES-4073	S	2005464	cellular&nbsp;organisms>Bacteria>Terrabacteria&nbsp;group>Cyanobacteria/Melainabacteria&nbsp;group>Cyanobacteria>Nostocales>Scytonemataceae>Scytonema	4		NA	NA	NA	1	NA	NA	NA	NA	NA	1	1	NA	NA	NA	NA	NA	NA	1	NA	1	1	1	NA	NA	NA	NA	NA	NA	NA	NA	NA	NA	2	4	NA	1	NA	1	1	NA	NA	NA	1	NA
Candidatus Enterovibrio luxaltus	S	1927128	cellular&nbsp;organisms>Bacteria>Proteobacteria>Gammaproteobacteria>Vibrionales>Vibrionaceae>Enterovibrio	3		NA	NA	NA	NA	1	1	3	NA	NA	1	1	NA	NA	NA	NA	NA	NA	NA	NA	NA	NA	NA	NA	NA	NA	NA	NA	NA	2	3	NA	NA	NA	1	NA	NA	NA	NA	NA	NA	NA	NA	2	NA
Erysipelotrichaceae bacterium SG0102	S	2487118	cellular&nbsp;organisms>Bacteria>Terrabacteria&nbsp;group>Firmicutes>Erysipelotrichia>Erysipelotrichales>Erysipelotrichaceae>unclassified&nbsp;Erysipelotrichaceae>unclassified&nbsp;Erysipelotrichaceae&nbsp;(miscellaneous)	4		1	NA	3	NA	NA	NA	NA	NA	NA	NA	NA	NA	NA	NA	NA	NA	1	NA	2	NA	NA	NA	NA	NA	NA	NA	NA	NA	NA	2	NA	NA	NA	4	NA	1	NA	1	1	NA	NA	1	1	NA
Saprospira grandis	S	1008	cellular&nbsp;organisms>Bacteria>FCB&nbsp;group>Bacteroidetes/Chlorobi&nbsp;group>Bacteroidetes>Saprospiria>Saprospirales>Saprospiraceae>Saprospira	2		NA	NA	2	NA	1	NA	NA	NA	1	NA	NA	1	NA	NA	1	NA	NA	NA	NA	1	NA	NA	NA	NA	NA	NA	NA	NA	NA	1	NA	2	1	2	NA	NA	1	NA	1	NA	NA	NA	NA	1
Chondrocystis sp. NIES-4102	S	2005460	cellular&nbsp;organisms>Bacteria>Terrabacteria&nbsp;group>Cyanobacteria/Melainabacteria&nbsp;group>Cyanobacteria>Oscillatoriophycideae>Chroococcales>Chroococcaceae>Chondrocystis	6		NA	NA	1	NA	NA	1	NA	4	NA	NA	NA	NA	NA	NA	NA	NA	NA	NA	NA	NA	1	1	NA	NA	NA	NA	NA	NA	4	NA	1	NA	NA	NA	NA	1	1	NA	6	NA	NA	1	NA	4
Chryseobacterium sp. 17S1E7	S	2497456	cellular&nbsp;organisms>Bacteria>FCB&nbsp;group>Bacteroidetes/Chlorobi&nbsp;group>Bacteroidetes>Flavobacteriia>Flavobacteriales>Flavobacteriaceae>Chryseobacterium	2		1	NA	NA	1	NA	1	NA	NA	1	NA	2	NA	NA	NA	NA	NA	NA	1	1	NA	NA	NA	NA	NA	NA	NA	NA	2	NA	NA	NA	NA	1	2	NA	1	NA	NA	1	NA	NA	NA	NA	NA
Capnocytophaga sp. oral taxon 878	S	1316596	cellular&nbsp;organisms>Bacteria>FCB&nbsp;group>Bacteroidetes/Chlorobi&nbsp;group>Bacteroidetes>Flavobacteriia>Flavobacteriales>Flavobacteriaceae>Capnocytophaga	3		3	2	1	NA	NA	NA	NA	NA	NA	NA	NA	NA	NA	NA	NA	1	NA	NA	NA	NA	NA	1	NA	NA	NA	NA	NA	2	NA	NA	NA	NA	1	2	NA	NA	NA	1	2	NA	NA	NA	NA	NA
Bradyrhizobium sp. ORS 3257	S	167468	cellular&nbsp;organisms>Bacteria>Proteobacteria>Alphaproteobacteria>Rhizobiales>Bradyrhizobiaceae>Bradyrhizobium	114		NA	NA	NA	1	NA	NA	NA	3	1	NA	3	NA	114	12	NA	NA	1	NA	NA	NA	NA	NA	NA	NA	4	NA	NA	NA	NA	NA	NA	NA	NA	NA	NA	NA	NA	NA	NA	NA	NA	NA	NA	NA
Flavobacterium crocinum	S	2183896	cellular&nbsp;organisms>Bacteria>FCB&nbsp;group>Bacteroidetes/Chlorobi&nbsp;group>Bacteroidetes>Flavobacteriia>Flavobacteriales>Flavobacteriaceae>Flavobacterium	4		NA	1	1	NA	NA	NA	1	NA	NA	1	NA	1	NA	NA	NA	NA	1	NA	2	NA	1	NA	NA	NA	NA	NA	NA	1	1	1	NA	NA	1	NA	NA	NA	NA	NA	1	NA	NA	NA	NA	NA
Anabaena sp. WA102	S	1647413	cellular&nbsp;organisms>Bacteria>Terrabacteria&nbsp;group>Cyanobacteria/Melainabacteria&nbsp;group>Cyanobacteria>Nostocales>Nostocaceae>Anabaena	3		2	NA	NA	1	NA	NA	NA	NA	NA	NA	NA	NA	NA	NA	NA	3	NA	2	NA	1	NA	NA	NA	NA	NA	NA	NA	NA	NA	1	1	NA	NA	2	NA	NA	NA	1	NA	NA	NA	NA	NA	NA
Rufibacter sp. DG31D	S	1379910	cellular&nbsp;organisms>Bacteria>FCB&nbsp;group>Bacteroidetes/Chlorobi&nbsp;group>Bacteroidetes>Cytophagia>Cytophagales>Hymenobacteraceae>Rufibacter	5		2	5	NA	NA	NA	NA	NA	NA	NA	1	1	NA	NA	NA	NA	NA	NA	NA	NA	NA	NA	NA	NA	NA	NA	NA	NA	1	NA	2	NA	NA	1	NA	NA	1	NA	NA	NA	NA	NA	NA	NA	NA
Geobacillus sp. C56-T3	S	691437	cellular&nbsp;organisms>Bacteria>Terrabacteria&nbsp;group>Firmicutes>Bacilli>Bacillales>Bacillaceae>Geobacillus	5		NA	5	5	NA	NA	NA	NA	NA	NA	NA	NA	NA	NA	NA	1	NA	NA	NA	NA	NA	NA	NA	NA	NA	NA	NA	NA	NA	NA	NA	2	NA	NA	NA	NA	NA	NA	NA	NA	NA	NA	NA	NA	NA
Pelosinus fermentans	S	365349	cellular&nbsp;organisms>Bacteria>Terrabacteria&nbsp;group>Firmicutes>Negativicutes>Selenomonadales>Sporomusaceae>Pelosinus	3		3	2	2	NA	NA	NA	NA	NA	1	1	NA	NA	NA	NA	1	NA	NA	NA	1	NA	NA	NA	NA	NA	NA	NA	1	NA	NA	1	NA	NA	NA	NA	NA	NA	NA	NA	NA	NA	NA	NA	NA	NA
Chitinophaga pinensis	S	79329	cellular&nbsp;organisms>Bacteria>FCB&nbsp;group>Bacteroidetes/Chlorobi&nbsp;group>Bacteroidetes>Chitinophagia>Chitinophagales>Chitinophagaceae>Chitinophaga	3		3	3	NA	NA	NA	NA	NA	NA	NA	NA	1	NA	NA	NA	NA	1	1	1	NA	1	1	NA	NA	NA	NA	NA	NA	NA	NA	NA	NA	1	NA	NA	NA	NA	NA	2	NA	NA	NA	NA	NA	NA
Edwardsiella hoshinae	S	93378	cellular&nbsp;organisms>Bacteria>Proteobacteria>Gammaproteobacteria>Enterobacterales>Hafniaceae>Edwardsiella	13		13	NA	NA	NA	NA	NA	NA	NA	NA	NA	NA	NA	NA	NA	NA	NA	NA	NA	NA	NA	NA	NA	NA	NA	NA	NA	NA	NA	NA	NA	NA	NA	NA	NA	NA	NA	NA	NA	NA	NA	NA	NA	NA	NA
Corynebacterium glutamicum	S	1718	cellular&nbsp;organisms>Bacteria>Terrabacteria&nbsp;group>Actinobacteria>Actinobacteria>Corynebacteriales>Corynebacteriaceae>Corynebacterium	90		NA	NA	NA	NA	NA	NA	NA	NA	NA	NA	NA	NA	NA	NA	NA	NA	NA	NA	NA	NA	NA	NA	NA	NA	NA	NA	NA	NA	NA	NA	7	NA	5	NA	NA	NA	NA	NA	12	NA	NA	NA	NA	NA
Aeromonas sp. ASNIH5	S	1758179	cellular&nbsp;organisms>Bacteria>Proteobacteria>Gammaproteobacteria>Aeromonadales>Aeromonadaceae>Aeromonas	12		NA	NA	NA	NA	NA	NA	NA	NA	NA	NA	NA	NA	NA	NA	NA	NA	NA	NA	NA	NA	NA	NA	NA	NA	NA	NA	NA	NA	NA	NA	NA	12	NA	NA	NA	NA	NA	NA	NA	NA	NA	NA	NA	NA
Hafnia paralvei	S	546367	cellular&nbsp;organisms>Bacteria>Proteobacteria>Gammaproteobacteria>Enterobacterales>Hafniaceae>Hafnia	4		NA	NA	NA	NA	NA	NA	NA	NA	NA	NA	NA	NA	NA	NA	NA	NA	NA	NA	NA	NA	NA	NA	NA	NA	NA	NA	NA	1	NA	1	2	NA	4	4	NA	NA	NA	1	NA	NA	NA	NA	NA	2
Pseudomonas sp. Z003-0.4C(8344-21)	S	1855380	cellular&nbsp;organisms>Bacteria>Proteobacteria>Gammaproteobacteria>Pseudomonadales>Pseudomonadaceae>Pseudomonas	12		NA	NA	NA	NA	NA	NA	NA	NA	NA	NA	NA	NA	NA	NA	NA	NA	NA	NA	NA	NA	NA	NA	NA	NA	NA	NA	NA	NA	NA	NA	NA	NA	12	NA	NA	NA	NA	NA	NA	NA	NA	NA	NA	NA
Rhizobium sp. S41	S	1869170	cellular&nbsp;organisms>Bacteria>Proteobacteria>Alphaproteobacteria>Rhizobiales>Rhizobiaceae>Rhizobium/Agrobacterium&nbsp;group>Rhizobium	12		NA	NA	NA	NA	NA	NA	NA	NA	NA	NA	NA	NA	NA	NA	NA	NA	NA	NA	NA	NA	NA	NA	NA	NA	NA	NA	NA	NA	NA	NA	NA	12	NA	NA	NA	NA	NA	NA	NA	NA	NA	NA	NA	NA
Chloracidobacterium thermophilum	S	458033	cellular&nbsp;organisms>Bacteria>Acidobacteria>Blastocatellia>Chloracidobacterium	3		NA	NA	NA	NA	NA	NA	NA	NA	NA	NA	NA	NA	NA	NA	NA	NA	1	NA	NA	NA	NA	NA	NA	NA	NA	NA	1	NA	1	1	2	1	3	2	NA	NA	NA	1	NA	NA	NA	NA	NA	NA
Acinetobacter sp. WCHA45	S	2004644	cellular&nbsp;organisms>Bacteria>Proteobacteria>Gammaproteobacteria>Pseudomonadales>Moraxellaceae>Acinetobacter	12		1	NA	NA	NA	NA	NA	NA	NA	NA	NA	NA	NA	NA	12	NA	NA	NA	NA	NA	NA	NA	NA	NA	NA	7	NA	NA	NA	1	NA	NA	1	1	1	NA	NA	NA	NA	NA	NA	NA	NA	1	NA
Mesorhizobium japonicum	S	2066070	cellular&nbsp;organisms>Bacteria>Proteobacteria>Alphaproteobacteria>Rhizobiales>Phyllobacteriaceae>Mesorhizobium	11		1	NA	NA	NA	NA	NA	NA	NA	NA	NA	NA	NA	NA	NA	NA	NA	NA	NA	NA	NA	NA	NA	2	NA	11	NA	NA	NA	NA	NA	NA	NA	NA	NA	NA	NA	NA	NA	NA	NA	NA	NA	NA	NA
Sphingopyxis sp. EG6	S	1874061	cellular&nbsp;organisms>Bacteria>Proteobacteria>Alphaproteobacteria>Sphingomonadales>Sphingomonadaceae>Sphingopyxis	6		NA	NA	NA	NA	NA	NA	NA	NA	NA	NA	2	NA	6	NA	NA	NA	NA	NA	NA	NA	NA	NA	NA	1	NA	NA	NA	NA	4	5	1	NA	NA	NA	2	NA	NA	NA	NA	NA	NA	NA	NA	NA
Streptomyces coelicolor	S	1902	cellular&nbsp;organisms>Bacteria>Terrabacteria&nbsp;group>Actinobacteria>Actinobacteria>Streptomycetales>Streptomycetaceae>Streptomyces>Streptomyces&nbsp;albidoflavus&nbsp;group	10		NA	NA	NA	2	NA	NA	NA	NA	NA	NA	NA	NA	NA	NA	NA	NA	NA	NA	NA	NA	NA	NA	NA	NA	NA	NA	NA	NA	NA	NA	NA	NA	NA	10	NA	NA	NA	NA	NA	NA	NA	NA	NA	NA
Pseudomonas cremoricolorata	S	157783	cellular&nbsp;organisms>Bacteria>Proteobacteria>Gammaproteobacteria>Pseudomonadales>Pseudomonadaceae>Pseudomonas	3		NA	NA	NA	NA	NA	1	NA	NA	NA	NA	2	NA	NA	NA	NA	NA	NA	NA	NA	NA	NA	NA	NA	NA	NA	NA	NA	NA	1	3	2	2	1	NA	NA	NA	NA	NA	NA	NA	NA	NA	NA	2
Arcobacter nitrofigilis	S	28199	cellular&nbsp;organisms>Bacteria>Proteobacteria>delta/epsilon&nbsp;subdivisions>Epsilonproteobacteria>Campylobacterales>Campylobacteraceae>Arcobacter&nbsp;group>Arcobacter	3		NA	NA	1	1	NA	NA	NA	NA	NA	NA	NA	NA	NA	NA	NA	2	NA	NA	NA	NA	NA	NA	NA	NA	NA	NA	NA	NA	2	NA	1	1	1	3	NA	NA	2	NA	NA	NA	NA	NA	NA	NA
Paenibacillus odorifer	S	189426	cellular&nbsp;organisms>Bacteria>Terrabacteria&nbsp;group>Firmicutes>Bacilli>Bacillales>Paenibacillaceae>Paenibacillus	3		3	NA	NA	NA	NA	NA	NA	NA	NA	NA	NA	NA	NA	NA	NA	1	1	NA	NA	NA	NA	NA	NA	NA	1	NA	NA	NA	NA	2	NA	NA	2	2	NA	NA	1	NA	2	NA	NA	NA	NA	NA
Trichodesmium erythraeum	S	1206	cellular&nbsp;organisms>Bacteria>Terrabacteria&nbsp;group>Cyanobacteria/Melainabacteria&nbsp;group>Cyanobacteria>Oscillatoriophycideae>Oscillatoriales>Microcoleaceae>Trichodesmium	4		NA	NA	1	NA	NA	NA	NA	NA	1	NA	1	1	NA	NA	NA	NA	NA	NA	NA	NA	2	NA	NA	NA	NA	NA	NA	NA	1	1	2	1	1	NA	NA	NA	1	NA	4	NA	NA	NA	NA	NA
Nostoc carneum	S	374162	cellular&nbsp;organisms>Bacteria>Terrabacteria&nbsp;group>Cyanobacteria/Melainabacteria&nbsp;group>Cyanobacteria>Nostocales>Nostocaceae>Nostoc	4		NA	NA	NA	1	NA	NA	NA	NA	2	NA	3	NA	NA	NA	NA	NA	NA	NA	NA	NA	NA	NA	NA	NA	NA	NA	NA	NA	NA	NA	NA	2	4	NA	NA	NA	NA	NA	1	NA	NA	NA	NA	NA
Cedecea neteri	S	158822	cellular&nbsp;organisms>Bacteria>Proteobacteria>Gammaproteobacteria>Enterobacterales>Enterobacteriaceae>Cedecea	2		NA	2	NA	NA	NA	NA	1	1	1	NA	NA	NA	NA	NA	NA	NA	1	NA	NA	NA	NA	NA	NA	NA	NA	NA	NA	NA	NA	2	NA	NA	2	2	NA	NA	NA	NA	NA	NA	NA	NA	NA	NA
Variovorax sp. PMC12	S	2126319	cellular&nbsp;organisms>Bacteria>Proteobacteria>Betaproteobacteria>Burkholderiales>Comamonadaceae>Variovorax	57		2	2	2	NA	NA	NA	NA	NA	NA	NA	NA	NA	2	NA	NA	NA	NA	NA	NA	NA	NA	NA	NA	NA	1	NA	NA	NA	2	NA	NA	NA	3	NA	14	NA	2	2	8	NA	NA	NA	NA	NA
Chryseobacterium bernardetii	S	1241978	cellular&nbsp;organisms>Bacteria>FCB&nbsp;group>Bacteroidetes/Chlorobi&nbsp;group>Bacteroidetes>Flavobacteriia>Flavobacteriales>Flavobacteriaceae>Chryseobacterium	4		1	2	1	1	NA	NA	NA	NA	NA	NA	NA	NA	2	NA	NA	1	NA	NA	NA	NA	NA	NA	NA	NA	NA	NA	NA	NA	NA	NA	1	NA	1	4	NA	NA	1	NA	NA	NA	NA	NA	NA	NA
Hahella chejuensis	S	158327	cellular&nbsp;organisms>Bacteria>Proteobacteria>Gammaproteobacteria>Oceanospirillales>Hahellaceae>Hahella	2		NA	NA	1	NA	1	NA	NA	NA	NA	NA	NA	NA	NA	NA	1	NA	NA	1	2	NA	NA	NA	NA	NA	NA	NA	NA	NA	1	1	NA	NA	2	2	NA	NA	NA	1	NA	NA	NA	NA	NA	1
Massilia oculi	S	945844	cellular&nbsp;organisms>Bacteria>Proteobacteria>Betaproteobacteria>Burkholderiales>Oxalobacteraceae>Massilia	5		1	NA	1	1	NA	NA	NA	NA	NA	NA	1	2	NA	NA	NA	NA	NA	NA	NA	NA	NA	1	NA	NA	1	NA	NA	NA	2	NA	1	1	NA	NA	NA	NA	NA	1	NA	NA	NA	1	1	NA
Nostoc linckia	S	92942	cellular&nbsp;organisms>Bacteria>Terrabacteria&nbsp;group>Cyanobacteria/Melainabacteria&nbsp;group>Cyanobacteria>Nostocales>Nostocaceae>Nostoc	3		NA	1	3	NA	NA	1	1	NA	NA	NA	NA	NA	NA	NA	NA	NA	NA	NA	NA	NA	NA	1	NA	NA	NA	NA	NA	NA	1	1	NA	NA	1	2	NA	NA	NA	1	NA	NA	NA	NA	NA	NA
Flavobacterium sp. HYN0086	S	2249356	cellular&nbsp;organisms>Bacteria>FCB&nbsp;group>Bacteroidetes/Chlorobi&nbsp;group>Bacteroidetes>Flavobacteriia>Flavobacteriales>Flavobacteriaceae>Flavobacterium	4		1	NA	NA	NA	NA	1	NA	NA	NA	NA	NA	NA	NA	NA	NA	1	1	2	1	NA	NA	NA	NA	NA	NA	NA	NA	NA	1	NA	1	NA	3	NA	NA	NA	1	NA	1	NA	NA	NA	NA	NA
Rhizobium gallicum	S	56730	cellular&nbsp;organisms>Bacteria>Proteobacteria>Alphaproteobacteria>Rhizobiales>Rhizobiaceae>Rhizobium/Agrobacterium&nbsp;group>Rhizobium	4		3	1	1	NA	NA	NA	NA	NA	NA	NA	NA	NA	1	NA	NA	NA	NA	2	NA	NA	NA	NA	NA	NA	NA	NA	NA	NA	4	1	NA	NA	NA	NA	NA	NA	NA	NA	1	NA	NA	NA	NA	NA
Streptomyces albireticuli	S	1940	cellular&nbsp;organisms>Bacteria>Terrabacteria&nbsp;group>Actinobacteria>Actinobacteria>Streptomycetales>Streptomycetaceae>Streptomyces	2		1	NA	1	NA	1	2	1	NA	NA	NA	NA	NA	NA	NA	NA	NA	NA	NA	1	NA	NA	NA	NA	NA	NA	NA	NA	NA	1	NA	NA	NA	2	2	NA	NA	NA	NA	NA	NA	NA	NA	NA	NA
Pandoravirus macleodensis	S	2107707	Viruses>dsDNA&nbsp;viruses,&nbsp;no&nbsp;RNA&nbsp;stage>unclassified&nbsp;dsDNA&nbsp;viruses>Pandoravirus	3		2	NA	NA	NA	NA	NA	NA	NA	NA	NA	NA	1	NA	NA	NA	3	NA	NA	NA	1	NA	NA	NA	NA	NA	NA	NA	1	NA	1	NA	1	1	1	NA	NA	NA	NA	NA	NA	NA	NA	NA	NA
Microchaete diplosiphon	S	1197	cellular&nbsp;organisms>Bacteria>Terrabacteria&nbsp;group>Cyanobacteria/Melainabacteria&nbsp;group>Cyanobacteria>Nostocales>Rivulariaceae>Microchaete	4		3	4	NA	NA	NA	NA	NA	NA	NA	NA	NA	NA	NA	NA	NA	NA	NA	NA	NA	NA	NA	NA	NA	NA	NA	NA	NA	NA	3	1	1	NA	NA	NA	NA	NA	NA	NA	NA	NA	NA	NA	NA	NA
Bradyrhizobium sp. CCGE-LA001	S	1223566	cellular&nbsp;organisms>Bacteria>Proteobacteria>Alphaproteobacteria>Rhizobiales>Bradyrhizobiaceae>Bradyrhizobium	117		1	1	NA	1	NA	NA	NA	NA	NA	NA	3	1	117	4	NA	NA	NA	1	NA	NA	NA	NA	NA	NA	4	NA	NA	NA	NA	NA	NA	NA	NA	NA	6	NA	2	NA	NA	NA	NA	NA	NA	NA
Prochlorococcus sp. MIT 0801	S	1501269	cellular&nbsp;organisms>Bacteria>Terrabacteria&nbsp;group>Cyanobacteria/Melainabacteria&nbsp;group>Cyanobacteria>Synechococcales>Prochloraceae>Prochlorococcus	2		2	2	2	NA	NA	NA	NA	NA	1	NA	NA	NA	NA	NA	NA	1	NA	NA	NA	NA	NA	NA	NA	NA	NA	NA	NA	NA	NA	2	1	NA	1	NA	NA	1	NA	1	NA	NA	NA	NA	NA	NA
Trichormus azollae	S	1164	cellular&nbsp;organisms>Bacteria>Terrabacteria&nbsp;group>Cyanobacteria/Melainabacteria&nbsp;group>Cyanobacteria>Nostocales>Nostocaceae>Trichormus	2		2	NA	1	NA	NA	NA	NA	NA	NA	1	1	NA	NA	NA	1	1	NA	NA	1	NA	NA	NA	NA	NA	NA	NA	NA	1	2	NA	NA	NA	1	NA	NA	NA	1	NA	NA	NA	NA	NA	NA	NA
Lachnoclostridium sp. YL32	S	1834196	cellular&nbsp;organisms>Bacteria>Terrabacteria&nbsp;group>Firmicutes>Clostridia>Clostridiales>Lachnospiraceae>Lachnoclostridium	4		3	3	NA	1	NA	NA	NA	NA	NA	NA	NA	NA	NA	NA	NA	1	NA	NA	NA	NA	NA	NA	NA	NA	NA	NA	NA	1	NA	NA	1	NA	2	NA	NA	NA	NA	NA	3	NA	NA	NA	NA	NA
Sinorhizobium fredii	S	380	cellular&nbsp;organisms>Bacteria>Proteobacteria>Alphaproteobacteria>Rhizobiales>Rhizobiaceae>Sinorhizobium/Ensifer&nbsp;group>Sinorhizobium>Sinorhizobium&nbsp;fredii&nbsp;group	17		2	NA	1	NA	NA	NA	NA	NA	NA	NA	1	3	5	NA	NA	NA	NA	NA	2	NA	NA	NA	NA	NA	NA	NA	NA	NA	3	NA	NA	NA	NA	NA	NA	NA	NA	NA	NA	NA	NA	1	NA	1
Bacillus coagulans	S	1398	cellular&nbsp;organisms>Bacteria>Terrabacteria&nbsp;group>Firmicutes>Bacilli>Bacillales>Bacillaceae>Bacillus	10		2	2	1	NA	NA	NA	1	NA	NA	NA	2	NA	NA	NA	NA	NA	NA	NA	NA	NA	1	NA	NA	NA	NA	NA	NA	NA	NA	1	NA	NA	2	NA	NA	NA	NA	1	NA	NA	NA	NA	NA	NA
Dechloromonas sp. HYN0024	S	2231055	cellular&nbsp;organisms>Bacteria>Proteobacteria>Betaproteobacteria>Rhodocyclales>Azonexaceae>Dechloromonas	2		NA	2	1	2	NA	2	NA	NA	NA	NA	NA	NA	NA	NA	1	NA	1	NA	NA	NA	NA	NA	NA	NA	NA	NA	NA	NA	NA	NA	1	NA	2	NA	NA	NA	NA	NA	NA	NA	NA	NA	NA	1
Cyanothece sp. PCC 8802	S	395962	cellular&nbsp;organisms>Bacteria>Terrabacteria&nbsp;group>Cyanobacteria/Melainabacteria&nbsp;group>Cyanobacteria>Oscillatoriophycideae>Oscillatoriales>Cyanothecaceae>Cyanothece	3		1	NA	3	NA	NA	NA	NA	NA	2	1	NA	NA	NA	NA	2	NA	NA	NA	NA	NA	NA	NA	NA	NA	NA	NA	NA	3	NA	NA	NA	NA	NA	NA	NA	NA	NA	NA	NA	NA	NA	NA	NA	NA
Nostocales cyanobacterium HT-58-2	S	1940762	cellular&nbsp;organisms>Bacteria>Terrabacteria&nbsp;group>Cyanobacteria/Melainabacteria&nbsp;group>Cyanobacteria>Nostocales>unclassified&nbsp;Nostocales>unclassified&nbsp;Nostocales&nbsp;(miscellaneous)	2		2	2	NA	2	NA	1	1	NA	1	NA	NA	NA	NA	NA	NA	NA	NA	NA	NA	NA	NA	NA	NA	NA	NA	NA	NA	NA	1	NA	1	1	NA	NA	NA	2	1	NA	NA	NA	NA	NA	NA	NA
Clostridium ljungdahlii	S	1538	cellular&nbsp;organisms>Bacteria>Terrabacteria&nbsp;group>Firmicutes>Clostridia>Clostridiales>Clostridiaceae>Clostridium	7		NA	NA	NA	NA	NA	NA	NA	NA	NA	NA	NA	NA	NA	NA	NA	7	NA	2	NA	NA	NA	NA	NA	NA	NA	NA	NA	NA	NA	NA	NA	NA	3	NA	NA	NA	NA	NA	4	NA	NA	NA	NA	NA
Virgibacillus sp. 6R	S	1911587	cellular&nbsp;organisms>Bacteria>Terrabacteria&nbsp;group>Firmicutes>Bacilli>Bacillales>Bacillaceae>Virgibacillus	2		NA	NA	NA	NA	1	1	NA	NA	NA	1	NA	1	NA	NA	1	NA	NA	2	2	1	NA	NA	NA	NA	NA	NA	NA	NA	NA	NA	NA	NA	NA	2	NA	NA	NA	NA	NA	NA	NA	NA	NA	NA
Thermococcus sibiricus	S	172049	cellular&nbsp;organisms>Archaea>Euryarchaeota>Thermococci>Thermococcales>Thermococcaceae>Thermococcus	4		4	4	1	1	NA	NA	NA	NA	NA	NA	NA	NA	NA	NA	NA	NA	NA	NA	NA	NA	NA	NA	NA	NA	NA	NA	NA	NA	NA	NA	1	NA	NA	1	NA	NA	NA	NA	3	NA	NA	NA	NA	NA
Streptococcus mutans	S	1309	cellular&nbsp;organisms>Bacteria>Terrabacteria&nbsp;group>Firmicutes>Bacilli>Lactobacillales>Streptococcaceae>Streptococcus	5		5	1	1	NA	NA	NA	NA	NA	NA	1	1	NA	NA	NA	NA	1	NA	NA	1	NA	NA	NA	NA	NA	NA	NA	NA	NA	NA	1	NA	NA	NA	NA	NA	1	2	NA	NA	NA	NA	NA	NA	NA
Pseudomonas sp. Os17	S	1500686	cellular&nbsp;organisms>Bacteria>Proteobacteria>Gammaproteobacteria>Pseudomonadales>Pseudomonadaceae>Pseudomonas	11		NA	NA	NA	NA	NA	NA	NA	NA	NA	NA	NA	NA	NA	6	NA	NA	NA	NA	NA	NA	NA	NA	NA	NA	NA	NA	NA	11	NA	NA	NA	NA	NA	NA	NA	NA	NA	NA	NA	NA	NA	NA	NA	NA
Mycobacterium sp. QIA-37	S	1561223	cellular&nbsp;organisms>Bacteria>Terrabacteria&nbsp;group>Actinobacteria>Actinobacteria>Corynebacteriales>Mycobacteriaceae>Mycobacterium	29		NA	NA	NA	NA	NA	NA	NA	NA	NA	NA	NA	NA	2	NA	NA	NA	NA	NA	NA	NA	NA	NA	NA	NA	NA	NA	NA	3	NA	NA	NA	NA	NA	8	NA	NA	NA	NA	29	NA	NA	NA	NA	NA
Achromobacter ruhlandii	S	72557	cellular&nbsp;organisms>Bacteria>Proteobacteria>Betaproteobacteria>Burkholderiales>Alcaligenaceae>Achromobacter	11		NA	NA	NA	NA	NA	NA	NA	NA	NA	NA	NA	NA	NA	NA	NA	NA	NA	NA	NA	NA	NA	NA	NA	NA	NA	NA	NA	NA	NA	NA	11	NA	NA	NA	NA	NA	NA	NA	NA	NA	NA	NA	NA	NA
Intrasporangium calvum	S	53358	cellular&nbsp;organisms>Bacteria>Terrabacteria&nbsp;group>Actinobacteria>Actinobacteria>Micrococcales>Intrasporangiaceae>Intrasporangium	8		NA	NA	NA	NA	NA	NA	NA	NA	NA	NA	NA	NA	NA	NA	NA	NA	NA	NA	NA	NA	NA	NA	NA	NA	1	NA	NA	NA	NA	1	NA	NA	1	8	NA	NA	NA	NA	NA	NA	NA	NA	NA	NA
Micromonospora purpureochromogenes	S	47872	cellular&nbsp;organisms>Bacteria>Terrabacteria&nbsp;group>Actinobacteria>Actinobacteria>Micromonosporales>Micromonosporaceae>Micromonospora	10		NA	NA	NA	NA	NA	NA	NA	NA	NA	NA	NA	NA	NA	NA	NA	NA	NA	NA	NA	NA	NA	NA	NA	NA	NA	NA	NA	NA	NA	NA	NA	1	NA	10	NA	NA	NA	NA	NA	NA	NA	NA	NA	NA
Pseudonocardia sp. AL041005-10	S	445576	cellular&nbsp;organisms>Bacteria>Terrabacteria&nbsp;group>Actinobacteria>Actinobacteria>Pseudonocardiales>Pseudonocardiaceae>Pseudonocardia	10		NA	NA	NA	NA	NA	NA	NA	NA	NA	NA	NA	NA	NA	NA	NA	NA	NA	NA	NA	NA	NA	NA	NA	NA	NA	NA	NA	NA	10	1	NA	NA	NA	NA	NA	NA	NA	NA	4	NA	NA	NA	NA	NA
Massilia sp. WG5	S	1707785	cellular&nbsp;organisms>Bacteria>Proteobacteria>Betaproteobacteria>Burkholderiales>Oxalobacteraceae>Massilia	47		NA	NA	NA	NA	NA	NA	1	NA	NA	NA	NA	NA	7	7	NA	NA	NA	NA	NA	NA	NA	NA	NA	NA	9	NA	NA	NA	NA	NA	NA	1	NA	NA	NA	NA	NA	NA	NA	NA	NA	NA	NA	NA
Actinomyces oris	S	544580	cellular&nbsp;organisms>Bacteria>Terrabacteria&nbsp;group>Actinobacteria>Actinobacteria>Actinomycetales>Actinomycetaceae>Actinomyces	6		NA	NA	NA	NA	NA	NA	NA	NA	NA	NA	NA	NA	NA	NA	NA	1	NA	NA	NA	NA	NA	NA	NA	NA	3	NA	NA	NA	NA	NA	6	1	NA	NA	NA	3	1	NA	1	NA	NA	1	1	NA
Phycicoccus dokdonensis	S	443156	cellular&nbsp;organisms>Bacteria>Terrabacteria&nbsp;group>Actinobacteria>Actinobacteria>Micrococcales>Intrasporangiaceae>Phycicoccus	8		NA	NA	NA	NA	NA	NA	NA	NA	NA	NA	NA	NA	NA	NA	NA	1	NA	NA	NA	NA	NA	NA	NA	NA	NA	NA	NA	NA	NA	1	NA	NA	4	5	NA	NA	NA	NA	NA	NA	NA	NA	NA	8
Rhizobium favelukesii	S	348824	cellular&nbsp;organisms>Bacteria>Proteobacteria>Alphaproteobacteria>Rhizobiales>Rhizobiaceae>Rhizobium/Agrobacterium&nbsp;group>Rhizobium	8		NA	NA	NA	NA	NA	NA	NA	NA	NA	1	NA	NA	NA	NA	NA	NA	NA	NA	NA	NA	NA	NA	NA	NA	8	2	NA	NA	NA	NA	NA	NA	NA	NA	NA	NA	NA	NA	1	NA	NA	NA	NA	NA
Geodermatophilus obscurus	S	1861	cellular&nbsp;organisms>Bacteria>Terrabacteria&nbsp;group>Actinobacteria>Actinobacteria>Geodermatophilales>Geodermatophilaceae>Geodermatophilus	12		NA	NA	1	NA	NA	NA	NA	NA	NA	NA	NA	NA	NA	NA	NA	NA	NA	NA	1	NA	NA	NA	NA	NA	NA	NA	NA	NA	NA	NA	NA	NA	NA	9	NA	NA	NA	NA	NA	NA	NA	NA	1	NA
Pseudomonas extremorientalis	S	169669	cellular&nbsp;organisms>Bacteria>Proteobacteria>Gammaproteobacteria>Pseudomonadales>Pseudomonadaceae>Pseudomonas>Pseudomonas&nbsp;fluorescens&nbsp;group	6		1	NA	NA	NA	NA	NA	NA	NA	NA	NA	NA	NA	NA	NA	NA	NA	NA	NA	1	NA	NA	NA	NA	NA	NA	NA	NA	NA	NA	NA	2	NA	5	2	NA	NA	NA	NA	NA	NA	NA	2	NA	2
Polaribacter sp. KT25b	S	1855336	cellular&nbsp;organisms>Bacteria>FCB&nbsp;group>Bacteroidetes/Chlorobi&nbsp;group>Bacteroidetes>Flavobacteriia>Flavobacteriales>Flavobacteriaceae>Polaribacter	3		NA	NA	1	NA	NA	NA	NA	NA	NA	NA	NA	NA	NA	NA	NA	NA	NA	NA	NA	NA	NA	2	NA	NA	NA	NA	NA	NA	1	1	1	1	3	1	NA	NA	NA	NA	NA	NA	NA	NA	NA	NA
Hydrogenophilus thermoluteolus	S	297	cellular&nbsp;organisms>Bacteria>Proteobacteria>Hydrogenophilalia>Hydrogenophilales>Hydrogenophilaceae>Hydrogenophilus	34		NA	1	NA	NA	NA	NA	NA	NA	NA	NA	NA	2	NA	3	NA	NA	NA	NA	NA	NA	NA	NA	NA	NA	1	NA	NA	NA	NA	NA	6	1	NA	NA	7	NA	NA	2	NA	NA	NA	3	1	NA
Corynebacterium stationis	S	1705	cellular&nbsp;organisms>Bacteria>Terrabacteria&nbsp;group>Actinobacteria>Actinobacteria>Corynebacteriales>Corynebacteriaceae>Corynebacterium	8		1	NA	1	NA	NA	NA	NA	NA	NA	NA	NA	NA	NA	NA	NA	1	NA	NA	NA	NA	NA	NA	NA	NA	NA	NA	NA	NA	NA	NA	NA	NA	NA	8	NA	NA	NA	NA	1	NA	NA	NA	1	NA
Aeromonas caviae	S	648	cellular&nbsp;organisms>Bacteria>Proteobacteria>Gammaproteobacteria>Aeromonadales>Aeromonadaceae>Aeromonas	31		NA	NA	NA	NA	NA	NA	NA	NA	NA	NA	4	NA	NA	NA	NA	NA	NA	NA	NA	NA	NA	NA	NA	NA	NA	NA	NA	1	NA	NA	6	NA	NA	NA	NA	NA	NA	NA	NA	NA	NA	NA	NA	NA
Rothia mucilaginosa	S	43675	cellular&nbsp;organisms>Bacteria>Terrabacteria&nbsp;group>Actinobacteria>Actinobacteria>Micrococcales>Micrococcaceae>Rothia	8		1	NA	1	NA	NA	NA	NA	1	NA	NA	NA	1	NA	NA	NA	NA	NA	NA	NA	NA	NA	NA	1	NA	2	1	NA	NA	1	NA	2	1	NA	NA	1	1	1	1	8	NA	NA	NA	NA	NA
Weissella cibaria	S	137591	cellular&nbsp;organisms>Bacteria>Terrabacteria&nbsp;group>Firmicutes>Bacilli>Lactobacillales>Leuconostocaceae>Weissella	11		NA	NA	NA	1	NA	NA	NA	NA	NA	1	1	NA	NA	NA	NA	NA	NA	NA	1	NA	NA	NA	NA	NA	NA	NA	NA	NA	1	NA	4	1	NA	1	NA	NA	NA	NA	NA	NA	NA	2	NA	NA
Phaeobacter inhibens	S	221822	cellular&nbsp;organisms>Bacteria>Proteobacteria>Alphaproteobacteria>Rhodobacterales>Rhodobacteraceae>Phaeobacter	4		NA	NA	NA	NA	NA	NA	NA	NA	2	NA	NA	NA	1	NA	NA	NA	1	1	NA	NA	NA	NA	NA	NA	NA	NA	NA	NA	NA	4	1	NA	2	NA	NA	NA	NA	NA	NA	NA	NA	NA	NA	NA
Paenibacillus bovis	S	1616788	cellular&nbsp;organisms>Bacteria>Terrabacteria&nbsp;group>Firmicutes>Bacilli>Bacillales>Paenibacillaceae>Paenibacillus	3		NA	1	NA	NA	NA	NA	NA	NA	NA	NA	NA	NA	NA	NA	1	NA	NA	2	NA	NA	NA	NA	NA	NA	NA	NA	NA	NA	NA	3	1	NA	1	2	NA	NA	NA	NA	2	NA	NA	NA	1	NA
Thermus scotoductus	S	37636	cellular&nbsp;organisms>Bacteria>Terrabacteria&nbsp;group>Deinococcus&#x2011;Thermus>Deinococci>Thermales>Thermaceae>Thermus	10		2	NA	1	NA	NA	NA	NA	1	NA	NA	NA	NA	2	NA	NA	NA	NA	1	NA	NA	NA	NA	NA	NA	3	NA	NA	2	NA	1	NA	NA	NA	NA	NA	NA	1	3	8	NA	NA	NA	3	NA
Zunongwangia profunda	S	398743	cellular&nbsp;organisms>Bacteria>FCB&nbsp;group>Bacteroidetes/Chlorobi&nbsp;group>Bacteroidetes>Flavobacteriia>Flavobacteriales>Flavobacteriaceae>Zunongwangia	3		NA	1	1	NA	NA	NA	NA	NA	NA	NA	1	NA	NA	NA	NA	NA	NA	NA	NA	1	NA	1	NA	NA	NA	NA	NA	NA	NA	NA	1	1	1	3	NA	NA	NA	1	1	NA	NA	1	NA	NA
Acinetobacter radioresistens	S	40216	cellular&nbsp;organisms>Bacteria>Proteobacteria>Gammaproteobacteria>Pseudomonadales>Moraxellaceae>Acinetobacter	3		1	NA	NA	NA	NA	1	NA	NA	NA	NA	2	NA	NA	NA	NA	NA	NA	NA	1	NA	NA	NA	NA	NA	NA	NA	NA	1	NA	NA	2	3	NA	NA	NA	1	1	NA	1	NA	NA	2	2	1
Fischerella sp. NIES-3754	S	1752063	cellular&nbsp;organisms>Bacteria>Terrabacteria&nbsp;group>Cyanobacteria/Melainabacteria&nbsp;group>Cyanobacteria>Nostocales>Hapalosiphonaceae>Fischerella	3		NA	NA	NA	NA	NA	1	NA	NA	1	NA	NA	NA	NA	NA	1	NA	2	NA	NA	NA	NA	NA	NA	NA	NA	NA	NA	NA	3	NA	NA	NA	3	NA	NA	NA	1	NA	1	NA	NA	NA	NA	1
Treponema denticola	S	158	cellular&nbsp;organisms>Bacteria>Spirochaetes>Spirochaetia>Spirochaetales>Spirochaetaceae>Treponema	3		1	NA	NA	NA	NA	NA	NA	NA	NA	NA	1	NA	NA	NA	1	1	NA	NA	NA	NA	1	NA	NA	NA	1	1	NA	NA	1	NA	NA	NA	NA	3	NA	NA	NA	NA	NA	NA	NA	NA	NA	NA
Bacteroides ovatus	S	28116	cellular&nbsp;organisms>Bacteria>FCB&nbsp;group>Bacteroidetes/Chlorobi&nbsp;group>Bacteroidetes>Bacteroidia>Bacteroidales>Bacteroidaceae>Bacteroides	11		1	2	NA	NA	NA	NA	NA	NA	NA	1	NA	NA	NA	NA	NA	NA	NA	NA	NA	1	NA	NA	NA	NA	1	NA	NA	NA	NA	NA	1	3	NA	1	NA	NA	1	NA	9	NA	NA	NA	NA	NA
Caldithrix abyssi	S	187145	cellular&nbsp;organisms>Bacteria>Calditrichaeota>Calditrichae>Calditrichales>Calditrichaceae>Caldithrix	4		2	3	NA	NA	NA	NA	NA	NA	NA	NA	NA	NA	NA	NA	NA	NA	NA	NA	NA	NA	NA	NA	NA	NA	NA	NA	NA	NA	NA	NA	NA	NA	4	2	NA	NA	NA	NA	2	NA	NA	NA	NA	NA
Nostoc flagelliforme	S	1306274	cellular&nbsp;organisms>Bacteria>Terrabacteria&nbsp;group>Cyanobacteria/Melainabacteria&nbsp;group>Cyanobacteria>Nostocales>Nostocaceae>Nostoc	3		NA	1	1	NA	NA	NA	NA	NA	NA	1	NA	NA	NA	NA	1	NA	NA	1	1	NA	NA	NA	NA	NA	NA	NA	NA	NA	NA	NA	2	2	NA	1	NA	NA	NA	1	1	NA	NA	NA	NA	NA
Runella sp. HYN0085	S	2259595	cellular&nbsp;organisms>Bacteria>FCB&nbsp;group>Bacteroidetes/Chlorobi&nbsp;group>Bacteroidetes>Cytophagia>Cytophagales>Cytophagaceae>Runella	3		1	NA	1	NA	NA	NA	NA	NA	NA	2	NA	NA	NA	NA	NA	NA	NA	NA	NA	1	1	NA	NA	NA	NA	NA	NA	NA	NA	NA	NA	3	1	1	NA	NA	NA	NA	NA	NA	NA	NA	NA	NA
Thermus aquaticus	S	271	cellular&nbsp;organisms>Bacteria>Terrabacteria&nbsp;group>Deinococcus&#x2011;Thermus>Deinococci>Thermales>Thermaceae>Thermus	3		3	1	1	NA	NA	NA	NA	NA	NA	NA	NA	NA	NA	NA	NA	NA	NA	NA	1	NA	NA	NA	NA	NA	NA	NA	NA	1	2	NA	NA	NA	1	1	NA	NA	NA	NA	NA	NA	NA	NA	NA	NA
Chryseobacterium indologenes	S	253	cellular&nbsp;organisms>Bacteria>FCB&nbsp;group>Bacteroidetes/Chlorobi&nbsp;group>Bacteroidetes>Flavobacteriia>Flavobacteriales>Flavobacteriaceae>Chryseobacterium	3		NA	1	3	NA	NA	NA	NA	1	NA	1	NA	1	NA	NA	NA	NA	NA	NA	NA	NA	NA	NA	NA	NA	NA	NA	NA	NA	1	1	2	NA	NA	NA	NA	1	NA	1	1	NA	NA	NA	NA	NA
Flammeovirga sp. L12M1	S	2494373	cellular&nbsp;organisms>Bacteria>FCB&nbsp;group>Bacteroidetes/Chlorobi&nbsp;group>Bacteroidetes>Cytophagia>Cytophagales>Flammeovirgaceae>Flammeovirga	3		1	1	2	2	NA	NA	NA	NA	NA	NA	NA	NA	NA	NA	NA	NA	NA	NA	1	NA	NA	NA	NA	NA	NA	NA	NA	1	1	NA	NA	1	NA	1	NA	NA	NA	1	3	NA	NA	NA	NA	1
Marinifilaceae bacterium SPP2	S	1717717	cellular&nbsp;organisms>Bacteria>FCB&nbsp;group>Bacteroidetes/Chlorobi&nbsp;group>Bacteroidetes>Bacteroidia>Marinilabiliales>Marinifilaceae>unclassified&nbsp;Marinifilaceae	2		1	NA	1	1	NA	NA	NA	NA	2	NA	NA	1	NA	NA	NA	NA	1	NA	NA	NA	NA	NA	NA	NA	NA	NA	NA	1	NA	2	NA	NA	NA	1	NA	1	NA	NA	NA	NA	NA	NA	NA	NA
Clostridiaceae bacterium 14S0207	S	2082193	cellular&nbsp;organisms>Bacteria>Terrabacteria&nbsp;group>Firmicutes>Clostridia>Clostridiales>Clostridiaceae>unclassified&nbsp;Clostridiaceae	6		NA	1	NA	NA	2	NA	NA	NA	NA	NA	3	NA	NA	NA	NA	NA	NA	NA	1	NA	NA	NA	NA	NA	NA	NA	NA	NA	NA	NA	NA	NA	2	2	NA	NA	NA	3	6	NA	NA	NA	1	NA
Actinoplanes derwentensis	S	113562	cellular&nbsp;organisms>Bacteria>Terrabacteria&nbsp;group>Actinobacteria>Actinobacteria>Micromonosporales>Micromonosporaceae>Actinoplanes	3		1	NA	1	NA	NA	NA	NA	NA	1	NA	NA	NA	NA	NA	NA	NA	1	1	1	1	NA	NA	NA	NA	NA	NA	NA	NA	NA	2	NA	NA	2	NA	NA	NA	NA	NA	NA	NA	NA	NA	NA	3
Dickeya zeae	S	204042	cellular&nbsp;organisms>Bacteria>Proteobacteria>Gammaproteobacteria>Enterobacterales>Pectobacteriaceae>Dickeya	2		NA	NA	1	NA	1	NA	NA	2	NA	2	NA	NA	NA	NA	NA	NA	NA	NA	NA	1	NA	NA	NA	NA	NA	NA	NA	NA	NA	1	1	NA	NA	2	NA	NA	NA	NA	NA	NA	NA	1	NA	NA
Nocardiopsis gilva	S	280236	cellular&nbsp;organisms>Bacteria>Terrabacteria&nbsp;group>Actinobacteria>Actinobacteria>Streptosporangiales>Nocardiopsaceae>Nocardiopsis	5		2	NA	2	NA	NA	NA	NA	NA	NA	NA	NA	NA	NA	NA	NA	1	1	NA	1	NA	NA	NA	NA	NA	NA	NA	NA	NA	NA	1	NA	NA	3	NA	NA	NA	NA	1	NA	NA	NA	NA	NA	NA
Mycolicibacterium rhodesiae	S	36814	cellular&nbsp;organisms>Bacteria>Terrabacteria&nbsp;group>Actinobacteria>Actinobacteria>Corynebacteriales>Mycobacteriaceae>Mycolicibacterium	2		1	2	1	NA	NA	NA	NA	NA	NA	1	NA	NA	NA	NA	NA	NA	NA	1	1	NA	NA	NA	NA	NA	NA	1	NA	NA	1	1	NA	NA	NA	1	NA	NA	NA	NA	NA	NA	NA	NA	NA	NA
Lysinibacillus sp. Marseille-P5727	S	2086577	cellular&nbsp;organisms>Bacteria>Terrabacteria&nbsp;group>Firmicutes>Bacilli>Bacillales>Bacillaceae>Lysinibacillus	2		NA	1	NA	NA	NA	NA	NA	NA	NA	1	1	NA	NA	NA	2	NA	NA	NA	1	NA	1	NA	NA	NA	NA	NA	NA	NA	NA	NA	NA	NA	2	2	NA	NA	1	NA	1	NA	NA	NA	NA	NA
Nitrosococcus oceani	S	1229	cellular&nbsp;organisms>Bacteria>Proteobacteria>Gammaproteobacteria>Chromatiales>Chromatiaceae>Nitrosococcus	5		2	5	NA	NA	NA	NA	NA	NA	NA	NA	NA	NA	NA	NA	NA	NA	NA	NA	NA	NA	NA	NA	NA	NA	NA	NA	1	1	NA	NA	NA	NA	2	NA	NA	NA	NA	NA	NA	NA	NA	NA	NA	NA
Xanthomonas oryzae	S	347	cellular&nbsp;organisms>Bacteria>Proteobacteria>Gammaproteobacteria>Xanthomonadales>Xanthomonadaceae>Xanthomonas	4		1	NA	1	1	NA	NA	NA	2	NA	NA	NA	NA	NA	NA	NA	1	1	1	NA	NA	NA	NA	NA	NA	NA	NA	NA	NA	1	NA	NA	NA	1	1	NA	NA	NA	NA	NA	NA	NA	NA	NA	NA
Clostridium sp. DL-VIII	S	641107	cellular&nbsp;organisms>Bacteria>Terrabacteria&nbsp;group>Firmicutes>Clostridia>Clostridiales>Clostridiaceae>Clostridium	3		2	1	3	NA	NA	NA	NA	NA	NA	NA	NA	NA	NA	NA	NA	NA	2	NA	NA	NA	NA	NA	NA	NA	NA	NA	NA	NA	NA	2	1	NA	NA	NA	NA	1	NA	2	2	NA	NA	NA	NA	NA
Streptococcus intermedius	S	1338	cellular&nbsp;organisms>Bacteria>Terrabacteria&nbsp;group>Firmicutes>Bacilli>Lactobacillales>Streptococcaceae>Streptococcus>Streptococcus&nbsp;anginosus&nbsp;group	4		NA	NA	NA	NA	NA	4	NA	NA	1	NA	NA	3	NA	NA	NA	NA	NA	NA	NA	NA	NA	NA	NA	NA	NA	NA	NA	NA	NA	NA	2	NA	1	NA	NA	1	NA	NA	NA	NA	NA	NA	NA	NA
Cystobacter fuscus	S	43	cellular&nbsp;organisms>Bacteria>Proteobacteria>delta/epsilon&nbsp;subdivisions>Deltaproteobacteria>Myxococcales>Cystobacterineae>Archangiaceae>Cystobacter	3		1	3	NA	1	NA	NA	NA	1	NA	NA	NA	NA	NA	NA	NA	NA	NA	NA	1	1	NA	NA	NA	NA	1	NA	NA	NA	NA	NA	NA	NA	1	1	NA	NA	NA	NA	NA	NA	NA	NA	NA	NA
Candidatus Walczuchella monophlebidarum	S	1415657	cellular&nbsp;organisms>Bacteria>FCB&nbsp;group>Bacteroidetes/Chlorobi&nbsp;group>Bacteroidetes>Flavobacteriia>Flavobacteriales>unclassified&nbsp;Flavobacteriales>Candidatus&nbsp;Walczuchella	3		3	NA	3	NA	NA	NA	NA	NA	NA	NA	1	NA	NA	NA	NA	1	1	NA	NA	NA	NA	NA	NA	NA	NA	NA	NA	NA	2	NA	NA	NA	NA	NA	NA	NA	NA	NA	NA	NA	NA	NA	NA	NA
Rhizobium leguminosarum	S	384	cellular&nbsp;organisms>Bacteria>Proteobacteria>Alphaproteobacteria>Rhizobiales>Rhizobiaceae>Rhizobium/Agrobacterium&nbsp;group>Rhizobium	8		1	2	1	2	NA	NA	NA	1	NA	NA	NA	NA	8	NA	NA	1	2	NA	NA	NA	NA	NA	NA	NA	NA	NA	NA	NA	NA	NA	NA	NA	1	NA	NA	NA	NA	3	NA	NA	NA	NA	1	NA
Lachnoclostridium phocaeense	S	1871021	cellular&nbsp;organisms>Bacteria>Terrabacteria&nbsp;group>Firmicutes>Clostridia>Clostridiales>Lachnospiraceae>Lachnoclostridium	4		4	2	3	NA	NA	NA	NA	NA	NA	NA	NA	NA	NA	NA	NA	NA	NA	1	NA	NA	NA	NA	NA	NA	NA	NA	NA	NA	NA	NA	NA	1	NA	NA	NA	NA	NA	NA	NA	NA	NA	NA	NA	NA
Porphyromonas gingivalis	S	837	cellular&nbsp;organisms>Bacteria>FCB&nbsp;group>Bacteroidetes/Chlorobi&nbsp;group>Bacteroidetes>Bacteroidia>Bacteroidales>Porphyromonadaceae>Porphyromonas	3		2	3	1	1	NA	NA	1	NA	1	NA	NA	NA	NA	NA	NA	1	NA	NA	NA	NA	NA	NA	NA	NA	NA	NA	NA	NA	NA	NA	NA	NA	NA	1	NA	NA	NA	NA	NA	NA	NA	NA	NA	NA
Chlamydia caviae	S	83557	cellular&nbsp;organisms>Bacteria>PVC&nbsp;group>Chlamydiae>Chlamydiia>Chlamydiales>Chlamydiaceae>Chlamydia/Chlamydophila&nbsp;group>Chlamydia	3		1	2	1	NA	NA	3	NA	NA	NA	NA	NA	NA	NA	NA	NA	2	NA	NA	1	NA	NA	NA	NA	NA	NA	NA	NA	NA	NA	NA	NA	NA	NA	1	NA	NA	NA	NA	NA	NA	NA	NA	NA	NA
Arthrobacter sp. Rue61a	S	1118963	cellular&nbsp;organisms>Bacteria>Terrabacteria&nbsp;group>Actinobacteria>Actinobacteria>Micrococcales>Micrococcaceae>Arthrobacter	13		NA	NA	NA	NA	NA	NA	NA	NA	NA	NA	NA	NA	NA	NA	NA	NA	NA	NA	11	NA	NA	NA	NA	NA	NA	NA	NA	NA	NA	NA	NA	NA	NA	NA	NA	NA	NA	NA	NA	NA	NA	NA	NA	NA
Acidovorax ebreus	S	721785	cellular&nbsp;organisms>Bacteria>Proteobacteria>Betaproteobacteria>Burkholderiales>Comamonadaceae>Acidovorax	26		NA	NA	NA	NA	NA	NA	NA	NA	NA	NA	NA	NA	NA	17	NA	NA	NA	NA	NA	NA	NA	NA	NA	NA	NA	NA	NA	NA	10	NA	NA	NA	NA	NA	NA	NA	NA	NA	NA	NA	NA	NA	NA	NA
Curvibacter sp. AEP1-3	S	1844971	cellular&nbsp;organisms>Bacteria>Proteobacteria>Betaproteobacteria>Burkholderiales>Comamonadaceae>Curvibacter	9		NA	NA	NA	NA	NA	NA	NA	NA	NA	NA	NA	NA	4	8	NA	NA	NA	NA	NA	NA	NA	NA	NA	NA	9	NA	NA	NA	NA	NA	NA	1	NA	NA	NA	1	NA	NA	NA	NA	NA	NA	NA	NA
Arsenicicoccus sp. oral taxon 190	S	1658671	cellular&nbsp;organisms>Bacteria>Terrabacteria&nbsp;group>Actinobacteria>Actinobacteria>Micrococcales>Intrasporangiaceae>Arsenicicoccus	6		NA	NA	NA	NA	NA	NA	NA	NA	NA	NA	NA	NA	NA	NA	NA	NA	NA	NA	NA	NA	NA	NA	NA	NA	NA	NA	NA	NA	NA	2	NA	NA	2	6	NA	NA	NA	NA	NA	NA	NA	NA	NA	NA
Arthrospira sp. TJSD092	S	2153484	cellular&nbsp;organisms>Bacteria>Terrabacteria&nbsp;group>Cyanobacteria/Melainabacteria&nbsp;group>Cyanobacteria>Oscillatoriophycideae>Oscillatoriales>Microcoleaceae>Arthrospira	10		NA	NA	NA	NA	NA	NA	NA	NA	NA	NA	NA	NA	NA	NA	NA	NA	NA	NA	NA	NA	NA	NA	NA	NA	NA	NA	NA	NA	NA	NA	10	NA	NA	NA	NA	NA	NA	NA	NA	NA	NA	NA	NA	NA
Macrococcus canis	S	1855823	cellular&nbsp;organisms>Bacteria>Terrabacteria&nbsp;group>Firmicutes>Bacilli>Bacillales>Staphylococcaceae>Macrococcus	10		NA	NA	NA	NA	NA	NA	NA	NA	NA	NA	NA	NA	NA	NA	NA	NA	NA	NA	NA	NA	NA	NA	NA	NA	NA	NA	NA	NA	NA	NA	NA	10	NA	NA	NA	NA	NA	NA	NA	NA	NA	NA	3	NA
Paucibacter sp. KCTC 42545	S	1768242	cellular&nbsp;organisms>Bacteria>Proteobacteria>Betaproteobacteria>Burkholderiales>unclassified&nbsp;Burkholderiales>Burkholderiales&nbsp;Genera&nbsp;incertae&nbsp;sedis>Paucibacter	22		NA	NA	NA	NA	NA	NA	NA	NA	NA	NA	1	NA	2	4	NA	NA	NA	NA	NA	NA	NA	NA	NA	1	6	NA	2	NA	NA	NA	NA	NA	1	NA	NA	NA	NA	NA	NA	NA	NA	NA	NA	1
Halomonas sp. A3H3	S	1346287	cellular&nbsp;organisms>Bacteria>Proteobacteria>Gammaproteobacteria>Oceanospirillales>Halomonadaceae>Halomonas	8		NA	NA	NA	1	NA	NA	NA	NA	NA	NA	NA	NA	NA	NA	NA	NA	NA	NA	NA	NA	NA	NA	NA	NA	NA	NA	NA	NA	NA	NA	8	NA	NA	1	NA	NA	NA	NA	NA	NA	NA	NA	NA	NA
Mycobacterium sp. DL90	S	2487344	cellular&nbsp;organisms>Bacteria>Terrabacteria&nbsp;group>Actinobacteria>Actinobacteria>Corynebacteriales>Mycobacteriaceae>Mycobacterium	102		NA	1	NA	NA	NA	NA	NA	NA	NA	NA	NA	NA	7	102	NA	NA	NA	NA	NA	NA	NA	NA	2	NA	3	NA	NA	NA	2	1	NA	NA	NA	3	3	NA	NA	NA	NA	NA	NA	NA	1	NA
Streptomyces lydicus	S	47763	cellular&nbsp;organisms>Bacteria>Terrabacteria&nbsp;group>Actinobacteria>Actinobacteria>Streptomycetales>Streptomycetaceae>Streptomyces	4		NA	NA	NA	NA	NA	1	NA	NA	NA	NA	NA	NA	NA	NA	NA	NA	NA	NA	NA	NA	NA	NA	NA	NA	NA	NA	1	NA	NA	2	NA	NA	4	2	NA	NA	NA	NA	NA	NA	NA	NA	NA	NA
Streptococcus mitis	S	28037	cellular&nbsp;organisms>Bacteria>Terrabacteria&nbsp;group>Firmicutes>Bacilli>Lactobacillales>Streptococcaceae>Streptococcus	45		NA	NA	NA	NA	NA	NA	NA	2	NA	NA	NA	NA	NA	NA	NA	NA	NA	NA	NA	NA	NA	NA	NA	NA	3	1	NA	NA	NA	NA	3	NA	NA	1	NA	NA	NA	NA	5	NA	NA	1	NA	NA
Sphingobium yanoikuyae	S	13690	cellular&nbsp;organisms>Bacteria>Proteobacteria>Alphaproteobacteria>Sphingomonadales>Sphingomonadaceae>Sphingobium	16		NA	NA	NA	NA	NA	NA	NA	NA	NA	NA	NA	NA	4	13	NA	NA	1	1	NA	NA	NA	NA	NA	NA	7	NA	NA	NA	NA	NA	NA	NA	1	NA	NA	NA	NA	2	NA	NA	NA	NA	NA	NA
Pannonibacter phragmitetus	S	121719	cellular&nbsp;organisms>Bacteria>Proteobacteria>Alphaproteobacteria>Rhodobacterales>Rhodobacteraceae>Pannonibacter	12		NA	NA	NA	NA	NA	NA	NA	NA	1	NA	NA	NA	12	NA	NA	NA	1	NA	NA	NA	NA	NA	NA	NA	6	NA	NA	NA	NA	1	NA	NA	1	NA	2	NA	NA	NA	NA	NA	NA	NA	NA	NA
Staphylococcus xylosus	S	1288	cellular&nbsp;organisms>Bacteria>Terrabacteria&nbsp;group>Firmicutes>Bacilli>Bacillales>Staphylococcaceae>Staphylococcus	17		NA	1	NA	NA	NA	NA	NA	NA	NA	NA	NA	NA	2	NA	1	NA	NA	NA	NA	NA	NA	NA	NA	NA	1	NA	NA	NA	1	NA	NA	6	NA	NA	NA	3	2	2	6	NA	NA	5	17	NA
Sphingobacterium mizutaii	S	1010	cellular&nbsp;organisms>Bacteria>FCB&nbsp;group>Bacteroidetes/Chlorobi&nbsp;group>Bacteroidetes>Sphingobacteriia>Sphingobacteriales>Sphingobacteriaceae>Sphingobacterium	4		1	NA	NA	NA	NA	NA	NA	NA	NA	NA	NA	NA	NA	2	NA	1	NA	NA	NA	NA	NA	NA	NA	NA	NA	NA	1	1	1	NA	3	NA	1	1	NA	NA	NA	NA	4	NA	NA	NA	NA	NA
Acidovorax sp. T1	S	1858609	cellular&nbsp;organisms>Bacteria>Proteobacteria>Betaproteobacteria>Burkholderiales>Comamonadaceae>Acidovorax	89		NA	NA	NA	NA	NA	NA	NA	NA	NA	NA	3	NA	NA	NA	NA	NA	NA	NA	NA	NA	NA	NA	NA	NA	NA	NA	NA	NA	NA	NA	3	NA	4	NA	15	NA	NA	4	NA	NA	NA	3	NA	NA
Pseudomonas sp. LAB-08	S	143813	cellular&nbsp;organisms>Bacteria>Proteobacteria>Gammaproteobacteria>Pseudomonadales>Pseudomonadaceae>Pseudomonas	6		NA	NA	NA	NA	NA	NA	NA	NA	NA	NA	NA	3	NA	NA	NA	NA	NA	NA	NA	NA	NA	NA	NA	NA	NA	NA	NA	NA	1	NA	NA	NA	6	NA	NA	NA	NA	NA	NA	NA	NA	NA	NA	NA
Paucimonas lemoignei	S	29443	cellular&nbsp;organisms>Bacteria>Proteobacteria>Betaproteobacteria>Burkholderiales>Burkholderiaceae>Paucimonas	960		NA	NA	NA	NA	NA	NA	NA	NA	NA	NA	2	NA	NA	NA	1	NA	NA	NA	NA	NA	NA	NA	NA	NA	NA	NA	NA	NA	NA	1	NA	NA	6	NA	NA	NA	1	18	26	NA	NA	1	3	NA
Equid gammaherpesvirus 5	S	10371	Viruses>dsDNA&nbsp;viruses,&nbsp;no&nbsp;RNA&nbsp;stage>Herpesvirales>Herpesviridae>Gammaherpesvirinae>Percavirus	4		NA	NA	1	NA	NA	NA	NA	1	1	NA	NA	NA	NA	NA	NA	NA	NA	NA	NA	NA	NA	NA	NA	NA	NA	NA	NA	1	NA	NA	NA	NA	4	2	NA	NA	NA	NA	NA	NA	NA	NA	NA	NA
Geminocystis sp. NIES-3708	S	1615909	cellular&nbsp;organisms>Bacteria>Terrabacteria&nbsp;group>Cyanobacteria/Melainabacteria&nbsp;group>Cyanobacteria>Oscillatoriophycideae>Chroococcales>Chroococcaceae>Geminocystis	3		NA	NA	2	NA	NA	NA	NA	NA	NA	NA	NA	NA	NA	NA	NA	1	NA	NA	NA	NA	NA	NA	NA	NA	NA	NA	NA	NA	NA	1	1	NA	3	2	NA	NA	NA	NA	1	NA	NA	NA	NA	NA
Sulfurimonas gotlandica	S	1176482	cellular&nbsp;organisms>Bacteria>Proteobacteria>delta/epsilon&nbsp;subdivisions>Epsilonproteobacteria>Campylobacterales>Helicobacteraceae>Sulfurimonas	2		NA	NA	NA	NA	NA	NA	NA	NA	NA	1	NA	NA	NA	NA	NA	NA	NA	2	NA	NA	NA	NA	NA	NA	NA	1	NA	1	NA	2	1	NA	NA	2	NA	NA	NA	NA	NA	NA	NA	NA	NA	NA
Mariniflexile sp. TRM1-10	S	2027857	cellular&nbsp;organisms>Bacteria>FCB&nbsp;group>Bacteroidetes/Chlorobi&nbsp;group>Bacteroidetes>Flavobacteriia>Flavobacteriales>Flavobacteriaceae>Mariniflexile	3		NA	1	NA	NA	NA	NA	NA	NA	NA	NA	NA	NA	NA	NA	1	NA	1	NA	NA	NA	NA	NA	NA	NA	NA	NA	NA	3	NA	NA	NA	2	2	NA	NA	NA	1	1	NA	NA	NA	NA	NA	NA
Pseudomonas alcaligenes	S	43263	cellular&nbsp;organisms>Bacteria>Proteobacteria>Gammaproteobacteria>Pseudomonadales>Pseudomonadaceae>Pseudomonas>Pseudomonas&nbsp;aeruginosa&nbsp;group	4		NA	1	NA	NA	NA	NA	1	NA	NA	1	NA	NA	NA	NA	NA	NA	NA	NA	NA	NA	NA	NA	NA	NA	NA	NA	NA	NA	4	3	NA	NA	NA	NA	NA	4	NA	1	NA	NA	NA	NA	NA	NA
Persicobacter sp. JZB09	S	1085624	cellular&nbsp;organisms>Bacteria>FCB&nbsp;group>Bacteroidetes/Chlorobi&nbsp;group>Bacteroidetes>Cytophagia>Cytophagales>Persicobacteraceae>Persicobacter	3		1	1	NA	NA	NA	NA	NA	NA	NA	NA	NA	NA	NA	NA	NA	1	NA	NA	NA	NA	NA	NA	NA	NA	NA	NA	NA	NA	2	NA	3	NA	NA	2	NA	NA	NA	NA	NA	NA	NA	NA	NA	NA
Stenotrophomonas sp. G4	S	2303750	cellular&nbsp;organisms>Bacteria>Proteobacteria>Gammaproteobacteria>Xanthomonadales>Xanthomonadaceae>Stenotrophomonas	5		NA	NA	2	NA	NA	NA	1	NA	NA	NA	1	NA	NA	NA	NA	NA	NA	NA	NA	NA	NA	NA	NA	NA	NA	NA	NA	NA	NA	NA	NA	NA	1	5	NA	NA	NA	NA	NA	NA	NA	NA	NA	NA
Enterococcus gilvus	S	160453	cellular&nbsp;organisms>Bacteria>Terrabacteria&nbsp;group>Firmicutes>Bacilli>Lactobacillales>Enterococcaceae>Enterococcus	2		NA	NA	1	NA	NA	NA	NA	NA	NA	NA	1	NA	NA	NA	NA	1	NA	NA	1	NA	NA	NA	NA	NA	NA	NA	NA	NA	1	NA	2	1	NA	2	NA	NA	NA	NA	NA	NA	NA	NA	NA	NA
Clostridium butyricum	S	1492	cellular&nbsp;organisms>Bacteria>Terrabacteria&nbsp;group>Firmicutes>Clostridia>Clostridiales>Clostridiaceae>Clostridium	4		1	NA	NA	NA	NA	NA	NA	NA	NA	1	NA	1	NA	NA	1	NA	NA	NA	NA	NA	NA	NA	NA	NA	NA	NA	NA	1	NA	1	NA	NA	4	NA	NA	1	NA	2	4	NA	NA	NA	NA	NA
Saccharolobus solfataricus	S	2287	cellular&nbsp;organisms>Archaea>TACK&nbsp;group>Crenarchaeota>Thermoprotei>Sulfolobales>Sulfolobaceae>Saccharolobus	3		2	1	NA	NA	NA	NA	NA	NA	NA	NA	NA	NA	NA	NA	NA	NA	1	NA	NA	NA	NA	NA	NA	NA	NA	NA	NA	NA	3	NA	NA	1	1	1	NA	NA	NA	NA	NA	NA	NA	NA	NA	NA
Colwellia sp. MT41	S	58049	cellular&nbsp;organisms>Bacteria>Proteobacteria>Gammaproteobacteria>Alteromonadales>Colwelliaceae>Colwellia	2		NA	1	1	NA	NA	NA	2	1	NA	NA	NA	NA	NA	NA	NA	NA	NA	NA	NA	NA	NA	NA	NA	NA	NA	NA	NA	NA	2	1	1	NA	1	NA	NA	NA	NA	NA	NA	NA	NA	NA	1	NA
Serratia plymuthica	S	82996	cellular&nbsp;organisms>Bacteria>Proteobacteria>Gammaproteobacteria>Enterobacterales>Yersiniaceae>Serratia	4		2	NA	NA	NA	NA	NA	NA	NA	NA	NA	1	1	4	NA	NA	NA	NA	1	NA	NA	NA	NA	NA	NA	NA	NA	NA	NA	1	NA	3	NA	NA	1	NA	NA	NA	NA	4	NA	NA	NA	NA	NA
Methylophaga nitratireducenticrescens	S	754476	cellular&nbsp;organisms>Bacteria>Proteobacteria>Gammaproteobacteria>Thiotrichales>Piscirickettsiaceae>Methylophaga	3		NA	NA	NA	2	NA	NA	NA	NA	1	NA	1	NA	NA	NA	NA	NA	NA	NA	NA	1	NA	NA	NA	NA	NA	NA	NA	NA	NA	NA	NA	NA	2	3	NA	NA	NA	NA	NA	NA	NA	NA	NA	NA
Psychrobacter sp. P2G3	S	1699622	cellular&nbsp;organisms>Bacteria>Proteobacteria>Gammaproteobacteria>Pseudomonadales>Moraxellaceae>Psychrobacter	31		NA	NA	NA	NA	NA	NA	1	NA	NA	NA	NA	1	NA	NA	NA	1	NA	NA	2	NA	NA	NA	NA	NA	NA	NA	NA	NA	NA	NA	1	2	2	NA	NA	NA	12	NA	6	NA	NA	6	3	1
Janthinobacterium sp. 1_2014MBL_MicDiv	S	1644131	cellular&nbsp;organisms>Bacteria>Proteobacteria>Betaproteobacteria>Burkholderiales>Oxalobacteraceae>Janthinobacterium	27		2	2	NA	NA	NA	NA	NA	NA	NA	NA	NA	NA	5	NA	NA	NA	NA	1	NA	NA	NA	NA	NA	NA	NA	NA	NA	NA	1	NA	3	NA	NA	1	NA	NA	NA	7	NA	NA	NA	1	NA	NA
Clostridium estertheticum	S	238834	cellular&nbsp;organisms>Bacteria>Terrabacteria&nbsp;group>Firmicutes>Clostridia>Clostridiales>Clostridiaceae>Clostridium	6		1	1	NA	NA	1	NA	NA	NA	NA	1	NA	NA	NA	NA	NA	NA	NA	NA	NA	NA	1	NA	NA	NA	NA	NA	1	NA	NA	NA	2	1	NA	1	NA	NA	NA	NA	2	NA	NA	NA	NA	NA
endosymbiont 'TC1' of Trimyema compressum	S	243899	cellular&nbsp;organisms>Bacteria>Terrabacteria&nbsp;group>Firmicutes>unclassified&nbsp;Firmicutes&nbsp;sensu&nbsp;stricto>unclassified&nbsp;Firmicutes&nbsp;sensu&nbsp;stricto&nbsp;(miscellaneous)	2		NA	1	NA	NA	NA	2	NA	NA	NA	2	NA	NA	NA	NA	NA	NA	NA	NA	NA	NA	NA	NA	NA	NA	NA	NA	NA	1	NA	1	1	NA	NA	2	NA	NA	NA	NA	NA	NA	NA	NA	NA	NA
Bacillus clausii	S	79880	cellular&nbsp;organisms>Bacteria>Terrabacteria&nbsp;group>Firmicutes>Bacilli>Bacillales>Bacillaceae>Bacillus	7		1	NA	2	1	NA	NA	NA	NA	NA	NA	NA	NA	NA	NA	NA	1	NA	NA	NA	NA	NA	1	NA	NA	NA	NA	NA	NA	NA	2	NA	NA	2	NA	NA	NA	NA	NA	1	NA	NA	NA	1	NA
Streptomyces niveus	S	193462	cellular&nbsp;organisms>Bacteria>Terrabacteria&nbsp;group>Actinobacteria>Actinobacteria>Streptomycetales>Streptomycetaceae>Streptomyces	4		3	NA	1	1	NA	NA	NA	NA	NA	NA	NA	NA	NA	NA	NA	NA	1	NA	NA	NA	NA	NA	NA	NA	NA	NA	NA	NA	NA	1	NA	NA	3	NA	NA	NA	NA	NA	NA	NA	NA	NA	NA	4
Thiocystis violascens	S	73141	cellular&nbsp;organisms>Bacteria>Proteobacteria>Gammaproteobacteria>Chromatiales>Chromatiaceae>Thiocystis	2		1	1	1	1	NA	NA	NA	NA	NA	NA	NA	NA	1	NA	NA	1	NA	1	NA	NA	NA	NA	NA	NA	NA	NA	NA	NA	1	1	NA	NA	NA	2	NA	NA	NA	NA	NA	NA	NA	NA	NA	NA
Acidianus brierleyi	S	41673	cellular&nbsp;organisms>Archaea>TACK&nbsp;group>Crenarchaeota>Thermoprotei>Sulfolobales>Sulfolobaceae>Acidianus	4		1	NA	NA	1	1	NA	NA	NA	NA	NA	1	NA	NA	NA	NA	NA	NA	NA	1	NA	1	NA	NA	NA	NA	NA	NA	1	1	NA	1	NA	NA	1	NA	1	NA	1	4	NA	NA	NA	NA	NA
Flavobacterium sp. MEBiC07310	S	2201181	cellular&nbsp;organisms>Bacteria>FCB&nbsp;group>Bacteroidetes/Chlorobi&nbsp;group>Bacteroidetes>Flavobacteriia>Flavobacteriales>Flavobacteriaceae>Flavobacterium	2		1	NA	NA	2	NA	NA	NA	NA	NA	1	NA	NA	NA	NA	NA	1	NA	1	NA	NA	NA	NA	NA	NA	NA	NA	NA	NA	NA	NA	2	NA	2	NA	NA	NA	NA	2	1	NA	NA	1	NA	NA
Nonlabens sp. MB-3u-79	S	2058134	cellular&nbsp;organisms>Bacteria>FCB&nbsp;group>Bacteroidetes/Chlorobi&nbsp;group>Bacteroidetes>Flavobacteriia>Flavobacteriales>Flavobacteriaceae>Nonlabens	2		1	1	2	NA	NA	NA	NA	NA	NA	NA	1	NA	NA	NA	NA	NA	NA	NA	NA	1	NA	NA	NA	NA	NA	NA	NA	NA	2	1	NA	NA	NA	1	NA	NA	NA	1	NA	NA	NA	NA	NA	NA
Tenacibaculum sp. SZ-18	S	754423	cellular&nbsp;organisms>Bacteria>FCB&nbsp;group>Bacteroidetes/Chlorobi&nbsp;group>Bacteroidetes>Flavobacteriia>Flavobacteriales>Flavobacteriaceae>Tenacibaculum	3		NA	3	1	NA	NA	NA	NA	NA	NA	NA	NA	NA	NA	NA	NA	NA	1	1	NA	NA	NA	NA	NA	NA	NA	NA	NA	NA	NA	NA	2	NA	1	1	NA	1	NA	NA	NA	NA	NA	1	NA	NA
Algoriphagus machipongonensis	S	388413	cellular&nbsp;organisms>Bacteria>FCB&nbsp;group>Bacteroidetes/Chlorobi&nbsp;group>Bacteroidetes>Cytophagia>Cytophagales>Cyclobacteriaceae>Algoriphagus	2		1	NA	NA	1	NA	NA	NA	NA	NA	1	NA	NA	NA	NA	NA	2	NA	1	NA	NA	NA	NA	NA	NA	NA	NA	NA	NA	1	NA	NA	NA	2	1	NA	NA	NA	NA	1	NA	NA	NA	NA	NA
Alkaliphilus metalliredigens	S	208226	cellular&nbsp;organisms>Bacteria>Terrabacteria&nbsp;group>Firmicutes>Clostridia>Clostridiales>Clostridiaceae>Alkaliphilus	2		1	1	2	NA	NA	NA	NA	NA	NA	NA	NA	NA	NA	NA	NA	2	NA	NA	NA	NA	NA	NA	NA	NA	NA	NA	NA	1	NA	1	2	NA	NA	NA	NA	NA	1	NA	NA	NA	NA	NA	1	NA
Capnocytophaga sputigena	S	1019	cellular&nbsp;organisms>Bacteria>FCB&nbsp;group>Bacteroidetes/Chlorobi&nbsp;group>Bacteroidetes>Flavobacteriia>Flavobacteriales>Flavobacteriaceae>Capnocytophaga	2		2	2	NA	1	NA	NA	NA	NA	NA	NA	NA	NA	NA	NA	NA	NA	NA	NA	NA	NA	NA	1	NA	NA	NA	NA	NA	2	NA	NA	NA	NA	1	1	NA	NA	NA	NA	2	NA	NA	NA	NA	NA
Kordia sp. SMS9	S	2282170	cellular&nbsp;organisms>Bacteria>FCB&nbsp;group>Bacteroidetes/Chlorobi&nbsp;group>Bacteroidetes>Flavobacteriia>Flavobacteriales>Flavobacteriaceae>Kordia	1		1	1	NA	NA	NA	NA	NA	NA	NA	1	NA	1	NA	NA	NA	1	1	NA	NA	NA	NA	NA	NA	NA	NA	NA	NA	NA	1	1	1	1	NA	NA	NA	NA	NA	NA	NA	NA	NA	NA	NA	NA
Winogradskyella sp. J14-2	S	1936080	cellular&nbsp;organisms>Bacteria>FCB&nbsp;group>Bacteroidetes/Chlorobi&nbsp;group>Bacteroidetes>Flavobacteriia>Flavobacteriales>Flavobacteriaceae>Winogradskyella	2		NA	1	NA	1	NA	NA	1	NA	NA	NA	NA	NA	NA	NA	1	1	NA	NA	1	NA	NA	NA	NA	NA	NA	NA	NA	NA	NA	1	NA	NA	1	2	NA	NA	NA	2	2	NA	NA	NA	NA	NA
Lachnospiraceae bacterium GAM79	S	2109691	cellular&nbsp;organisms>Bacteria>Terrabacteria&nbsp;group>Firmicutes>Clostridia>Clostridiales>Lachnospiraceae>unclassified&nbsp;Lachnospiraceae	22		1	NA	NA	NA	NA	NA	NA	NA	NA	NA	NA	1	NA	NA	NA	2	NA	NA	1	1	NA	NA	NA	NA	NA	NA	NA	NA	1	1	NA	1	NA	1	NA	2	NA	NA	3	NA	NA	NA	1	NA
Sulfurihydrogenibium sp. YO3AOP1	S	436114	cellular&nbsp;organisms>Bacteria>Aquificae>Aquificae>Aquificales>Hydrogenothermaceae>Sulfurihydrogenibium	3		2	3	NA	NA	NA	NA	NA	1	NA	NA	NA	NA	NA	NA	NA	NA	NA	NA	NA	NA	NA	NA	NA	NA	NA	NA	NA	2	NA	NA	NA	NA	NA	2	NA	NA	1	NA	NA	NA	NA	NA	NA	NA
Algibacter alginicilyticus	S	1736674	cellular&nbsp;organisms>Bacteria>FCB&nbsp;group>Bacteroidetes/Chlorobi&nbsp;group>Bacteroidetes>Flavobacteriia>Flavobacteriales>Flavobacteriaceae>Algibacter	3		NA	NA	NA	3	NA	1	NA	NA	NA	NA	NA	NA	NA	NA	NA	1	1	NA	NA	NA	NA	1	NA	NA	NA	NA	NA	NA	2	NA	NA	NA	1	NA	NA	1	NA	NA	NA	NA	NA	1	NA	NA
Arcobacter ellisii	S	913109	cellular&nbsp;organisms>Bacteria>Proteobacteria>delta/epsilon&nbsp;subdivisions>Epsilonproteobacteria>Campylobacterales>Campylobacteraceae>Arcobacter&nbsp;group>Arcobacter	4		2	NA	1	NA	NA	NA	1	NA	NA	NA	NA	NA	NA	NA	NA	1	2	NA	NA	NA	NA	NA	NA	NA	NA	NA	1	NA	NA	NA	NA	1	NA	1	NA	1	NA	NA	NA	NA	NA	NA	NA	NA
Halobacteroides halobius	S	42422	cellular&nbsp;organisms>Bacteria>Terrabacteria&nbsp;group>Firmicutes>Clostridia>Halanaerobiales>Halobacteroidaceae>Halobacteroides	2		1	1	1	1	NA	NA	1	NA	NA	NA	NA	NA	NA	NA	NA	1	NA	1	NA	NA	NA	NA	NA	NA	NA	NA	NA	NA	NA	1	NA	NA	2	NA	NA	NA	NA	NA	NA	NA	NA	NA	NA	NA
Olleya aquimaris	S	639310	cellular&nbsp;organisms>Bacteria>FCB&nbsp;group>Bacteroidetes/Chlorobi&nbsp;group>Bacteroidetes>Flavobacteriia>Flavobacteriales>Flavobacteriaceae>Olleya	2		NA	1	2	NA	NA	1	NA	NA	NA	NA	1	NA	NA	NA	NA	NA	NA	NA	1	NA	1	NA	NA	NA	NA	NA	NA	NA	NA	1	1	1	NA	NA	NA	1	NA	NA	NA	NA	NA	NA	NA	NA
Filimonas lacunae	S	477680	cellular&nbsp;organisms>Bacteria>FCB&nbsp;group>Bacteroidetes/Chlorobi&nbsp;group>Bacteroidetes>Chitinophagia>Chitinophagales>Chitinophagaceae>Filimonas	2		NA	1	1	NA	NA	NA	NA	NA	NA	1	1	1	NA	NA	1	NA	NA	NA	NA	1	NA	NA	NA	NA	NA	NA	NA	NA	NA	NA	NA	2	NA	1	NA	NA	NA	NA	1	NA	NA	NA	NA	NA
Hydrogenophaga crassostreae	S	1763535	cellular&nbsp;organisms>Bacteria>Proteobacteria>Betaproteobacteria>Burkholderiales>Comamonadaceae>Hydrogenophaga	2		NA	2	NA	1	NA	1	NA	NA	NA	NA	1	NA	NA	NA	NA	NA	NA	NA	1	NA	NA	1	NA	NA	NA	NA	NA	NA	NA	1	NA	NA	NA	2	NA	NA	NA	2	NA	NA	NA	NA	NA	NA
Methanococcus maripaludis	S	39152	cellular&nbsp;organisms>Archaea>Euryarchaeota>Methanomada&nbsp;group>Methanococci>Methanococcales>Methanococcaceae>Methanococcus	2		NA	1	NA	NA	NA	NA	NA	NA	1	NA	NA	NA	NA	NA	NA	2	NA	2	NA	NA	NA	1	NA	NA	NA	NA	NA	NA	NA	NA	1	NA	1	1	NA	NA	1	NA	1	NA	NA	1	NA	NA
Methanosarcina sp. MTP4	S	1434100	cellular&nbsp;organisms>Archaea>Euryarchaeota>Stenosarchaea&nbsp;group>Methanomicrobia>Methanosarcinales>Methanosarcinaceae>Methanosarcina	3		1	NA	NA	3	NA	NA	NA	NA	NA	NA	NA	NA	NA	NA	NA	NA	NA	NA	3	NA	NA	NA	NA	NA	NA	NA	NA	NA	NA	NA	3	NA	NA	NA	NA	NA	NA	NA	NA	NA	NA	NA	NA	NA
Shewanella benthica	S	43661	cellular&nbsp;organisms>Bacteria>Proteobacteria>Gammaproteobacteria>Alteromonadales>Shewanellaceae>Shewanella	4		4	1	1	NA	NA	NA	NA	NA	NA	NA	1	NA	NA	NA	NA	NA	NA	NA	NA	NA	NA	NA	NA	NA	NA	NA	1	1	NA	NA	NA	NA	NA	1	NA	NA	NA	NA	1	NA	NA	NA	NA	NA
Arcobacter halophilus	S	197482	cellular&nbsp;organisms>Bacteria>Proteobacteria>delta/epsilon&nbsp;subdivisions>Epsilonproteobacteria>Campylobacterales>Campylobacteraceae>Arcobacter&nbsp;group>Arcobacter	2		NA	2	2	1	NA	NA	NA	NA	NA	NA	NA	1	NA	NA	NA	NA	1	NA	NA	1	NA	NA	NA	NA	NA	NA	NA	NA	NA	1	NA	NA	1	NA	NA	NA	1	NA	2	NA	NA	NA	NA	NA
Bacillus weihaiensis	S	1547283	cellular&nbsp;organisms>Bacteria>Terrabacteria&nbsp;group>Firmicutes>Bacilli>Bacillales>Bacillaceae>Bacillus	4		4	NA	NA	4	NA	NA	NA	NA	NA	NA	NA	NA	NA	NA	NA	NA	NA	NA	NA	NA	NA	NA	NA	NA	NA	NA	NA	NA	NA	NA	1	NA	1	NA	NA	NA	NA	NA	1	NA	NA	NA	NA	NA
Prevotella ruminicola	S	839	cellular&nbsp;organisms>Bacteria>FCB&nbsp;group>Bacteroidetes/Chlorobi&nbsp;group>Bacteroidetes>Bacteroidia>Bacteroidales>Prevotellaceae>Prevotella	2		2	1	2	1	NA	NA	NA	NA	1	NA	NA	NA	NA	NA	NA	NA	NA	NA	1	NA	NA	NA	NA	NA	1	NA	NA	NA	NA	NA	NA	NA	1	NA	NA	NA	NA	NA	NA	NA	NA	NA	NA	NA
Mucilaginibacter sp. PAMC 26640	S	1300914	cellular&nbsp;organisms>Bacteria>FCB&nbsp;group>Bacteroidetes/Chlorobi&nbsp;group>Bacteroidetes>Sphingobacteriia>Sphingobacteriales>Sphingobacteriaceae>Mucilaginibacter	4		3	2	1	NA	NA	NA	NA	NA	NA	NA	NA	NA	NA	NA	NA	1	1	NA	NA	NA	NA	NA	NA	NA	NA	NA	NA	NA	NA	NA	NA	NA	NA	2	NA	NA	NA	NA	1	NA	NA	NA	NA	NA
Nostoc sp. NIES-4103	S	2005458	cellular&nbsp;organisms>Bacteria>Terrabacteria&nbsp;group>Cyanobacteria/Melainabacteria&nbsp;group>Cyanobacteria>Nostocales>Nostocaceae>Nostoc	2		2	NA	2	1	NA	NA	NA	NA	2	NA	1	NA	NA	NA	NA	1	NA	NA	NA	NA	NA	NA	NA	NA	NA	NA	NA	NA	NA	1	NA	NA	NA	NA	NA	NA	NA	NA	NA	NA	NA	NA	NA	NA
Methylomonas denitrificans	S	1538553	cellular&nbsp;organisms>Bacteria>Proteobacteria>Gammaproteobacteria>Methylococcales>Methylococcaceae>Methylomonas	3		3	1	1	2	NA	NA	NA	NA	NA	NA	NA	NA	NA	NA	NA	2	NA	NA	NA	NA	NA	NA	NA	NA	NA	NA	NA	NA	1	NA	NA	NA	NA	NA	NA	NA	NA	NA	NA	NA	NA	NA	NA	NA
Bacillus virus Troll	S	1918009	Viruses>dsDNA&nbsp;viruses,&nbsp;no&nbsp;RNA&nbsp;stage>Caudovirales>Myoviridae>B4virus	4		2	4	3	NA	NA	NA	NA	NA	NA	NA	NA	NA	NA	NA	NA	NA	NA	NA	NA	NA	NA	NA	NA	NA	NA	NA	NA	NA	NA	1	NA	NA	NA	NA	NA	NA	NA	NA	2	NA	NA	NA	NA	NA
Archaeoglobus fulgidus	S	2234	cellular&nbsp;organisms>Archaea>Euryarchaeota>Archaeoglobi>Archaeoglobales>Archaeoglobaceae>Archaeoglobus	4		4	2	NA	NA	NA	NA	NA	NA	NA	1	1	1	NA	NA	NA	NA	NA	NA	NA	NA	NA	NA	NA	NA	NA	NA	NA	NA	NA	1	NA	NA	NA	NA	NA	NA	1	NA	NA	NA	NA	NA	NA	NA
Shewanella psychrophila	S	225848	cellular&nbsp;organisms>Bacteria>Proteobacteria>Gammaproteobacteria>Alteromonadales>Shewanellaceae>Shewanella	3		2	3	1	NA	1	NA	NA	NA	NA	NA	NA	NA	NA	NA	NA	2	NA	NA	1	NA	NA	NA	NA	NA	NA	NA	NA	NA	NA	NA	NA	NA	NA	NA	NA	NA	NA	1	NA	NA	NA	NA	NA	NA
Leucania separata nucleopolyhedrovirus	S	1307956	Viruses>dsDNA&nbsp;viruses,&nbsp;no&nbsp;RNA&nbsp;stage>Baculoviridae>Alphabaculovirus	5		5	3	NA	NA	NA	NA	NA	NA	NA	NA	NA	NA	NA	NA	2	NA	NA	NA	NA	NA	NA	NA	NA	NA	NA	NA	NA	NA	NA	NA	NA	NA	NA	NA	NA	NA	NA	3	NA	NA	NA	NA	NA	NA
Alicycliphilus denitrificans	S	179636	cellular&nbsp;organisms>Bacteria>Proteobacteria>Betaproteobacteria>Burkholderiales>Comamonadaceae>Alicycliphilus	189		NA	NA	NA	NA	NA	NA	NA	NA	NA	NA	NA	NA	15	NA	NA	NA	NA	NA	NA	NA	NA	NA	NA	NA	NA	NA	NA	NA	NA	NA	NA	9	NA	NA	NA	NA	NA	10	1	NA	NA	NA	11	NA
Nocardia farcinica	S	37329	cellular&nbsp;organisms>Bacteria>Terrabacteria&nbsp;group>Actinobacteria>Actinobacteria>Corynebacteriales>Nocardiaceae>Nocardia	6		NA	NA	NA	NA	NA	NA	NA	NA	NA	NA	NA	NA	1	NA	NA	NA	NA	NA	NA	NA	NA	NA	NA	NA	NA	NA	NA	NA	NA	1	NA	NA	2	6	NA	NA	NA	1	NA	NA	NA	NA	NA	NA
Enterococcus wangshanyuanii	S	2005703	cellular&nbsp;organisms>Bacteria>Terrabacteria&nbsp;group>Firmicutes>Bacilli>Lactobacillales>Enterococcaceae>Enterococcus	2		NA	NA	NA	NA	NA	NA	NA	NA	NA	NA	NA	NA	NA	NA	NA	NA	NA	NA	NA	NA	NA	NA	NA	NA	NA	NA	NA	NA	NA	2	2	2	1	2	NA	1	NA	NA	NA	NA	NA	1	NA	NA
Mycobacterium liflandii	S	261524	cellular&nbsp;organisms>Bacteria>Terrabacteria&nbsp;group>Actinobacteria>Actinobacteria>Corynebacteriales>Mycobacteriaceae>Mycobacterium	9		NA	NA	NA	NA	NA	NA	NA	NA	NA	NA	NA	NA	NA	NA	NA	NA	NA	NA	NA	NA	NA	NA	NA	NA	NA	NA	NA	NA	NA	NA	NA	NA	9	NA	NA	NA	NA	NA	NA	NA	NA	NA	NA	NA
Pseudomonas mucidolens	S	46679	cellular&nbsp;organisms>Bacteria>Proteobacteria>Gammaproteobacteria>Pseudomonadales>Pseudomonadaceae>Pseudomonas>Pseudomonas&nbsp;fluorescens&nbsp;group	6		NA	NA	NA	NA	NA	NA	NA	NA	NA	NA	NA	NA	NA	NA	NA	NA	NA	NA	NA	NA	NA	NA	NA	NA	NA	NA	NA	NA	1	NA	1	NA	6	1	NA	NA	NA	NA	NA	NA	NA	NA	NA	4
Acidovorax sp. RAC01	S	1842533	cellular&nbsp;organisms>Bacteria>Proteobacteria>Betaproteobacteria>Burkholderiales>Comamonadaceae>Acidovorax	23		NA	NA	NA	NA	NA	NA	NA	NA	1	NA	NA	NA	NA	NA	NA	NA	NA	NA	NA	NA	NA	NA	NA	NA	2	NA	NA	NA	NA	NA	1	NA	5	NA	NA	NA	NA	NA	NA	NA	NA	NA	NA	NA
Dermacoccus nishinomiyaensis	S	1274	cellular&nbsp;organisms>Bacteria>Terrabacteria&nbsp;group>Actinobacteria>Actinobacteria>Micrococcales>Dermacoccaceae>Dermacoccus	9		1	NA	NA	NA	NA	NA	NA	NA	NA	NA	NA	NA	1	NA	NA	NA	NA	NA	NA	NA	NA	NA	NA	NA	2	NA	NA	NA	NA	NA	NA	1	NA	5	4	NA	NA	NA	NA	NA	NA	NA	NA	NA
Brevundimonas vesicularis	S	41276	cellular&nbsp;organisms>Bacteria>Proteobacteria>Alphaproteobacteria>Caulobacterales>Caulobacteraceae>Brevundimonas	6		NA	NA	NA	NA	NA	NA	NA	NA	1	NA	NA	NA	2	1	NA	NA	NA	NA	NA	NA	NA	NA	NA	NA	NA	NA	NA	NA	2	NA	NA	4	1	1	NA	NA	NA	2	NA	NA	NA	NA	5	NA
Mycolicibacterium rutilum	S	370526	cellular&nbsp;organisms>Bacteria>Terrabacteria&nbsp;group>Actinobacteria>Actinobacteria>Corynebacteriales>Mycobacteriaceae>Mycolicibacterium	4		1	NA	NA	NA	NA	NA	NA	NA	NA	NA	NA	NA	NA	NA	NA	NA	NA	NA	NA	NA	NA	NA	NA	NA	NA	2	NA	NA	NA	NA	NA	NA	2	4	NA	NA	NA	NA	NA	NA	NA	NA	NA	NA
Kocuria flava	S	446860	cellular&nbsp;organisms>Bacteria>Terrabacteria&nbsp;group>Actinobacteria>Actinobacteria>Micrococcales>Micrococcaceae>Kocuria	5		NA	NA	NA	NA	NA	NA	NA	1	NA	NA	NA	1	NA	NA	NA	NA	NA	NA	NA	NA	NA	NA	NA	NA	NA	NA	NA	NA	1	1	NA	5	NA	NA	1	NA	NA	NA	1	NA	NA	NA	NA	NA
Humibacter sp. BT305	S	2282656	cellular&nbsp;organisms>Bacteria>Terrabacteria&nbsp;group>Actinobacteria>Actinobacteria>Micrococcales>Microbacteriaceae>Humibacter	7		NA	NA	NA	NA	NA	NA	NA	NA	NA	NA	NA	2	NA	NA	NA	NA	NA	NA	NA	NA	NA	NA	NA	NA	NA	NA	NA	NA	NA	NA	NA	NA	7	NA	NA	NA	NA	NA	NA	NA	NA	NA	NA	NA
Pseudomonas trivialis	S	200450	cellular&nbsp;organisms>Bacteria>Proteobacteria>Gammaproteobacteria>Pseudomonadales>Pseudomonadaceae>Pseudomonas>Pseudomonas&nbsp;fluorescens&nbsp;group	51		NA	NA	1	NA	1	NA	NA	NA	NA	NA	NA	NA	NA	2	NA	NA	NA	NA	NA	NA	NA	NA	NA	NA	NA	NA	NA	NA	NA	NA	3	2	2	NA	NA	NA	NA	NA	4	NA	NA	2	2	NA
Paraburkholderia phytofirmans	S	261302	cellular&nbsp;organisms>Bacteria>Proteobacteria>Betaproteobacteria>Burkholderiales>Burkholderiaceae>Paraburkholderia	17		NA	NA	NA	NA	NA	NA	1	NA	1	NA	NA	NA	17	NA	NA	NA	NA	NA	NA	NA	NA	NA	NA	NA	6	NA	NA	NA	NA	NA	NA	1	NA	NA	5	NA	NA	NA	NA	NA	NA	NA	NA	NA
Staphylococcus pasteuri	S	45972	cellular&nbsp;organisms>Bacteria>Terrabacteria&nbsp;group>Firmicutes>Bacilli>Bacillales>Staphylococcaceae>Staphylococcus	14		NA	NA	NA	NA	NA	NA	1	NA	1	NA	NA	NA	NA	NA	NA	NA	NA	NA	NA	NA	NA	NA	NA	NA	NA	NA	NA	NA	NA	NA	NA	5	1	1	NA	1	1	1	NA	NA	NA	NA	NA	NA
Shewanella sp. WE21	S	2029986	cellular&nbsp;organisms>Bacteria>Proteobacteria>Gammaproteobacteria>Alteromonadales>Shewanellaceae>Shewanella	4		NA	NA	NA	1	NA	NA	NA	NA	1	NA	NA	NA	NA	NA	NA	NA	NA	NA	NA	NA	NA	NA	NA	NA	NA	NA	NA	NA	NA	2	2	2	1	NA	NA	1	NA	NA	2	NA	NA	NA	NA	NA
Pseudomonas reinekei	S	395598	cellular&nbsp;organisms>Bacteria>Proteobacteria>Gammaproteobacteria>Pseudomonadales>Pseudomonadaceae>Pseudomonas	5		NA	1	NA	NA	NA	NA	NA	NA	NA	NA	NA	NA	2	NA	NA	NA	1	NA	NA	NA	NA	NA	NA	NA	NA	NA	1	1	NA	NA	NA	NA	5	NA	NA	NA	NA	NA	NA	NA	NA	NA	NA	NA
Mycobacterium sp. JLS	S	164757	cellular&nbsp;organisms>Bacteria>Terrabacteria&nbsp;group>Actinobacteria>Actinobacteria>Corynebacteriales>Mycobacteriaceae>Mycobacterium	9		NA	NA	NA	NA	NA	NA	NA	NA	NA	NA	NA	NA	NA	9	2	NA	NA	NA	NA	NA	NA	NA	NA	NA	NA	NA	NA	NA	NA	NA	NA	NA	NA	7	NA	NA	NA	NA	NA	NA	NA	NA	NA	NA
Aeribacillus pallidus	S	33936	cellular&nbsp;organisms>Bacteria>Terrabacteria&nbsp;group>Firmicutes>Bacilli>Bacillales>Bacillaceae>Aeribacillus	3		2	NA	NA	NA	NA	NA	NA	NA	NA	NA	NA	NA	NA	NA	NA	NA	NA	NA	NA	NA	NA	NA	NA	NA	2	NA	3	NA	NA	1	NA	NA	NA	1	NA	NA	NA	1	2	NA	NA	NA	1	NA
Citrobacter freundii complex sp. CFNIH3	S	2077147	cellular&nbsp;organisms>Bacteria>Proteobacteria>Gammaproteobacteria>Enterobacterales>Enterobacteriaceae>Citrobacter>Citrobacter&nbsp;freundii&nbsp;complex	7		NA	NA	NA	NA	NA	NA	NA	NA	2	NA	NA	NA	NA	NA	NA	NA	NA	NA	NA	NA	NA	NA	NA	NA	NA	NA	NA	NA	NA	NA	NA	7	NA	NA	NA	NA	NA	NA	NA	NA	NA	NA	NA	NA
Mycobacterium sp. MS1601	S	1936029	cellular&nbsp;organisms>Bacteria>Terrabacteria&nbsp;group>Actinobacteria>Actinobacteria>Corynebacteriales>Mycobacteriaceae>Mycobacterium	3		NA	1	NA	NA	NA	NA	NA	NA	1	NA	NA	NA	NA	NA	NA	NA	NA	NA	NA	NA	NA	NA	NA	NA	2	NA	NA	NA	1	NA	NA	NA	1	3	NA	NA	NA	NA	NA	NA	NA	NA	NA	NA
Janthinobacterium agaricidamnosum	S	55508	cellular&nbsp;organisms>Bacteria>Proteobacteria>Betaproteobacteria>Burkholderiales>Oxalobacteraceae>Janthinobacterium	334		NA	NA	1	NA	NA	NA	NA	NA	1	NA	NA	NA	NA	NA	NA	NA	NA	NA	NA	NA	1	NA	NA	NA	NA	NA	NA	NA	NA	2	NA	2	1	1	NA	NA	NA	11	20	NA	NA	2	13	NA
Methanobacterium congolense	S	118062	cellular&nbsp;organisms>Archaea>Euryarchaeota>Methanomada&nbsp;group>Methanobacteria>Methanobacteriales>Methanobacteriaceae>Methanobacterium	2		NA	NA	NA	1	NA	1	NA	NA	NA	NA	NA	NA	NA	NA	1	NA	NA	NA	NA	NA	NA	NA	NA	NA	NA	NA	NA	1	2	NA	1	1	NA	1	NA	NA	NA	NA	NA	NA	NA	1	1	NA
Agrococcus carbonis	S	684552	cellular&nbsp;organisms>Bacteria>Terrabacteria&nbsp;group>Actinobacteria>Actinobacteria>Micrococcales>Microbacteriaceae>Agrococcus	2		1	NA	NA	NA	NA	1	NA	NA	NA	NA	NA	NA	NA	NA	NA	NA	NA	NA	NA	NA	NA	1	NA	NA	NA	NA	NA	NA	NA	2	NA	NA	2	2	NA	NA	NA	NA	1	NA	NA	NA	NA	NA
Calothrix sp. NIES-2098	S	1954171	cellular&nbsp;organisms>Bacteria>Terrabacteria&nbsp;group>Cyanobacteria/Melainabacteria&nbsp;group>Cyanobacteria>Nostocales>Rivulariaceae>Calothrix	3		NA	NA	NA	NA	NA	NA	NA	NA	NA	NA	NA	NA	NA	NA	1	NA	NA	NA	NA	1	1	NA	NA	NA	NA	NA	NA	NA	NA	2	NA	1	2	1	NA	NA	NA	NA	3	NA	NA	NA	NA	NA
Prevotella melaninogenica	S	28132	cellular&nbsp;organisms>Bacteria>FCB&nbsp;group>Bacteroidetes/Chlorobi&nbsp;group>Bacteroidetes>Bacteroidia>Bacteroidales>Prevotellaceae>Prevotella	3		1	NA	NA	1	NA	NA	NA	NA	NA	NA	NA	NA	NA	NA	1	NA	NA	NA	NA	NA	NA	NA	NA	NA	NA	NA	NA	NA	NA	1	NA	NA	2	3	NA	NA	NA	NA	NA	NA	NA	NA	NA	1
Clostridium sp. JN500901	S	2068654	cellular&nbsp;organisms>Bacteria>Terrabacteria&nbsp;group>Firmicutes>Clostridia>Clostridiales>Clostridiaceae>Clostridium	2		NA	NA	NA	NA	NA	NA	NA	NA	2	NA	NA	NA	NA	NA	NA	1	NA	NA	NA	NA	NA	NA	NA	NA	NA	NA	NA	NA	1	1	2	NA	1	1	NA	NA	NA	NA	1	NA	NA	NA	1	NA
Acinetobacter nosocomialis	S	106654	cellular&nbsp;organisms>Bacteria>Proteobacteria>Gammaproteobacteria>Pseudomonadales>Moraxellaceae>Acinetobacter>Acinetobacter&nbsp;calcoaceticus/baumannii&nbsp;complex	3		NA	NA	NA	NA	NA	NA	NA	NA	NA	NA	3	NA	NA	NA	NA	NA	NA	NA	NA	NA	NA	1	NA	NA	3	NA	NA	1	NA	1	NA	NA	NA	NA	NA	2	NA	NA	NA	NA	NA	NA	NA	NA
Psychrobacter sp. PRwf-1	S	349106	cellular&nbsp;organisms>Bacteria>Proteobacteria>Gammaproteobacteria>Pseudomonadales>Moraxellaceae>Psychrobacter	12		NA	1	NA	NA	NA	NA	NA	2	NA	NA	NA	NA	NA	NA	NA	NA	1	NA	NA	NA	NA	NA	NA	NA	NA	NA	NA	NA	NA	NA	2	NA	3	NA	NA	12	NA	NA	3	NA	NA	NA	1	NA
Aquimarina sp. BL5	S	1714860	cellular&nbsp;organisms>Bacteria>FCB&nbsp;group>Bacteroidetes/Chlorobi&nbsp;group>Bacteroidetes>Flavobacteriia>Flavobacteriales>Flavobacteriaceae>Aquimarina	2		NA	1	1	NA	NA	NA	NA	NA	NA	NA	1	NA	NA	NA	NA	NA	NA	1	NA	NA	NA	NA	NA	NA	NA	NA	NA	NA	2	NA	2	1	NA	NA	NA	2	NA	1	NA	NA	NA	1	NA	NA
Vibrio coralliilyticus	S	190893	cellular&nbsp;organisms>Bacteria>Proteobacteria>Gammaproteobacteria>Vibrionales>Vibrionaceae>Vibrio	2		NA	NA	NA	1	NA	NA	NA	NA	NA	NA	NA	NA	NA	NA	NA	1	NA	1	NA	NA	NA	1	NA	NA	NA	NA	NA	NA	2	1	1	NA	NA	1	NA	NA	NA	NA	NA	NA	NA	NA	NA	NA
Bacteroides thetaiotaomicron	S	818	cellular&nbsp;organisms>Bacteria>FCB&nbsp;group>Bacteroidetes/Chlorobi&nbsp;group>Bacteroidetes>Bacteroidia>Bacteroidales>Bacteroidaceae>Bacteroides	17		NA	NA	NA	NA	NA	NA	NA	NA	NA	1	NA	1	NA	NA	NA	NA	NA	NA	1	NA	NA	1	NA	NA	NA	NA	NA	NA	NA	NA	1	2	1	1	NA	NA	NA	NA	4	NA	NA	NA	NA	NA
Carboxydocella thermautotrophica	S	178899	cellular&nbsp;organisms>Bacteria>Terrabacteria&nbsp;group>Firmicutes>Clostridia>Clostridiales>Clostridiales&nbsp;incertae&nbsp;sedis>Clostridiales&nbsp;Family&nbsp;XVI.&nbsp;Incertae&nbsp;Sedis>Carboxydocella	2		1	1	2	NA	NA	NA	NA	NA	NA	NA	NA	NA	NA	NA	NA	NA	NA	NA	NA	NA	NA	NA	NA	NA	NA	NA	NA	1	NA	NA	1	NA	2	1	NA	NA	1	NA	NA	NA	NA	NA	NA	NA
Staphylococcus nepalensis	S	214473	cellular&nbsp;organisms>Bacteria>Terrabacteria&nbsp;group>Firmicutes>Bacilli>Bacillales>Staphylococcaceae>Staphylococcus	4		NA	NA	NA	NA	NA	NA	NA	NA	1	NA	NA	NA	NA	NA	NA	NA	1	NA	2	NA	NA	NA	NA	NA	1	NA	NA	NA	2	NA	NA	NA	2	NA	NA	1	NA	1	4	NA	NA	1	1	NA
Bacillus safensis	S	561879	cellular&nbsp;organisms>Bacteria>Terrabacteria&nbsp;group>Firmicutes>Bacilli>Bacillales>Bacillaceae>Bacillus	4		2	NA	NA	NA	NA	NA	NA	NA	NA	NA	NA	NA	NA	NA	NA	NA	NA	NA	1	1	NA	NA	NA	NA	NA	NA	4	NA	NA	1	NA	NA	NA	NA	NA	NA	NA	1	3	NA	NA	NA	NA	NA
Shewanella denitrificans	S	192073	cellular&nbsp;organisms>Bacteria>Proteobacteria>Gammaproteobacteria>Alteromonadales>Shewanellaceae>Shewanella	2		NA	NA	2	NA	NA	NA	NA	NA	NA	NA	1	NA	NA	NA	NA	NA	NA	2	NA	NA	NA	NA	NA	NA	NA	NA	NA	NA	1	1	NA	NA	NA	2	NA	1	NA	NA	NA	NA	NA	NA	NA	NA
Polaromonas naphthalenivorans	S	216465	cellular&nbsp;organisms>Bacteria>Proteobacteria>Betaproteobacteria>Burkholderiales>Comamonadaceae>Polaromonas	29		NA	2	1	1	NA	NA	NA	NA	NA	NA	NA	NA	1	NA	NA	NA	1	NA	NA	NA	NA	NA	NA	NA	NA	NA	NA	NA	1	NA	NA	NA	1	2	NA	NA	3	NA	NA	NA	NA	NA	NA	NA
Bacillus simplex	S	1478	cellular&nbsp;organisms>Bacteria>Terrabacteria&nbsp;group>Firmicutes>Bacilli>Bacillales>Bacillaceae>Bacillus	2		NA	1	1	1	NA	NA	NA	NA	NA	NA	NA	1	NA	NA	NA	NA	NA	NA	NA	1	NA	NA	NA	NA	NA	NA	NA	NA	1	NA	1	NA	1	1	NA	NA	NA	NA	2	NA	NA	1	NA	1
Polaribacter sp. Hel1_33_78	S	1336804	cellular&nbsp;organisms>Bacteria>FCB&nbsp;group>Bacteroidetes/Chlorobi&nbsp;group>Bacteroidetes>Flavobacteriia>Flavobacteriales>Flavobacteriaceae>Polaribacter	2		NA	NA	NA	2	NA	NA	NA	NA	1	NA	1	NA	NA	NA	NA	1	NA	NA	NA	NA	NA	NA	NA	NA	NA	NA	NA	NA	NA	2	NA	NA	1	1	NA	1	NA	1	1	NA	NA	NA	1	NA
Salinivirga cyanobacteriivorans	S	1307839	cellular&nbsp;organisms>Bacteria>FCB&nbsp;group>Bacteroidetes/Chlorobi&nbsp;group>Bacteroidetes>Bacteroidia>Marinilabiliales>Salinivirgaceae>Salinivirga	2		1	1	NA	NA	NA	NA	2	NA	NA	NA	NA	NA	NA	NA	NA	NA	NA	1	NA	NA	NA	NA	NA	NA	NA	NA	NA	NA	1	2	NA	NA	NA	1	NA	NA	NA	1	NA	NA	NA	NA	NA	NA
[Clostridium] sphenoides	S	29370	cellular&nbsp;organisms>Bacteria>Terrabacteria&nbsp;group>Firmicutes>Clostridia>Clostridiales>Lachnospiraceae>Lachnoclostridium	2		1	NA	NA	NA	NA	NA	NA	NA	NA	2	1	NA	NA	NA	NA	NA	NA	1	NA	NA	NA	NA	NA	NA	NA	NA	1	1	NA	NA	1	NA	NA	1	NA	NA	NA	NA	1	NA	NA	NA	NA	NA
Agarilytica rhodophyticola	S	1737490	cellular&nbsp;organisms>Bacteria>Proteobacteria>Gammaproteobacteria>Cellvibrionales>Cellvibrionaceae>Agarilytica	1		1	NA	NA	1	NA	1	NA	NA	NA	NA	1	NA	NA	NA	NA	NA	NA	NA	1	NA	NA	NA	NA	NA	NA	NA	NA	NA	1	1	NA	1	NA	1	NA	1	NA	NA	NA	NA	NA	NA	NA	NA
Escherichia albertii	S	208962	cellular&nbsp;organisms>Bacteria>Proteobacteria>Gammaproteobacteria>Enterobacterales>Enterobacteriaceae>Escherichia	3		NA	2	1	NA	NA	NA	NA	1	NA	NA	NA	NA	NA	NA	NA	1	NA	NA	NA	NA	NA	NA	NA	NA	NA	NA	NA	NA	NA	NA	1	NA	3	NA	NA	NA	NA	NA	NA	NA	NA	NA	NA	NA
Flavobacterium gilvum	S	1492737	cellular&nbsp;organisms>Bacteria>FCB&nbsp;group>Bacteroidetes/Chlorobi&nbsp;group>Bacteroidetes>Flavobacteriia>Flavobacteriales>Flavobacteriaceae>Flavobacterium	2		2	1	NA	1	NA	NA	NA	NA	NA	NA	NA	NA	NA	NA	NA	NA	1	NA	NA	NA	NA	NA	NA	NA	NA	NA	NA	1	NA	NA	1	NA	2	NA	NA	NA	NA	1	NA	NA	NA	NA	NA	NA
Lacinutrix sp. Bg11-31	S	2057808	cellular&nbsp;organisms>Bacteria>FCB&nbsp;group>Bacteroidetes/Chlorobi&nbsp;group>Bacteroidetes>Flavobacteriia>Flavobacteriales>Flavobacteriaceae>Lacinutrix	3		NA	NA	1	NA	NA	NA	NA	NA	NA	3	1	NA	NA	NA	NA	NA	NA	NA	NA	NA	NA	NA	NA	NA	NA	NA	NA	NA	2	1	NA	NA	NA	1	NA	1	1	2	1	NA	NA	NA	NA	NA
Myroides odoratus	S	256	cellular&nbsp;organisms>Bacteria>FCB&nbsp;group>Bacteroidetes/Chlorobi&nbsp;group>Bacteroidetes>Flavobacteriia>Flavobacteriales>Flavobacteriaceae>Myroides	2		2	1	1	NA	NA	NA	NA	NA	NA	NA	1	NA	NA	NA	NA	NA	NA	NA	NA	NA	NA	NA	NA	NA	NA	NA	NA	NA	2	NA	NA	1	1	NA	NA	1	NA	NA	NA	NA	NA	NA	NA	NA
Proteiniphilum saccharofermentans	S	1642647	cellular&nbsp;organisms>Bacteria>FCB&nbsp;group>Bacteroidetes/Chlorobi&nbsp;group>Bacteroidetes>Bacteroidia>Bacteroidales>Dysgonamonadaceae>Proteiniphilum	1		NA	1	1	1	NA	NA	NA	NA	1	NA	NA	NA	NA	NA	1	NA	NA	NA	NA	NA	NA	NA	NA	NA	NA	NA	NA	NA	1	NA	1	NA	1	1	NA	NA	NA	1	NA	NA	NA	NA	NA	NA
Capnocytophaga canimorsus	S	28188	cellular&nbsp;organisms>Bacteria>FCB&nbsp;group>Bacteroidetes/Chlorobi&nbsp;group>Bacteroidetes>Flavobacteriia>Flavobacteriales>Flavobacteriaceae>Capnocytophaga	2		1	NA	NA	NA	NA	NA	NA	NA	NA	1	NA	NA	NA	NA	1	1	NA	1	NA	NA	NA	NA	NA	NA	NA	NA	NA	1	NA	NA	NA	NA	2	1	NA	NA	NA	NA	NA	NA	NA	NA	NA	NA
Cellulophaga algicola	S	59600	cellular&nbsp;organisms>Bacteria>FCB&nbsp;group>Bacteroidetes/Chlorobi&nbsp;group>Bacteroidetes>Flavobacteriia>Flavobacteriales>Flavobacteriaceae>Cellulophaga	2		2	NA	NA	NA	NA	NA	1	NA	1	NA	NA	NA	NA	NA	NA	1	NA	NA	NA	NA	NA	NA	NA	NA	NA	NA	NA	NA	1	NA	NA	NA	1	2	NA	NA	NA	NA	NA	NA	NA	NA	NA	NA
Vibrio cholerae	S	666	cellular&nbsp;organisms>Bacteria>Proteobacteria>Gammaproteobacteria>Vibrionales>Vibrionaceae>Vibrio	4		2	NA	NA	1	NA	NA	NA	NA	NA	NA	NA	NA	NA	NA	1	NA	NA	NA	1	NA	NA	NA	NA	NA	NA	NA	NA	NA	NA	1	NA	NA	2	1	NA	2	4	1	NA	NA	NA	NA	NA	NA
Arcobacter bivalviorum	S	663364	cellular&nbsp;organisms>Bacteria>Proteobacteria>delta/epsilon&nbsp;subdivisions>Epsilonproteobacteria>Campylobacterales>Campylobacteraceae>Arcobacter&nbsp;group>Arcobacter	2		NA	2	1	1	NA	NA	NA	NA	NA	NA	NA	1	NA	NA	NA	NA	NA	NA	NA	1	NA	NA	NA	NA	NA	NA	NA	NA	NA	1	NA	NA	2	NA	NA	NA	NA	NA	1	NA	NA	NA	NA	NA
Desulfallas gibsoniae	S	102134	cellular&nbsp;organisms>Bacteria>Terrabacteria&nbsp;group>Firmicutes>Clostridia>Clostridiales>Peptococcaceae>Desulfallas	3		2	1	3	NA	NA	NA	NA	NA	NA	NA	NA	NA	NA	NA	NA	NA	NA	NA	NA	NA	NA	NA	NA	NA	NA	NA	NA	NA	NA	1	NA	NA	1	1	NA	NA	NA	NA	NA	NA	NA	NA	NA	NA
Natrialba magadii	S	13769	cellular&nbsp;organisms>Archaea>Euryarchaeota>Stenosarchaea&nbsp;group>Halobacteria>Natrialbales>Natrialbaceae>Natrialba	2		1	1	NA	NA	NA	NA	NA	NA	NA	NA	NA	NA	NA	NA	NA	NA	2	NA	1	NA	1	NA	NA	NA	NA	NA	NA	NA	NA	NA	NA	NA	1	2	NA	NA	NA	NA	NA	NA	NA	NA	NA	NA
Prevotella fusca	S	589436	cellular&nbsp;organisms>Bacteria>FCB&nbsp;group>Bacteroidetes/Chlorobi&nbsp;group>Bacteroidetes>Bacteroidia>Bacteroidales>Prevotellaceae>Prevotella	2		1	NA	NA	1	NA	NA	NA	NA	NA	1	NA	1	NA	NA	NA	NA	NA	1	1	NA	NA	NA	NA	NA	NA	NA	NA	NA	2	NA	NA	NA	NA	1	NA	1	NA	NA	NA	NA	NA	NA	NA	NA
Anoxybacillus flavithermus	S	33934	cellular&nbsp;organisms>Bacteria>Terrabacteria&nbsp;group>Firmicutes>Bacilli>Bacillales>Bacillaceae>Anoxybacillus	64		NA	NA	2	NA	NA	NA	NA	NA	1	1	NA	NA	2	64	NA	2	NA	NA	NA	NA	NA	NA	NA	NA	NA	NA	NA	2	NA	NA	1	NA	NA	NA	NA	NA	2	2	13	NA	NA	NA	NA	NA
Fusobacterium mortiferum	S	850	cellular&nbsp;organisms>Bacteria>Fusobacteria>Fusobacteriia>Fusobacteriales>Fusobacteriaceae>Fusobacterium	2		1	1	1	NA	NA	NA	NA	NA	NA	1	NA	NA	NA	NA	NA	NA	NA	1	1	NA	NA	NA	NA	NA	NA	NA	NA	NA	NA	NA	NA	NA	2	1	NA	NA	NA	NA	2	NA	NA	NA	NA	NA
Lutibacter sp. LPB0138	S	1850246	cellular&nbsp;organisms>Bacteria>FCB&nbsp;group>Bacteroidetes/Chlorobi&nbsp;group>Bacteroidetes>Flavobacteriia>Flavobacteriales>Flavobacteriaceae>Lutibacter	2		NA	1	NA	1	1	1	1	NA	NA	NA	NA	NA	NA	NA	1	NA	NA	NA	NA	NA	NA	NA	NA	NA	NA	NA	NA	NA	NA	1	NA	NA	2	NA	NA	NA	NA	NA	NA	NA	NA	NA	NA	NA
Mycoplasma mycoides	S	2102	cellular&nbsp;organisms>Bacteria>Terrabacteria&nbsp;group>Tenericutes>Mollicutes>Mycoplasmatales>Mycoplasmataceae>Mycoplasma>Mycoplasma&nbsp;mycoides&nbsp;group	3		NA	1	NA	NA	NA	NA	NA	NA	NA	NA	1	NA	NA	NA	NA	NA	NA	NA	2	2	NA	NA	NA	NA	NA	NA	NA	NA	NA	NA	NA	NA	3	NA	NA	NA	NA	NA	1	NA	NA	NA	NA	NA
Bacillus sp. FJAT-45348	S	2011012	cellular&nbsp;organisms>Bacteria>Terrabacteria&nbsp;group>Firmicutes>Bacilli>Bacillales>Bacillaceae>Bacillus	2		1	1	NA	NA	NA	NA	NA	NA	1	NA	NA	NA	NA	NA	NA	2	NA	NA	1	NA	NA	NA	NA	NA	NA	NA	2	NA	NA	NA	NA	NA	NA	1	NA	NA	NA	1	NA	NA	NA	NA	NA	NA
Streptococcus pneumoniae	S	1313	cellular&nbsp;organisms>Bacteria>Terrabacteria&nbsp;group>Firmicutes>Bacilli>Lactobacillales>Streptococcaceae>Streptococcus	79		NA	NA	7	NA	NA	NA	NA	NA	NA	NA	NA	NA	NA	NA	NA	NA	NA	NA	NA	NA	NA	NA	NA	NA	NA	NA	NA	1	NA	1	NA	NA	NA	NA	NA	NA	NA	NA	1	NA	NA	NA	3	NA
Brevundimonas naejangsanensis	S	588932	cellular&nbsp;organisms>Bacteria>Proteobacteria>Alphaproteobacteria>Caulobacterales>Caulobacteraceae>Brevundimonas	5		NA	NA	NA	NA	NA	NA	NA	1	NA	NA	5	1	NA	1	NA	NA	NA	NA	NA	NA	NA	NA	NA	NA	NA	NA	NA	1	1	NA	NA	NA	NA	NA	NA	NA	NA	1	2	NA	NA	4	3	NA
Thermococcus chitonophagus	S	54262	cellular&nbsp;organisms>Archaea>Euryarchaeota>Thermococci>Thermococcales>Thermococcaceae>Thermococcus	2		2	1	1	NA	NA	NA	2	1	NA	NA	NA	NA	NA	NA	NA	NA	NA	NA	NA	NA	NA	NA	NA	NA	NA	NA	NA	NA	NA	NA	NA	NA	1	1	NA	NA	NA	NA	NA	NA	NA	NA	NA	NA
Cyclobacterium marinum	S	104	cellular&nbsp;organisms>Bacteria>FCB&nbsp;group>Bacteroidetes/Chlorobi&nbsp;group>Bacteroidetes>Cytophagia>Cytophagales>Cyclobacteriaceae>Cyclobacterium	2		NA	NA	1	1	NA	NA	NA	NA	NA	2	1	NA	NA	NA	1	1	NA	NA	NA	NA	NA	NA	NA	NA	NA	1	NA	NA	NA	NA	NA	NA	1	NA	NA	NA	NA	NA	1	NA	NA	NA	NA	NA
Maribacter sp. HTCC2170	S	313603	cellular&nbsp;organisms>Bacteria>FCB&nbsp;group>Bacteroidetes/Chlorobi&nbsp;group>Bacteroidetes>Flavobacteriia>Flavobacteriales>Flavobacteriaceae>Maribacter	2		2	1	2	NA	1	NA	NA	NA	NA	NA	NA	NA	NA	NA	NA	NA	NA	1	NA	NA	NA	NA	NA	NA	NA	NA	NA	NA	NA	NA	1	1	NA	NA	NA	NA	NA	NA	NA	NA	NA	NA	NA	NA
Moritella yayanosii	S	69539	cellular&nbsp;organisms>Bacteria>Proteobacteria>Gammaproteobacteria>Alteromonadales>Moritellaceae>Moritella	2		1	NA	2	NA	NA	NA	NA	NA	NA	2	1	NA	NA	NA	NA	1	NA	NA	NA	NA	NA	NA	NA	NA	NA	NA	NA	NA	NA	NA	1	1	NA	NA	NA	NA	NA	NA	NA	NA	NA	NA	NA	NA
Natranaerobius thermophilus	S	375929	cellular&nbsp;organisms>Bacteria>Terrabacteria&nbsp;group>Firmicutes>Clostridia>Natranaerobiales>Natranaerobiaceae>Natranaerobius	2		2	1	NA	2	NA	NA	NA	NA	NA	NA	NA	NA	NA	NA	NA	NA	1	NA	1	NA	NA	NA	NA	NA	NA	NA	NA	NA	1	NA	NA	NA	NA	1	NA	NA	1	NA	NA	NA	NA	NA	NA	NA
Thermus oshimai	S	56957	cellular&nbsp;organisms>Bacteria>Terrabacteria&nbsp;group>Deinococcus&#x2011;Thermus>Deinococci>Thermales>Thermaceae>Thermus	2		2	1	2	NA	NA	NA	1	NA	NA	NA	NA	NA	NA	NA	NA	1	NA	NA	NA	NA	NA	NA	NA	NA	NA	NA	NA	NA	NA	NA	NA	NA	1	1	NA	NA	NA	NA	NA	NA	NA	NA	NA	NA
Pelagibacterium halotolerans	S	531813	cellular&nbsp;organisms>Bacteria>Proteobacteria>Alphaproteobacteria>Rhizobiales>Hyphomicrobiaceae>Pelagibacterium	2		2	2	1	1	NA	NA	NA	NA	NA	NA	NA	NA	2	NA	1	NA	NA	NA	NA	NA	NA	NA	NA	NA	NA	NA	NA	NA	NA	NA	NA	NA	1	1	NA	NA	NA	NA	NA	NA	NA	NA	NA	NA
Draconibacterium orientale	S	1168034	cellular&nbsp;organisms>Bacteria>FCB&nbsp;group>Bacteroidetes/Chlorobi&nbsp;group>Bacteroidetes>Bacteroidia>Marinilabiliales>Prolixibacteraceae>Draconibacterium	3		3	2	NA	1	NA	NA	NA	NA	NA	NA	NA	1	NA	NA	NA	NA	NA	NA	NA	NA	NA	NA	NA	NA	NA	NA	NA	1	NA	NA	NA	NA	NA	1	NA	NA	1	NA	1	NA	NA	NA	NA	NA
Paenibacillus borealis	S	160799	cellular&nbsp;organisms>Bacteria>Terrabacteria&nbsp;group>Firmicutes>Bacilli>Bacillales>Paenibacillaceae>Paenibacillus	2		1	1	1	NA	NA	2	NA	NA	NA	NA	NA	NA	NA	NA	2	NA	NA	NA	NA	NA	NA	NA	NA	NA	NA	NA	NA	1	NA	NA	NA	NA	1	NA	NA	1	NA	NA	NA	NA	NA	NA	NA	NA
Treponema pedis	S	409322	cellular&nbsp;organisms>Bacteria>Spirochaetes>Spirochaetia>Spirochaetales>Spirochaetaceae>Treponema	2		1	2	1	1	NA	NA	NA	NA	NA	NA	NA	1	NA	NA	2	NA	1	NA	NA	NA	NA	NA	NA	NA	NA	NA	NA	NA	NA	NA	NA	NA	NA	NA	NA	NA	2	NA	NA	NA	NA	NA	NA	NA
Haliangium ochraceum	S	80816	cellular&nbsp;organisms>Bacteria>Proteobacteria>delta/epsilon&nbsp;subdivisions>Deltaproteobacteria>Myxococcales>Nannocystineae>Kofleriaceae>Haliangium	3		3	NA	1	NA	NA	NA	NA	NA	2	1	NA	NA	NA	NA	NA	NA	1	NA	1	NA	NA	NA	NA	NA	NA	NA	NA	NA	NA	NA	NA	NA	NA	NA	NA	NA	NA	NA	NA	NA	NA	NA	NA	NA
Spirochaeta thermophila	S	154	cellular&nbsp;organisms>Bacteria>Spirochaetes>Spirochaetia>Spirochaetales>Spirochaetaceae>Spirochaeta	3		2	3	1	NA	NA	NA	NA	NA	NA	NA	NA	NA	NA	NA	1	NA	1	NA	1	NA	NA	NA	NA	NA	NA	NA	NA	NA	NA	NA	NA	NA	NA	NA	NA	NA	NA	NA	1	NA	NA	NA	NA	NA
Staphylococcus schleiferi	S	1295	cellular&nbsp;organisms>Bacteria>Terrabacteria&nbsp;group>Firmicutes>Bacilli>Bacillales>Staphylococcaceae>Staphylococcus	4		4	3	1	NA	NA	NA	NA	NA	NA	NA	NA	NA	NA	NA	NA	NA	NA	NA	NA	1	NA	NA	NA	NA	NA	NA	NA	NA	NA	NA	NA	NA	NA	NA	NA	1	NA	2	NA	NA	NA	NA	NA	NA
Streptomyces sp. Tue 6075	S	1661694	cellular&nbsp;organisms>Bacteria>Terrabacteria&nbsp;group>Actinobacteria>Actinobacteria>Streptomycetales>Streptomycetaceae>Streptomyces	6		6	2	NA	1	NA	NA	NA	NA	NA	NA	NA	NA	NA	NA	NA	NA	NA	NA	NA	NA	NA	NA	NA	NA	NA	NA	NA	NA	NA	NA	NA	NA	NA	NA	NA	NA	NA	2	3	NA	NA	NA	NA	NA
Ralstonia mannitolilytica	S	105219	cellular&nbsp;organisms>Bacteria>Proteobacteria>Betaproteobacteria>Burkholderiales>Burkholderiaceae>Ralstonia	46		NA	NA	NA	NA	NA	NA	NA	NA	NA	NA	NA	NA	NA	32	NA	NA	NA	NA	NA	NA	NA	NA	NA	8	NA	NA	NA	1	3	NA	4	NA	NA	NA	11	NA	NA	3	3	NA	NA	3	2	NA
Nocardioides sp. CF8	S	110319	cellular&nbsp;organisms>Bacteria>Terrabacteria&nbsp;group>Actinobacteria>Actinobacteria>Propionibacteriales>Nocardioidaceae>Nocardioides	10		NA	NA	NA	NA	NA	NA	NA	NA	NA	NA	NA	NA	3	NA	NA	NA	NA	NA	NA	NA	NA	NA	NA	NA	NA	NA	NA	NA	1	NA	NA	NA	2	5	3	NA	NA	NA	NA	NA	NA	NA	NA	NA
Paraburkholderia sprentiae	S	948107	cellular&nbsp;organisms>Bacteria>Proteobacteria>Betaproteobacteria>Burkholderiales>Burkholderiaceae>Paraburkholderia	4		NA	NA	NA	NA	NA	NA	NA	NA	NA	NA	NA	NA	4	NA	NA	NA	NA	NA	NA	NA	NA	NA	NA	NA	4	NA	NA	1	1	NA	1	NA	1	NA	NA	NA	NA	NA	NA	NA	NA	NA	NA	NA
Pseudomonas arsenicoxydans	S	702115	cellular&nbsp;organisms>Bacteria>Proteobacteria>Gammaproteobacteria>Pseudomonadales>Pseudomonadaceae>Pseudomonas	8		NA	NA	NA	NA	NA	NA	NA	NA	NA	NA	NA	NA	NA	NA	NA	NA	NA	NA	NA	NA	NA	NA	NA	NA	NA	NA	NA	NA	NA	NA	NA	NA	8	NA	NA	NA	1	NA	NA	NA	NA	NA	NA	NA
Bordetella trematum	S	123899	cellular&nbsp;organisms>Bacteria>Proteobacteria>Betaproteobacteria>Burkholderiales>Alcaligenaceae>Bordetella	11		NA	NA	NA	NA	NA	NA	NA	NA	NA	NA	NA	NA	NA	NA	NA	NA	NA	NA	NA	NA	NA	NA	NA	1	3	NA	2	NA	NA	NA	NA	1	NA	2	NA	NA	NA	NA	11	NA	NA	4	5	NA
Blastococcus saxobsidens	S	138336	cellular&nbsp;organisms>Bacteria>Terrabacteria&nbsp;group>Actinobacteria>Actinobacteria>Geodermatophilales>Geodermatophilaceae>Blastococcus	11		NA	NA	NA	NA	NA	NA	NA	NA	NA	NA	NA	NA	NA	NA	NA	NA	NA	NA	NA	NA	NA	NA	NA	NA	NA	NA	NA	NA	1	NA	2	NA	NA	5	NA	1	NA	NA	NA	NA	NA	NA	NA	NA
Pseudomonas sp. SWI6	S	2083051	cellular&nbsp;organisms>Bacteria>Proteobacteria>Gammaproteobacteria>Pseudomonadales>Pseudomonadaceae>Pseudomonas	38		NA	NA	NA	NA	NA	NA	NA	NA	NA	NA	NA	NA	NA	NA	NA	NA	NA	NA	NA	NA	NA	NA	NA	NA	NA	NA	NA	NA	NA	8	NA	NA	NA	NA	NA	NA	NA	NA	38	NA	NA	NA	NA	NA
Psychrobacter sp. YP14	S	2203895	cellular&nbsp;organisms>Bacteria>Proteobacteria>Gammaproteobacteria>Pseudomonadales>Moraxellaceae>Psychrobacter	8		NA	NA	NA	NA	NA	NA	NA	NA	NA	NA	NA	NA	NA	NA	NA	NA	NA	NA	NA	NA	NA	NA	NA	NA	8	NA	NA	NA	NA	NA	NA	NA	NA	NA	NA	NA	NA	NA	NA	NA	NA	NA	NA	NA
Phytobacter ursingii	S	1972431	cellular&nbsp;organisms>Bacteria>Proteobacteria>Gammaproteobacteria>Enterobacterales>unclassified&nbsp;Enterobacterales>Phytobacter	71		NA	NA	NA	NA	NA	NA	NA	NA	NA	NA	NA	NA	71	NA	NA	NA	NA	NA	NA	NA	1	NA	NA	NA	NA	NA	NA	NA	NA	NA	1	3	3	NA	NA	NA	NA	NA	NA	NA	NA	NA	NA	NA
Pseudomonas psychrophila	S	122355	cellular&nbsp;organisms>Bacteria>Proteobacteria>Gammaproteobacteria>Pseudomonadales>Pseudomonadaceae>Pseudomonas	33		NA	NA	NA	NA	NA	NA	NA	NA	NA	NA	NA	NA	1	NA	NA	NA	NA	1	NA	NA	NA	NA	NA	NA	1	NA	NA	1	NA	NA	1	3	1	NA	NA	1	NA	NA	2	NA	NA	1	NA	NA
Pseudomonas entomophila	S	312306	cellular&nbsp;organisms>Bacteria>Proteobacteria>Gammaproteobacteria>Pseudomonadales>Pseudomonadaceae>Pseudomonas	3		NA	NA	NA	NA	NA	NA	NA	NA	NA	NA	NA	NA	2	NA	NA	NA	NA	1	NA	NA	NA	NA	NA	NA	NA	NA	NA	NA	NA	2	NA	NA	3	2	NA	NA	NA	NA	NA	NA	NA	NA	NA	NA
Brochothrix thermosphacta	S	2756	cellular&nbsp;organisms>Bacteria>Terrabacteria&nbsp;group>Firmicutes>Bacilli>Bacillales>Listeriaceae>Brochothrix	4		NA	NA	NA	NA	NA	NA	NA	NA	NA	NA	NA	NA	2	NA	1	NA	NA	NA	NA	NA	NA	NA	NA	NA	4	NA	NA	NA	NA	1	1	NA	1	NA	NA	2	NA	NA	NA	NA	NA	NA	NA	2
Marinomonas primoryensis	S	178399	cellular&nbsp;organisms>Bacteria>Proteobacteria>Gammaproteobacteria>Oceanospirillales>Oceanospirillaceae>Marinomonas	3		NA	NA	NA	NA	1	NA	NA	NA	NA	NA	NA	NA	NA	NA	NA	NA	NA	NA	NA	NA	NA	NA	NA	NA	NA	NA	NA	NA	3	2	1	NA	NA	1	NA	NA	NA	NA	1	NA	NA	NA	NA	NA
Nocardia seriolae	S	37332	cellular&nbsp;organisms>Bacteria>Terrabacteria&nbsp;group>Actinobacteria>Actinobacteria>Corynebacteriales>Nocardiaceae>Nocardia	4		NA	NA	NA	NA	NA	NA	NA	NA	NA	NA	NA	NA	NA	NA	NA	NA	NA	NA	NA	1	NA	NA	NA	NA	NA	NA	NA	NA	1	NA	NA	NA	2	4	NA	NA	NA	NA	NA	NA	NA	NA	NA	NA
Pseudomonas prosekii	S	1148509	cellular&nbsp;organisms>Bacteria>Proteobacteria>Gammaproteobacteria>Pseudomonadales>Pseudomonadaceae>Pseudomonas	7		NA	1	NA	NA	NA	NA	NA	NA	NA	NA	NA	NA	NA	NA	NA	NA	NA	NA	NA	NA	NA	NA	NA	NA	NA	NA	NA	NA	NA	NA	NA	NA	7	NA	NA	NA	NA	1	NA	NA	NA	NA	NA	NA
Actinoplanes friuliensis	S	196914	cellular&nbsp;organisms>Bacteria>Terrabacteria&nbsp;group>Actinobacteria>Actinobacteria>Micromonosporales>Micromonosporaceae>Actinoplanes	9		NA	NA	NA	NA	NA	NA	NA	NA	NA	NA	2	NA	NA	NA	NA	NA	NA	NA	NA	NA	NA	NA	NA	NA	1	NA	NA	1	NA	NA	1	2	1	NA	NA	NA	NA	NA	NA	NA	NA	NA	NA	NA
Pseudomonas cedrina	S	651740	cellular&nbsp;organisms>Bacteria>Proteobacteria>Gammaproteobacteria>Pseudomonadales>Pseudomonadaceae>Pseudomonas>Pseudomonas&nbsp;fluorescens&nbsp;group	9		NA	NA	1	NA	NA	NA	NA	NA	NA	NA	NA	1	NA	NA	NA	NA	NA	NA	NA	NA	NA	NA	NA	NA	NA	NA	NA	NA	NA	NA	NA	2	4	NA	NA	NA	NA	NA	NA	NA	NA	NA	NA	NA
Corynebacterium segmentosum	S	43990	cellular&nbsp;organisms>Bacteria>Terrabacteria&nbsp;group>Actinobacteria>Actinobacteria>Corynebacteriales>Corynebacteriaceae>Corynebacterium	7		NA	NA	NA	NA	NA	NA	NA	NA	NA	NA	1	1	1	NA	NA	NA	NA	NA	NA	NA	NA	NA	NA	NA	1	NA	NA	1	NA	NA	4	NA	NA	NA	NA	NA	7	1	2	NA	NA	NA	1	NA
Kytococcus sedentarius	S	1276	cellular&nbsp;organisms>Bacteria>Terrabacteria&nbsp;group>Actinobacteria>Actinobacteria>Micrococcales>Dermacoccaceae>Kytococcus	10		NA	NA	NA	NA	NA	NA	NA	NA	NA	NA	2	NA	NA	NA	NA	NA	NA	NA	NA	NA	NA	NA	NA	NA	2	NA	NA	NA	1	NA	2	1	NA	NA	1	1	NA	NA	10	NA	NA	NA	5	NA
Rhodococcus sp. P1Y	S	1302308	cellular&nbsp;organisms>Bacteria>Terrabacteria&nbsp;group>Actinobacteria>Actinobacteria>Corynebacteriales>Nocardiaceae>Rhodococcus	4		NA	NA	NA	1	NA	NA	NA	NA	NA	NA	NA	NA	NA	NA	NA	NA	NA	NA	NA	NA	1	NA	NA	NA	NA	NA	NA	NA	NA	NA	NA	NA	2	4	NA	NA	NA	NA	NA	NA	NA	NA	NA	NA
Halanaerobium praevalens	S	2331	cellular&nbsp;organisms>Bacteria>Terrabacteria&nbsp;group>Firmicutes>Clostridia>Halanaerobiales>Halanaerobiaceae>Halanaerobium	3		NA	NA	NA	NA	NA	NA	NA	NA	NA	NA	1	NA	NA	NA	NA	NA	NA	1	NA	NA	NA	NA	NA	NA	NA	NA	NA	NA	NA	NA	2	NA	3	1	NA	NA	NA	NA	2	NA	NA	NA	NA	NA
Serratia sp. FS14	S	1327989	cellular&nbsp;organisms>Bacteria>Proteobacteria>Gammaproteobacteria>Enterobacterales>Yersiniaceae>Serratia	6		NA	NA	2	NA	NA	NA	NA	NA	NA	NA	NA	NA	NA	NA	NA	NA	NA	NA	NA	NA	NA	NA	NA	NA	NA	NA	NA	NA	NA	NA	NA	NA	6	NA	NA	NA	NA	NA	NA	NA	NA	NA	NA	NA
Acinetobacter bereziniae	S	106648	cellular&nbsp;organisms>Bacteria>Proteobacteria>Gammaproteobacteria>Pseudomonadales>Moraxellaceae>Acinetobacter	3		NA	NA	1	NA	NA	NA	NA	NA	NA	1	NA	NA	NA	NA	NA	NA	NA	NA	NA	NA	NA	NA	NA	NA	1	NA	NA	1	NA	NA	1	NA	2	1	NA	NA	NA	NA	1	NA	NA	1	NA	NA
Clostridium formicaceticum	S	1497	cellular&nbsp;organisms>Bacteria>Terrabacteria&nbsp;group>Firmicutes>Clostridia>Clostridiales>Clostridiaceae>Clostridium	2		NA	1	NA	NA	NA	NA	NA	NA	NA	NA	NA	1	NA	NA	NA	NA	NA	NA	NA	NA	NA	NA	NA	NA	NA	NA	NA	NA	2	1	NA	NA	2	1	NA	NA	NA	NA	1	NA	NA	NA	NA	NA
Streptomyces pluripotens	S	1355015	cellular&nbsp;organisms>Bacteria>Terrabacteria&nbsp;group>Actinobacteria>Actinobacteria>Streptomycetales>Streptomycetaceae>Streptomyces	4		1	NA	NA	NA	NA	NA	NA	NA	NA	NA	1	NA	NA	NA	NA	NA	NA	NA	NA	NA	NA	NA	NA	NA	NA	NA	NA	NA	1	NA	1	NA	NA	4	NA	NA	NA	NA	NA	NA	NA	NA	NA	NA
Mycobacteroides abscessus	S	36809	cellular&nbsp;organisms>Bacteria>Terrabacteria&nbsp;group>Actinobacteria>Actinobacteria>Corynebacteriales>Mycobacteriaceae>Mycobacteroides	4		NA	1	NA	NA	NA	NA	NA	NA	NA	NA	NA	NA	NA	NA	NA	1	NA	NA	NA	NA	NA	NA	NA	4	2	NA	NA	NA	NA	1	1	NA	2	NA	NA	NA	NA	1	2	NA	NA	NA	NA	NA
Cyanothece sp. PCC 7425	S	395961	cellular&nbsp;organisms>Bacteria>Terrabacteria&nbsp;group>Cyanobacteria/Melainabacteria&nbsp;group>Cyanobacteria>Oscillatoriophycideae>Oscillatoriales>Cyanothecaceae>Cyanothece	3		NA	NA	NA	NA	NA	NA	NA	NA	1	NA	NA	NA	NA	NA	NA	NA	NA	NA	1	NA	NA	NA	NA	NA	NA	NA	NA	NA	NA	1	2	NA	3	NA	NA	NA	NA	NA	NA	NA	NA	NA	3	NA
Woeseia oceani	S	1548547	cellular&nbsp;organisms>Bacteria>Proteobacteria>Gammaproteobacteria>Chromatiales>Woeseiaceae>Woeseia	2		1	NA	NA	NA	NA	NA	NA	NA	NA	NA	NA	NA	NA	NA	NA	NA	1	NA	NA	NA	NA	1	NA	NA	NA	NA	NA	1	NA	1	NA	NA	1	2	NA	NA	NA	NA	NA	NA	NA	NA	NA	NA
Nostoc punctiforme	S	272131	cellular&nbsp;organisms>Bacteria>Terrabacteria&nbsp;group>Cyanobacteria/Melainabacteria&nbsp;group>Cyanobacteria>Nostocales>Nostocaceae>Nostoc	2		1	NA	NA	NA	NA	NA	NA	NA	NA	1	1	NA	NA	NA	NA	NA	NA	NA	NA	NA	NA	NA	NA	NA	NA	1	NA	NA	NA	NA	1	NA	2	1	NA	NA	NA	NA	1	NA	NA	NA	NA	NA
Oceanobacillus iheyensis	S	182710	cellular&nbsp;organisms>Bacteria>Terrabacteria&nbsp;group>Firmicutes>Bacilli>Bacillales>Bacillaceae>Oceanobacillus	2		NA	NA	1	NA	NA	NA	NA	NA	1	NA	NA	NA	NA	NA	NA	NA	NA	NA	1	NA	NA	NA	NA	NA	NA	NA	NA	NA	2	NA	1	NA	1	1	NA	NA	NA	NA	1	NA	NA	NA	NA	NA
Pseudoalteromonas carrageenovora	S	227	cellular&nbsp;organisms>Bacteria>Proteobacteria>Gammaproteobacteria>Alteromonadales>Pseudoalteromonadaceae>Pseudoalteromonas	4		NA	NA	NA	1	NA	NA	NA	NA	NA	1	NA	NA	NA	NA	NA	NA	NA	NA	NA	1	NA	NA	NA	NA	NA	NA	NA	4	NA	NA	NA	NA	1	NA	NA	3	NA	1	NA	NA	NA	1	NA	NA
Salegentibacter salegens	S	143223	cellular&nbsp;organisms>Bacteria>FCB&nbsp;group>Bacteroidetes/Chlorobi&nbsp;group>Bacteroidetes>Flavobacteriia>Flavobacteriales>Flavobacteriaceae>Salegentibacter	2		1	NA	NA	NA	NA	NA	NA	NA	NA	NA	NA	NA	NA	NA	NA	1	1	NA	NA	NA	NA	NA	NA	NA	NA	NA	NA	NA	2	1	NA	NA	NA	2	NA	NA	NA	NA	1	NA	NA	NA	NA	NA
Corynebacterium efficiens	S	152794	cellular&nbsp;organisms>Bacteria>Terrabacteria&nbsp;group>Actinobacteria>Actinobacteria>Corynebacteriales>Corynebacteriaceae>Corynebacterium	135		2	NA	NA	NA	NA	NA	NA	NA	NA	NA	NA	NA	NA	NA	NA	NA	NA	NA	1	NA	NA	NA	NA	NA	NA	NA	NA	NA	1	NA	NA	NA	NA	4	NA	NA	NA	2	1	NA	NA	2	1	NA
Flavobacterium branchiophilum	S	55197	cellular&nbsp;organisms>Bacteria>FCB&nbsp;group>Bacteroidetes/Chlorobi&nbsp;group>Bacteroidetes>Flavobacteriia>Flavobacteriales>Flavobacteriaceae>Flavobacterium	2		NA	NA	1	NA	NA	NA	NA	1	NA	NA	2	NA	NA	NA	NA	NA	NA	NA	NA	NA	NA	NA	NA	NA	1	NA	NA	NA	NA	1	1	NA	NA	1	2	NA	NA	1	1	NA	NA	NA	NA	NA
Pseudomonas sp. MYb193	S	1827300	cellular&nbsp;organisms>Bacteria>Proteobacteria>Gammaproteobacteria>Pseudomonadales>Pseudomonadaceae>Pseudomonas	4		NA	NA	NA	NA	NA	NA	NA	NA	NA	NA	4	NA	NA	NA	NA	NA	NA	NA	NA	NA	NA	NA	NA	NA	NA	NA	NA	NA	NA	NA	NA	NA	4	NA	NA	NA	NA	NA	NA	NA	NA	NA	NA	NA
Streptomyces sp. MK45	S	2496836	cellular&nbsp;organisms>Bacteria>Terrabacteria&nbsp;group>Actinobacteria>Actinobacteria>Streptomycetales>Streptomycetaceae>Streptomyces	3		NA	NA	NA	NA	NA	NA	NA	NA	1	NA	NA	NA	NA	NA	NA	NA	3	NA	NA	NA	NA	NA	NA	NA	NA	NA	NA	NA	NA	NA	1	NA	3	NA	NA	NA	NA	NA	NA	NA	NA	NA	NA	NA
Mesorhizobium opportunistum	S	593909	cellular&nbsp;organisms>Bacteria>Proteobacteria>Alphaproteobacteria>Rhizobiales>Phyllobacteriaceae>Mesorhizobium	3		NA	NA	NA	NA	NA	NA	NA	NA	1	NA	2	1	NA	NA	NA	NA	NA	NA	NA	NA	NA	NA	NA	NA	NA	NA	NA	NA	NA	NA	NA	NA	1	3	NA	NA	NA	NA	NA	NA	NA	NA	NA	NA
Nitrosomonas sp. Is79A3	S	261292	cellular&nbsp;organisms>Bacteria>Proteobacteria>Betaproteobacteria>Nitrosomonadales>Nitrosomonadaceae>Nitrosomonas	6		NA	NA	NA	NA	NA	NA	1	1	2	NA	NA	NA	NA	NA	NA	NA	NA	NA	NA	NA	NA	NA	NA	NA	NA	NA	NA	NA	NA	1	NA	NA	3	NA	NA	NA	NA	NA	NA	NA	NA	NA	NA	NA
Chryseobacterium sp. StRB126	S	878220	cellular&nbsp;organisms>Bacteria>FCB&nbsp;group>Bacteroidetes/Chlorobi&nbsp;group>Bacteroidetes>Flavobacteriia>Flavobacteriales>Flavobacteriaceae>Chryseobacterium	1		NA	1	1	NA	NA	NA	NA	NA	NA	NA	1	NA	NA	NA	NA	1	NA	NA	NA	NA	NA	NA	NA	NA	NA	NA	1	NA	1	1	1	NA	NA	NA	NA	NA	NA	1	NA	NA	NA	NA	NA	NA
Lactobacillus paracasei	S	1597	cellular&nbsp;organisms>Bacteria>Terrabacteria&nbsp;group>Firmicutes>Bacilli>Lactobacillales>Lactobacillaceae>Lactobacillus>Lactobacillus&nbsp;casei&nbsp;group	4		NA	NA	NA	NA	NA	NA	NA	NA	NA	NA	2	NA	NA	NA	2	NA	NA	NA	NA	NA	NA	NA	NA	NA	NA	NA	NA	NA	NA	NA	NA	4	NA	NA	NA	NA	NA	NA	NA	NA	NA	NA	NA	NA
Leifsonia xyli	S	1575	cellular&nbsp;organisms>Bacteria>Terrabacteria&nbsp;group>Actinobacteria>Actinobacteria>Micrococcales>Microbacteriaceae>Leifsonia	3		1	1	NA	1	NA	NA	NA	NA	NA	NA	NA	NA	NA	NA	NA	NA	NA	1	NA	NA	NA	NA	NA	NA	NA	NA	NA	NA	NA	NA	NA	1	3	NA	NA	NA	NA	NA	NA	NA	NA	NA	NA	NA
Paenibacillus baekrokdamisoli	S	1712516	cellular&nbsp;organisms>Bacteria>Terrabacteria&nbsp;group>Firmicutes>Bacilli>Bacillales>Paenibacillaceae>Paenibacillus	2		1	NA	1	NA	NA	NA	NA	NA	NA	NA	NA	NA	NA	NA	NA	1	1	NA	NA	NA	NA	NA	NA	NA	NA	NA	NA	NA	1	NA	1	NA	2	NA	NA	NA	NA	NA	NA	NA	NA	NA	NA	NA
Paenibacillus sp. FSL P4-0081	S	1536769	cellular&nbsp;organisms>Bacteria>Terrabacteria&nbsp;group>Firmicutes>Bacilli>Bacillales>Paenibacillaceae>Paenibacillus	3		NA	NA	NA	NA	NA	NA	NA	NA	NA	1	NA	NA	NA	NA	1	NA	2	NA	NA	NA	NA	NA	NA	NA	NA	NA	NA	NA	NA	1	3	NA	NA	NA	NA	NA	NA	NA	NA	NA	NA	NA	NA	NA
Mycobacterium dioxanotrophicus	S	482462	cellular&nbsp;organisms>Bacteria>Terrabacteria&nbsp;group>Actinobacteria>Actinobacteria>Corynebacteriales>Mycobacteriaceae>Mycobacterium	3		1	NA	NA	NA	NA	NA	NA	NA	1	NA	1	NA	1	NA	NA	1	NA	NA	NA	NA	NA	NA	NA	NA	1	NA	NA	NA	NA	NA	NA	NA	NA	3	NA	NA	NA	NA	NA	NA	NA	NA	NA	NA
Bacillus sp. FJAT-22090	S	1581038	cellular&nbsp;organisms>Bacteria>Terrabacteria&nbsp;group>Firmicutes>Bacilli>Bacillales>Bacillaceae>Bacillus	2		NA	NA	NA	1	NA	NA	NA	NA	NA	NA	NA	NA	NA	NA	NA	1	NA	NA	2	NA	NA	NA	NA	NA	NA	NA	NA	1	2	NA	1	NA	NA	NA	NA	NA	NA	NA	1	NA	NA	NA	NA	NA
Gramella forsetii	S	411153	cellular&nbsp;organisms>Bacteria>FCB&nbsp;group>Bacteroidetes/Chlorobi&nbsp;group>Bacteroidetes>Flavobacteriia>Flavobacteriales>Flavobacteriaceae>Gramella	2		NA	1	NA	1	1	NA	NA	NA	NA	NA	NA	NA	NA	NA	NA	1	NA	NA	NA	NA	NA	NA	NA	NA	NA	NA	NA	NA	2	NA	1	NA	1	NA	NA	1	NA	NA	NA	NA	NA	NA	NA	1
Photobacterium profundum	S	74109	cellular&nbsp;organisms>Bacteria>Proteobacteria>Gammaproteobacteria>Vibrionales>Vibrionaceae>Photobacterium	2		NA	1	NA	NA	NA	1	NA	NA	2	NA	NA	NA	NA	NA	NA	NA	NA	NA	NA	NA	NA	NA	NA	NA	NA	NA	1	NA	1	NA	NA	NA	2	NA	NA	NA	NA	1	NA	NA	NA	NA	NA	NA
Thermococcus barophilus	S	55802	cellular&nbsp;organisms>Archaea>Euryarchaeota>Thermococci>Thermococcales>Thermococcaceae>Thermococcus	2		2	1	NA	NA	NA	NA	NA	NA	NA	1	NA	NA	NA	NA	NA	NA	NA	NA	NA	NA	NA	NA	NA	NA	NA	NA	NA	NA	NA	NA	2	NA	1	1	NA	NA	NA	NA	NA	NA	NA	NA	NA	NA
Acetoanaerobium sticklandii	S	1511	cellular&nbsp;organisms>Bacteria>Terrabacteria&nbsp;group>Firmicutes>Clostridia>Clostridiales>Peptostreptococcaceae>Acetoanaerobium	2		1	NA	NA	1	NA	NA	NA	NA	NA	NA	2	NA	NA	NA	NA	NA	1	NA	NA	NA	NA	NA	NA	NA	NA	NA	NA	1	NA	1	NA	1	NA	NA	NA	NA	1	1	NA	NA	NA	NA	NA	NA
Pontibacter actiniarum	S	323450	cellular&nbsp;organisms>Bacteria>FCB&nbsp;group>Bacteroidetes/Chlorobi&nbsp;group>Bacteroidetes>Cytophagia>Cytophagales>Hymenobacteraceae>Pontibacter	2		NA	1	1	1	NA	NA	NA	NA	NA	NA	NA	NA	NA	NA	NA	NA	1	1	NA	NA	NA	NA	NA	NA	NA	NA	NA	NA	2	1	NA	NA	NA	NA	NA	NA	NA	NA	NA	NA	NA	NA	NA	NA
Formosa agariphila	S	320324	cellular&nbsp;organisms>Bacteria>FCB&nbsp;group>Bacteroidetes/Chlorobi&nbsp;group>Bacteroidetes>Flavobacteriia>Flavobacteriales>Flavobacteriaceae>Formosa	4		NA	1	1	1	NA	NA	NA	NA	NA	NA	NA	1	NA	NA	NA	1	NA	NA	NA	NA	NA	NA	NA	NA	NA	NA	NA	NA	NA	NA	2	1	NA	NA	NA	NA	NA	NA	4	NA	NA	NA	NA	NA
Corynebacterium crudilactis	S	1652495	cellular&nbsp;organisms>Bacteria>Terrabacteria&nbsp;group>Actinobacteria>Actinobacteria>Corynebacteriales>Corynebacteriaceae>Corynebacterium	42		NA	NA	NA	1	NA	1	NA	NA	NA	NA	NA	NA	NA	NA	NA	1	NA	NA	1	NA	1	NA	NA	NA	NA	NA	NA	NA	NA	NA	1	1	1	NA	NA	NA	NA	NA	NA	NA	NA	NA	NA	4
Streptomyces albulus	S	68570	cellular&nbsp;organisms>Bacteria>Terrabacteria&nbsp;group>Actinobacteria>Actinobacteria>Streptomycetales>Streptomycetaceae>Streptomyces	2		NA	2	NA	NA	NA	NA	NA	NA	NA	NA	2	NA	NA	NA	NA	NA	NA	NA	1	NA	NA	NA	NA	NA	NA	NA	NA	NA	1	NA	NA	NA	2	NA	NA	NA	NA	NA	NA	NA	NA	NA	NA	NA
Cylindrospermum stagnale	S	142864	cellular&nbsp;organisms>Bacteria>Terrabacteria&nbsp;group>Cyanobacteria/Melainabacteria&nbsp;group>Cyanobacteria>Nostocales>Nostocaceae>Cylindrospermum	1		1	1	NA	NA	NA	1	NA	NA	NA	NA	NA	NA	NA	NA	NA	NA	NA	1	1	NA	NA	NA	NA	NA	NA	NA	1	1	NA	NA	NA	NA	1	NA	NA	NA	1	NA	1	NA	NA	NA	NA	NA
Paludibacter propionicigenes	S	185300	cellular&nbsp;organisms>Bacteria>FCB&nbsp;group>Bacteroidetes/Chlorobi&nbsp;group>Bacteroidetes>Bacteroidia>Bacteroidales>Paludibacteraceae>Paludibacter	1		1	NA	NA	NA	NA	NA	NA	1	NA	NA	NA	NA	NA	NA	1	1	NA	NA	1	NA	NA	NA	NA	NA	NA	NA	NA	NA	NA	NA	1	1	1	NA	NA	NA	NA	NA	NA	NA	NA	NA	NA	NA
Stanieria cyanosphaera	S	102116	cellular&nbsp;organisms>Bacteria>Terrabacteria&nbsp;group>Cyanobacteria/Melainabacteria&nbsp;group>Cyanobacteria>Pleurocapsales>Dermocarpellaceae>Stanieria	2		NA	NA	NA	NA	NA	NA	NA	NA	1	NA	NA	NA	NA	NA	1	NA	NA	NA	1	1	NA	1	NA	NA	NA	NA	NA	NA	NA	NA	NA	NA	1	2	NA	NA	NA	NA	NA	NA	NA	NA	NA	NA
Cellulophaga lytica	S	979	cellular&nbsp;organisms>Bacteria>FCB&nbsp;group>Bacteroidetes/Chlorobi&nbsp;group>Bacteroidetes>Flavobacteriia>Flavobacteriales>Flavobacteriaceae>Cellulophaga	2		1	1	NA	NA	NA	1	NA	NA	NA	1	NA	NA	NA	NA	NA	1	NA	NA	NA	NA	NA	NA	NA	NA	NA	NA	NA	NA	NA	1	1	NA	NA	1	NA	NA	NA	1	1	NA	NA	NA	NA	2
Bordetella genomosp. 9	S	1416803	cellular&nbsp;organisms>Bacteria>Proteobacteria>Betaproteobacteria>Burkholderiales>Alcaligenaceae>Bordetella	3		NA	NA	1	NA	NA	NA	NA	NA	NA	NA	3	NA	NA	NA	NA	NA	NA	2	NA	NA	NA	NA	NA	NA	NA	NA	NA	NA	NA	NA	NA	1	1	NA	NA	1	NA	NA	NA	NA	NA	NA	NA	NA
Comamonas aquatica	S	225991	cellular&nbsp;organisms>Bacteria>Proteobacteria>Betaproteobacteria>Burkholderiales>Comamonadaceae>Comamonas	6		NA	1	NA	NA	NA	NA	3	NA	NA	NA	1	1	NA	NA	NA	NA	NA	NA	NA	NA	NA	NA	NA	NA	NA	NA	NA	NA	1	NA	NA	1	NA	NA	NA	NA	NA	NA	NA	NA	NA	NA	3	NA
Planctomyces sp. SH-PL62	S	1636152	cellular&nbsp;organisms>Bacteria>PVC&nbsp;group>Planctomycetes>Planctomycetia>Planctomycetales>Planctomycetaceae>Planctomyces	2		1	NA	NA	NA	1	NA	NA	NA	NA	NA	1	1	NA	NA	NA	NA	1	NA	1	NA	NA	NA	NA	NA	NA	NA	NA	NA	NA	1	NA	NA	1	NA	NA	NA	NA	NA	NA	NA	NA	NA	NA	NA
Flavobacteriaceae bacterium	S	1871037	cellular&nbsp;organisms>Bacteria>FCB&nbsp;group>Bacteroidetes/Chlorobi&nbsp;group>Bacteroidetes>Flavobacteriia>Flavobacteriales>Flavobacteriaceae>unclassified&nbsp;Flavobacteriaceae	1		1	1	1	NA	NA	NA	NA	NA	1	NA	NA	1	NA	NA	NA	NA	NA	1	NA	NA	NA	NA	NA	NA	NA	NA	NA	NA	1	NA	NA	NA	1	NA	NA	NA	NA	NA	NA	NA	NA	NA	NA	NA
Thiomicrorhabdus sp. HaS4	S	2211106	cellular&nbsp;organisms>Bacteria>Proteobacteria>Gammaproteobacteria>Thiotrichales>Piscirickettsiaceae>Thiomicrorhabdus	2		NA	NA	NA	NA	NA	NA	NA	NA	1	1	2	1	NA	NA	NA	1	NA	NA	NA	NA	NA	NA	NA	NA	NA	NA	NA	NA	NA	NA	1	1	NA	NA	NA	2	NA	NA	NA	NA	NA	1	2	NA
Verrucomicrobium sp. GAS474	S	1882831	cellular&nbsp;organisms>Bacteria>PVC&nbsp;group>Verrucomicrobia>Verrucomicrobiae>Verrucomicrobiales>Verrucomicrobiaceae>Verrucomicrobium	2		1	2	1	1	NA	NA	NA	NA	NA	NA	NA	NA	NA	NA	NA	NA	NA	1	NA	NA	NA	NA	NA	NA	NA	NA	NA	NA	NA	1	NA	NA	1	NA	NA	NA	NA	1	NA	NA	NA	NA	NA	NA
Rhizobium sp. 11515TR	S	2028343	cellular&nbsp;organisms>Bacteria>Proteobacteria>Alphaproteobacteria>Rhizobiales>Rhizobiaceae>Rhizobium/Agrobacterium&nbsp;group>Rhizobium	2		NA	2	1	NA	NA	NA	NA	NA	NA	NA	NA	NA	1	NA	2	NA	NA	NA	NA	NA	1	NA	NA	NA	NA	NA	NA	NA	1	NA	1	NA	NA	NA	NA	NA	NA	NA	NA	NA	NA	NA	NA	NA
Microcystis aeruginosa	S	1126	cellular&nbsp;organisms>Bacteria>Terrabacteria&nbsp;group>Cyanobacteria/Melainabacteria&nbsp;group>Cyanobacteria>Oscillatoriophycideae>Chroococcales>Microcystaceae>Microcystis	2		2	NA	1	NA	NA	NA	NA	1	NA	1	NA	NA	NA	NA	NA	NA	NA	NA	1	NA	NA	NA	NA	NA	NA	NA	NA	NA	NA	2	NA	NA	NA	NA	NA	NA	NA	NA	NA	NA	NA	NA	NA	NA
Pantoea vagans	S	470934	cellular&nbsp;organisms>Bacteria>Proteobacteria>Gammaproteobacteria>Enterobacterales>Erwiniaceae>Pantoea	2		NA	1	NA	NA	NA	1	NA	1	NA	NA	NA	NA	NA	NA	NA	1	1	NA	1	NA	NA	NA	NA	NA	NA	NA	NA	NA	NA	NA	NA	NA	NA	2	NA	NA	NA	NA	NA	NA	NA	1	NA	NA
Bartonella apis	S	1686310	cellular&nbsp;organisms>Bacteria>Proteobacteria>Alphaproteobacteria>Rhizobiales>Bartonellaceae>Bartonella	2		2	2	1	NA	NA	NA	NA	NA	NA	NA	NA	NA	NA	NA	NA	1	NA	NA	NA	NA	NA	NA	NA	NA	NA	NA	NA	NA	NA	1	NA	1	NA	NA	NA	NA	NA	NA	NA	NA	NA	NA	NA	NA
Shewanella livingstonensis	S	150120	cellular&nbsp;organisms>Bacteria>Proteobacteria>Gammaproteobacteria>Alteromonadales>Shewanellaceae>Shewanella	3		2	3	NA	NA	NA	NA	NA	NA	NA	NA	NA	NA	NA	NA	NA	NA	NA	NA	1	NA	NA	NA	NA	NA	1	NA	1	NA	NA	NA	NA	NA	NA	NA	NA	NA	1	NA	NA	NA	NA	NA	NA	NA
Archangium gephyra	S	48	cellular&nbsp;organisms>Bacteria>Proteobacteria>delta/epsilon&nbsp;subdivisions>Deltaproteobacteria>Myxococcales>Cystobacterineae>Archangiaceae>Archangium	1		1	NA	1	NA	NA	NA	NA	1	NA	NA	1	NA	NA	NA	1	1	1	NA	NA	NA	NA	NA	NA	NA	NA	NA	NA	NA	1	NA	NA	NA	NA	NA	NA	NA	NA	NA	NA	NA	NA	NA	NA	NA
Vibrio breoganii	S	553239	cellular&nbsp;organisms>Bacteria>Proteobacteria>Gammaproteobacteria>Vibrionales>Vibrionaceae>Vibrio	2		1	NA	2	NA	NA	NA	NA	NA	1	NA	1	NA	NA	NA	NA	1	NA	1	NA	NA	NA	NA	NA	NA	NA	NA	NA	NA	NA	NA	1	NA	NA	NA	NA	NA	NA	NA	NA	NA	NA	NA	NA	NA
Dictyoglomus turgidum	S	513050	cellular&nbsp;organisms>Bacteria>Dictyoglomi>Dictyoglomia>Dictyoglomales>Dictyoglomaceae>Dictyoglomus	1		NA	1	1	NA	NA	NA	NA	NA	1	1	NA	NA	NA	NA	NA	NA	1	1	1	NA	NA	NA	NA	NA	NA	NA	NA	1	NA	NA	NA	NA	NA	NA	NA	1	NA	NA	NA	NA	NA	NA	NA	NA
Mycoplasma anseris	S	92400	cellular&nbsp;organisms>Bacteria>Terrabacteria&nbsp;group>Tenericutes>Mollicutes>Mycoplasmatales>Mycoplasmataceae>Mycoplasma	2		1	2	NA	2	NA	NA	NA	NA	NA	1	NA	NA	NA	NA	NA	NA	NA	1	NA	NA	NA	NA	NA	NA	NA	NA	NA	NA	NA	NA	NA	NA	1	NA	NA	NA	NA	1	2	NA	NA	NA	NA	NA
Methanosarcina horonobensis	S	418008	cellular&nbsp;organisms>Archaea>Euryarchaeota>Stenosarchaea&nbsp;group>Methanomicrobia>Methanosarcinales>Methanosarcinaceae>Methanosarcina	3		3	2	NA	1	NA	NA	NA	NA	NA	NA	NA	1	NA	NA	NA	NA	1	NA	NA	NA	NA	NA	NA	NA	NA	NA	NA	NA	NA	NA	NA	NA	NA	NA	NA	NA	1	NA	2	NA	NA	NA	NA	1
Burkholderia sp. OLGA172	S	1804984	cellular&nbsp;organisms>Bacteria>Proteobacteria>Betaproteobacteria>Burkholderiales>Burkholderiaceae>Burkholderia	80		NA	NA	NA	NA	NA	NA	NA	NA	NA	NA	NA	NA	11	7	NA	NA	NA	NA	NA	NA	NA	NA	NA	NA	5	NA	NA	NA	NA	NA	1	1	NA	NA	80	NA	NA	NA	NA	NA	NA	NA	NA	NA
Streptococcus infantarius	S	102684	cellular&nbsp;organisms>Bacteria>Terrabacteria&nbsp;group>Firmicutes>Bacilli>Lactobacillales>Streptococcaceae>Streptococcus	39		NA	NA	NA	NA	NA	NA	NA	NA	NA	NA	NA	NA	NA	NA	NA	NA	NA	NA	NA	NA	NA	NA	NA	NA	NA	NA	NA	NA	NA	2	NA	NA	NA	5	NA	NA	NA	NA	NA	NA	NA	NA	8	NA
Nakamurella multipartita	S	53461	cellular&nbsp;organisms>Bacteria>Terrabacteria&nbsp;group>Actinobacteria>Actinobacteria>Nakamurellales>Nakamurellaceae>Nakamurella	14		NA	NA	NA	NA	NA	NA	NA	NA	NA	NA	NA	NA	1	8	NA	NA	NA	NA	NA	NA	NA	NA	NA	NA	NA	NA	NA	NA	1	NA	1	NA	1	4	NA	NA	NA	1	1	NA	NA	NA	NA	NA
Pseudonocardia sp. HH130629-09	S	1641402	cellular&nbsp;organisms>Bacteria>Terrabacteria&nbsp;group>Actinobacteria>Actinobacteria>Pseudonocardiales>Pseudonocardiaceae>Pseudonocardia	5		NA	NA	NA	NA	NA	NA	NA	NA	NA	NA	NA	NA	NA	NA	NA	NA	NA	NA	NA	NA	NA	NA	NA	NA	NA	NA	NA	NA	3	NA	NA	NA	NA	4	NA	NA	NA	NA	NA	NA	NA	NA	NA	NA
Pseudomonas silesiensis	S	1853130	cellular&nbsp;organisms>Bacteria>Proteobacteria>Gammaproteobacteria>Pseudomonadales>Pseudomonadaceae>Pseudomonas	7		NA	NA	NA	NA	NA	NA	NA	NA	NA	NA	NA	NA	NA	NA	NA	NA	NA	NA	NA	NA	NA	NA	NA	NA	NA	NA	NA	NA	NA	NA	NA	NA	7	NA	NA	NA	NA	NA	NA	NA	NA	1	NA	NA
Acinetobacter calcoaceticus	S	471	cellular&nbsp;organisms>Bacteria>Proteobacteria>Gammaproteobacteria>Pseudomonadales>Moraxellaceae>Acinetobacter>Acinetobacter&nbsp;calcoaceticus/baumannii&nbsp;complex	5		NA	NA	NA	NA	NA	NA	NA	NA	NA	NA	NA	NA	NA	NA	NA	NA	NA	NA	NA	NA	NA	NA	NA	NA	NA	NA	NA	NA	NA	2	NA	5	NA	NA	NA	NA	NA	NA	NA	NA	NA	NA	NA	NA
Microbacterium sp. 1.5R	S	1916917	cellular&nbsp;organisms>Bacteria>Terrabacteria&nbsp;group>Actinobacteria>Actinobacteria>Micrococcales>Microbacteriaceae>Microbacterium	7		NA	NA	NA	NA	NA	NA	NA	NA	NA	NA	NA	NA	NA	NA	NA	NA	NA	NA	NA	NA	NA	NA	NA	NA	NA	NA	NA	NA	NA	NA	NA	NA	7	NA	NA	NA	NA	NA	NA	NA	NA	NA	NA	NA
Parvimonas micra	S	33033	cellular&nbsp;organisms>Bacteria>Terrabacteria&nbsp;group>Firmicutes>Tissierellia>Tissierellales>Peptoniphilaceae>Parvimonas	4		NA	NA	NA	NA	NA	NA	NA	NA	NA	NA	NA	NA	NA	NA	NA	NA	NA	NA	NA	NA	NA	NA	NA	NA	1	NA	NA	NA	NA	NA	2	NA	4	NA	NA	2	NA	1	NA	NA	NA	NA	NA	NA
Rhodococcus sp. PBTS 1	S	1653478	cellular&nbsp;organisms>Bacteria>Terrabacteria&nbsp;group>Actinobacteria>Actinobacteria>Corynebacteriales>Nocardiaceae>Rhodococcus	6		NA	NA	NA	NA	NA	NA	NA	NA	NA	NA	NA	NA	NA	NA	NA	NA	NA	NA	NA	NA	NA	NA	NA	NA	NA	NA	NA	NA	NA	NA	NA	1	6	NA	NA	1	NA	NA	NA	NA	NA	NA	NA	NA
Staphylococcus auricularis	S	29379	cellular&nbsp;organisms>Bacteria>Terrabacteria&nbsp;group>Firmicutes>Bacilli>Bacillales>Staphylococcaceae>Staphylococcus	4		NA	NA	NA	NA	NA	NA	NA	NA	NA	NA	NA	NA	NA	NA	NA	NA	NA	NA	NA	NA	NA	NA	NA	NA	4	NA	NA	NA	NA	NA	NA	NA	2	1	NA	NA	1	1	NA	NA	NA	NA	1	NA
Chryseobacterium haifense	S	421525	cellular&nbsp;organisms>Bacteria>FCB&nbsp;group>Bacteroidetes/Chlorobi&nbsp;group>Bacteroidetes>Flavobacteriia>Flavobacteriales>Flavobacteriaceae>Chryseobacterium	9		NA	NA	NA	1	NA	NA	NA	NA	NA	NA	NA	NA	NA	2	NA	NA	NA	NA	NA	NA	NA	NA	NA	NA	NA	1	NA	NA	1	NA	2	NA	2	NA	NA	NA	NA	1	1	NA	NA	1	NA	NA
Zhihengliuella sp. ISTPL4	S	2058657	cellular&nbsp;organisms>Bacteria>Terrabacteria&nbsp;group>Actinobacteria>Actinobacteria>Micrococcales>Micrococcaceae>Zhihengliuella	6		NA	NA	NA	1	NA	NA	NA	NA	NA	NA	NA	NA	1	NA	NA	NA	NA	NA	NA	NA	NA	NA	NA	NA	NA	NA	NA	NA	NA	NA	NA	NA	6	NA	NA	NA	NA	NA	2	NA	NA	NA	NA	NA
Amycolatopsis mediterranei	S	33910	cellular&nbsp;organisms>Bacteria>Terrabacteria&nbsp;group>Actinobacteria>Actinobacteria>Pseudonocardiales>Pseudonocardiaceae>Amycolatopsis	4		NA	NA	NA	NA	NA	NA	NA	NA	NA	NA	1	NA	NA	NA	NA	NA	NA	NA	NA	NA	NA	NA	NA	NA	NA	NA	NA	NA	1	NA	NA	NA	1	4	NA	NA	NA	NA	NA	NA	NA	NA	NA	NA
Corynebacterium argentoratense	S	42817	cellular&nbsp;organisms>Bacteria>Terrabacteria&nbsp;group>Actinobacteria>Actinobacteria>Corynebacteriales>Corynebacteriaceae>Corynebacterium	3		NA	NA	1	NA	NA	NA	NA	NA	NA	NA	NA	NA	NA	NA	NA	NA	NA	NA	NA	NA	NA	NA	NA	NA	NA	NA	NA	NA	NA	1	1	NA	1	3	NA	NA	NA	NA	NA	NA	NA	NA	NA	NA
Corynebacterium frankenforstense	S	1230998	cellular&nbsp;organisms>Bacteria>Terrabacteria&nbsp;group>Actinobacteria>Actinobacteria>Corynebacteriales>Corynebacteriaceae>Corynebacterium	6		NA	NA	NA	1	NA	NA	NA	NA	NA	NA	NA	NA	NA	NA	NA	NA	NA	NA	NA	NA	NA	NA	NA	NA	NA	NA	NA	NA	NA	NA	NA	NA	NA	6	NA	NA	NA	NA	NA	NA	NA	NA	NA	NA
Lachnoclostridium phytofermentans	S	66219	cellular&nbsp;organisms>Bacteria>Terrabacteria&nbsp;group>Firmicutes>Clostridia>Clostridiales>Lachnospiraceae>Lachnoclostridium	2		NA	NA	NA	NA	NA	NA	NA	NA	NA	NA	NA	NA	NA	NA	NA	NA	1	NA	NA	NA	NA	NA	NA	NA	NA	NA	NA	NA	1	NA	1	NA	2	2	NA	NA	NA	NA	2	NA	NA	NA	NA	NA
Sinorhizobium sp. RAC02	S	1842534	cellular&nbsp;organisms>Bacteria>Proteobacteria>Alphaproteobacteria>Rhizobiales>Rhizobiaceae>Sinorhizobium/Ensifer&nbsp;group>Sinorhizobium	3		NA	NA	NA	NA	NA	NA	NA	NA	NA	NA	NA	NA	NA	NA	NA	NA	1	NA	NA	NA	NA	NA	NA	NA	2	NA	NA	NA	3	NA	NA	NA	NA	1	NA	NA	NA	NA	NA	NA	NA	NA	NA	NA
Solibacillus silvestris	S	76853	cellular&nbsp;organisms>Bacteria>Terrabacteria&nbsp;group>Firmicutes>Bacilli>Bacillales>Planococcaceae>Solibacillus	2		NA	NA	1	NA	NA	NA	NA	NA	NA	NA	NA	NA	NA	NA	NA	NA	NA	NA	NA	NA	NA	NA	NA	NA	1	NA	NA	1	NA	NA	NA	NA	2	2	NA	NA	NA	1	NA	NA	NA	NA	NA	NA
Clavibacter michiganensis	S	28447	cellular&nbsp;organisms>Bacteria>Terrabacteria&nbsp;group>Actinobacteria>Actinobacteria>Micrococcales>Microbacteriaceae>Clavibacter	24		NA	NA	NA	NA	NA	NA	NA	NA	NA	NA	NA	NA	NA	2	NA	NA	NA	NA	1	NA	NA	NA	NA	NA	NA	NA	NA	1	NA	NA	2	1	NA	2	1	NA	1	NA	3	NA	NA	1	NA	1
Spiroplasma apis	S	2137	cellular&nbsp;organisms>Bacteria>Terrabacteria&nbsp;group>Tenericutes>Mollicutes>Entomoplasmatales>Spiroplasmataceae>Spiroplasma	4		NA	NA	NA	NA	NA	NA	NA	NA	1	NA	NA	NA	NA	NA	NA	NA	NA	NA	NA	NA	NA	NA	NA	NA	NA	NA	NA	4	NA	1	NA	NA	NA	1	NA	NA	NA	2	NA	NA	NA	NA	NA	NA
Streptomyces gilvosporeus	S	553510	cellular&nbsp;organisms>Bacteria>Terrabacteria&nbsp;group>Actinobacteria>Actinobacteria>Streptomycetales>Streptomycetaceae>Streptomyces	3		NA	1	NA	NA	NA	NA	NA	NA	NA	NA	NA	NA	NA	NA	NA	NA	NA	NA	NA	NA	NA	NA	NA	NA	NA	NA	NA	NA	NA	1	NA	NA	3	2	NA	NA	NA	NA	NA	NA	NA	NA	NA	NA
Clostridium sporogenes	S	1509	cellular&nbsp;organisms>Bacteria>Terrabacteria&nbsp;group>Firmicutes>Clostridia>Clostridiales>Clostridiaceae>Clostridium	16		NA	NA	NA	NA	NA	NA	NA	NA	NA	NA	2	NA	NA	NA	NA	NA	NA	NA	NA	NA	NA	NA	NA	NA	NA	NA	NA	NA	NA	2	NA	NA	3	NA	NA	NA	3	NA	4	NA	NA	NA	NA	NA
Acinetobacter ursingii	S	108980	cellular&nbsp;organisms>Bacteria>Proteobacteria>Gammaproteobacteria>Pseudomonadales>Moraxellaceae>Acinetobacter	3		NA	NA	1	NA	NA	NA	NA	NA	NA	NA	1	NA	NA	1	NA	NA	NA	NA	NA	NA	NA	NA	NA	NA	NA	NA	NA	NA	NA	2	1	NA	2	NA	NA	NA	NA	NA	1	NA	NA	NA	2	1
Micromonospora coriariae	S	285665	cellular&nbsp;organisms>Bacteria>Terrabacteria&nbsp;group>Actinobacteria>Actinobacteria>Micromonosporales>Micromonosporaceae>Micromonospora	5		NA	NA	NA	NA	NA	NA	NA	NA	NA	NA	NA	NA	NA	NA	NA	NA	2	NA	NA	NA	NA	NA	NA	NA	NA	NA	NA	NA	NA	NA	NA	NA	NA	5	NA	NA	NA	NA	NA	NA	NA	NA	NA	NA
Arthrobacter sp. DCT-5	S	2211210	cellular&nbsp;organisms>Bacteria>Terrabacteria&nbsp;group>Actinobacteria>Actinobacteria>Micrococcales>Micrococcaceae>Arthrobacter	3		NA	NA	NA	NA	NA	NA	NA	NA	NA	NA	NA	NA	NA	NA	NA	NA	2	NA	NA	NA	NA	NA	NA	NA	NA	NA	NA	NA	NA	1	NA	NA	1	3	NA	NA	NA	NA	NA	NA	NA	NA	NA	NA
Dickeya paradisiaca	S	69223	cellular&nbsp;organisms>Bacteria>Proteobacteria>Gammaproteobacteria>Enterobacterales>Pectobacteriaceae>Dickeya	2		NA	NA	NA	NA	NA	NA	NA	NA	NA	NA	NA	NA	NA	NA	NA	NA	NA	2	NA	NA	NA	NA	NA	NA	NA	NA	NA	NA	NA	NA	2	NA	2	1	NA	NA	NA	NA	1	NA	NA	NA	NA	NA
Sphingomonas sp. NIC1	S	1961362	cellular&nbsp;organisms>Bacteria>Proteobacteria>Alphaproteobacteria>Sphingomonadales>Sphingomonadaceae>Sphingomonas	5		1	NA	1	NA	NA	NA	NA	NA	NA	NA	NA	NA	5	4	NA	NA	NA	NA	NA	NA	NA	NA	NA	NA	2	NA	NA	NA	NA	NA	3	NA	NA	NA	2	NA	NA	NA	NA	NA	NA	NA	NA	NA
Lactobacillus salivarius	S	1624	cellular&nbsp;organisms>Bacteria>Terrabacteria&nbsp;group>Firmicutes>Bacilli>Lactobacillales>Lactobacillaceae>Lactobacillus	7		NA	NA	NA	NA	NA	NA	NA	NA	NA	1	NA	NA	NA	NA	NA	NA	1	NA	NA	NA	NA	NA	NA	NA	NA	NA	1	NA	1	NA	1	NA	2	NA	NA	NA	NA	NA	2	NA	NA	NA	NA	1
Streptomyces venezuelae	S	54571	cellular&nbsp;organisms>Bacteria>Terrabacteria&nbsp;group>Actinobacteria>Actinobacteria>Streptomycetales>Streptomycetaceae>Streptomyces	5		NA	NA	NA	NA	NA	NA	NA	NA	NA	NA	NA	NA	NA	NA	NA	1	1	NA	NA	NA	NA	NA	NA	NA	NA	2	NA	NA	NA	NA	NA	NA	1	2	NA	NA	NA	NA	NA	NA	NA	NA	NA	NA
Vagococcus penaei	S	633807	cellular&nbsp;organisms>Bacteria>Terrabacteria&nbsp;group>Firmicutes>Bacilli>Lactobacillales>Enterococcaceae>Vagococcus	2		NA	NA	1	NA	NA	NA	NA	NA	NA	NA	NA	NA	NA	NA	1	NA	NA	NA	NA	NA	NA	NA	NA	NA	NA	NA	NA	NA	2	NA	NA	2	1	NA	NA	NA	NA	NA	1	NA	NA	NA	NA	NA
Glutamicibacter arilaitensis	S	256701	cellular&nbsp;organisms>Bacteria>Terrabacteria&nbsp;group>Actinobacteria>Actinobacteria>Micrococcales>Micrococcaceae>Glutamicibacter	42		1	NA	NA	NA	NA	NA	NA	NA	NA	NA	NA	NA	NA	NA	NA	NA	NA	NA	NA	1	NA	NA	1	NA	NA	NA	NA	NA	2	1	NA	NA	2	NA	NA	NA	NA	NA	NA	NA	NA	1	NA	NA
Methanosarcina acetivorans	S	2214	cellular&nbsp;organisms>Archaea>Euryarchaeota>Stenosarchaea&nbsp;group>Methanomicrobia>Methanosarcinales>Methanosarcinaceae>Methanosarcina	2		1	1	NA	NA	NA	NA	NA	NA	NA	NA	NA	NA	NA	NA	NA	NA	NA	NA	NA	NA	NA	NA	NA	NA	NA	NA	NA	NA	1	2	NA	NA	NA	2	NA	1	NA	NA	NA	NA	NA	NA	NA	NA
Micromonospora echinaurantiaca	S	47857	cellular&nbsp;organisms>Bacteria>Terrabacteria&nbsp;group>Actinobacteria>Actinobacteria>Micromonosporales>Micromonosporaceae>Micromonospora	3		1	NA	NA	NA	NA	NA	NA	NA	1	NA	NA	NA	NA	NA	NA	NA	NA	NA	NA	NA	NA	NA	NA	NA	NA	NA	NA	NA	NA	NA	2	NA	NA	3	NA	NA	NA	NA	NA	NA	NA	NA	NA	NA
Eubacterium limosum	S	1736	cellular&nbsp;organisms>Bacteria>Terrabacteria&nbsp;group>Firmicutes>Clostridia>Clostridiales>Eubacteriaceae>Eubacterium	3		NA	NA	1	NA	NA	NA	NA	NA	NA	NA	1	1	NA	NA	NA	NA	NA	NA	NA	NA	NA	NA	NA	NA	NA	NA	NA	NA	NA	3	1	NA	NA	NA	NA	1	NA	1	NA	NA	NA	NA	NA	NA
Hydrogenophaga sp. PBC	S	795665	cellular&nbsp;organisms>Bacteria>Proteobacteria>Betaproteobacteria>Burkholderiales>Comamonadaceae>Hydrogenophaga	3		NA	NA	NA	NA	NA	NA	NA	2	NA	NA	NA	NA	3	NA	NA	NA	NA	NA	NA	NA	1	NA	NA	NA	2	NA	NA	NA	NA	2	NA	NA	NA	NA	NA	NA	NA	NA	NA	NA	NA	2	NA	NA
Butyrivibrio fibrisolvens	S	831	cellular&nbsp;organisms>Bacteria>Terrabacteria&nbsp;group>Firmicutes>Clostridia>Clostridiales>Lachnospiraceae>Butyrivibrio	3		NA	NA	NA	NA	NA	NA	NA	1	NA	NA	2	NA	NA	NA	NA	NA	NA	NA	NA	NA	NA	NA	NA	NA	NA	NA	NA	NA	NA	1	NA	NA	3	NA	NA	NA	NA	NA	NA	NA	NA	NA	NA	1
Candidatus Hamiltonella defensa	S	138072	cellular&nbsp;organisms>Bacteria>Proteobacteria>Gammaproteobacteria>Enterobacterales>Enterobacteriaceae>unclassified&nbsp;Enterobacteriaceae>ant,&nbsp;tsetse,&nbsp;mealybug,&nbsp;aphid,&nbsp;etc.&nbsp;endosymbionts>aphid&nbsp;secondary&nbsp;symbionts>Candidatus&nbsp;Hamiltonella	2		NA	NA	2	1	NA	NA	NA	NA	NA	NA	NA	NA	NA	NA	NA	NA	NA	NA	NA	NA	NA	NA	NA	NA	NA	NA	NA	1	NA	NA	NA	NA	1	2	NA	1	NA	NA	1	NA	NA	NA	NA	NA
Finegoldia magna	S	1260	cellular&nbsp;organisms>Bacteria>Terrabacteria&nbsp;group>Firmicutes>Tissierellia>Tissierellales>Peptoniphilaceae>Finegoldia	9		NA	NA	NA	NA	NA	NA	NA	NA	NA	1	1	1	NA	NA	NA	NA	NA	NA	NA	NA	NA	NA	NA	NA	NA	NA	NA	1	NA	NA	NA	2	1	NA	NA	1	NA	1	2	NA	NA	1	NA	NA
Gramella sp. MAR_2010_147	S	1250205	cellular&nbsp;organisms>Bacteria>FCB&nbsp;group>Bacteroidetes/Chlorobi&nbsp;group>Bacteroidetes>Flavobacteriia>Flavobacteriales>Flavobacteriaceae>Gramella	2		NA	NA	NA	NA	NA	NA	NA	NA	NA	NA	2	NA	NA	NA	NA	1	NA	NA	NA	NA	NA	NA	NA	NA	NA	NA	NA	NA	NA	1	1	NA	NA	2	NA	NA	NA	2	NA	NA	NA	NA	NA	NA
Yersinia ruckeri	S	29486	cellular&nbsp;organisms>Bacteria>Proteobacteria>Gammaproteobacteria>Enterobacterales>Yersiniaceae>Yersinia	1		NA	NA	NA	1	NA	NA	NA	NA	NA	1	1	NA	NA	NA	NA	NA	NA	NA	NA	NA	NA	NA	NA	NA	NA	NA	1	NA	1	NA	1	NA	1	NA	NA	NA	NA	NA	NA	NA	NA	NA	NA	NA
Pantoea agglomerans	S	549	cellular&nbsp;organisms>Bacteria>Proteobacteria>Gammaproteobacteria>Enterobacterales>Erwiniaceae>Pantoea>Pantoea&nbsp;agglomerans&nbsp;group	6		1	NA	NA	NA	NA	NA	NA	NA	NA	NA	NA	1	NA	NA	NA	NA	NA	NA	1	NA	NA	NA	NA	NA	NA	NA	NA	NA	NA	1	1	NA	1	1	NA	NA	1	NA	2	NA	NA	NA	NA	1
Sulfuritortus calidifontis	S	1914471	cellular&nbsp;organisms>Bacteria>Proteobacteria>Betaproteobacteria>Nitrosomonadales>Thiobacillaceae>Sulfuritortus	3		NA	NA	NA	NA	NA	1	NA	1	NA	NA	NA	NA	NA	NA	NA	1	NA	NA	NA	NA	NA	NA	NA	NA	NA	1	NA	1	NA	2	NA	NA	NA	NA	NA	NA	NA	NA	NA	NA	NA	NA	NA	NA
Lactobacillus reuteri	S	1598	cellular&nbsp;organisms>Bacteria>Terrabacteria&nbsp;group>Firmicutes>Bacilli>Lactobacillales>Lactobacillaceae>Lactobacillus	2		1	NA	NA	1	NA	NA	NA	NA	NA	NA	NA	NA	NA	NA	NA	1	NA	NA	NA	NA	NA	NA	NA	NA	NA	1	NA	1	NA	NA	NA	NA	1	1	NA	NA	NA	1	2	NA	NA	NA	NA	NA
Bacillus infantis	S	324767	cellular&nbsp;organisms>Bacteria>Terrabacteria&nbsp;group>Firmicutes>Bacilli>Bacillales>Bacillaceae>Bacillus	2		2	NA	NA	1	NA	NA	NA	NA	NA	NA	NA	NA	NA	NA	NA	NA	NA	NA	NA	NA	NA	NA	NA	NA	NA	1	NA	NA	NA	1	NA	NA	NA	2	NA	NA	NA	NA	NA	NA	NA	NA	NA	NA
Clostridium baratii	S	1561	cellular&nbsp;organisms>Bacteria>Terrabacteria&nbsp;group>Firmicutes>Clostridia>Clostridiales>Clostridiaceae>Clostridium	5		NA	1	NA	1	NA	NA	NA	NA	NA	1	NA	NA	NA	NA	NA	NA	NA	NA	NA	NA	NA	NA	NA	NA	NA	NA	NA	1	1	NA	NA	NA	2	NA	NA	NA	NA	1	5	NA	NA	NA	NA	NA
Planococcus faecalis	S	1598147	cellular&nbsp;organisms>Bacteria>Terrabacteria&nbsp;group>Firmicutes>Bacilli>Bacillales>Planococcaceae>Planococcus	2		1	NA	1	NA	NA	NA	NA	NA	NA	1	NA	NA	NA	NA	NA	NA	NA	NA	NA	NA	NA	NA	NA	NA	NA	NA	NA	NA	NA	2	NA	NA	1	1	NA	NA	NA	NA	NA	NA	NA	NA	NA	NA
Rhizobium phaseoli	S	396	cellular&nbsp;organisms>Bacteria>Proteobacteria>Alphaproteobacteria>Rhizobiales>Rhizobiaceae>Rhizobium/Agrobacterium&nbsp;group>Rhizobium	4		2	NA	NA	NA	NA	NA	NA	NA	NA	NA	NA	NA	NA	NA	NA	NA	1	NA	NA	NA	NA	NA	NA	NA	NA	NA	NA	NA	NA	4	NA	NA	NA	NA	NA	NA	NA	NA	NA	NA	NA	NA	NA	NA
Salmonella bongori	S	54736	cellular&nbsp;organisms>Bacteria>Proteobacteria>Gammaproteobacteria>Enterobacterales>Enterobacteriaceae>Salmonella	2		1	NA	1	NA	NA	NA	NA	NA	NA	1	NA	NA	NA	NA	NA	NA	NA	NA	NA	NA	NA	NA	NA	NA	NA	NA	NA	NA	NA	1	1	NA	NA	2	NA	NA	NA	NA	NA	NA	NA	NA	NA	NA
Streptomyces olivoreticuli	S	68246	cellular&nbsp;organisms>Bacteria>Terrabacteria&nbsp;group>Actinobacteria>Actinobacteria>Streptomycetales>Streptomycetaceae>Streptomyces	3		NA	NA	NA	NA	NA	NA	NA	1	1	1	NA	NA	NA	NA	NA	NA	NA	NA	NA	NA	NA	NA	NA	NA	NA	NA	NA	NA	NA	1	NA	NA	3	NA	NA	NA	NA	NA	NA	NA	NA	NA	NA	NA
Bacillus cellulosilyticus	S	1413	cellular&nbsp;organisms>Bacteria>Terrabacteria&nbsp;group>Firmicutes>Bacilli>Bacillales>Bacillaceae>Bacillus	2		NA	1	NA	NA	NA	NA	NA	NA	NA	NA	NA	NA	NA	NA	NA	2	NA	NA	NA	NA	NA	NA	NA	NA	NA	NA	1	NA	NA	1	NA	NA	2	NA	NA	NA	NA	1	NA	NA	NA	NA	NA	NA
Providencia rettgeri	S	587	cellular&nbsp;organisms>Bacteria>Proteobacteria>Gammaproteobacteria>Enterobacterales>Morganellaceae>Providencia	1		1	NA	NA	NA	NA	1	NA	NA	NA	NA	NA	NA	NA	NA	NA	NA	NA	NA	NA	1	NA	NA	NA	NA	1	NA	NA	NA	NA	NA	NA	1	1	1	NA	NA	NA	NA	NA	NA	NA	NA	NA	NA
Streptococcus sobrinus	S	1310	cellular&nbsp;organisms>Bacteria>Terrabacteria&nbsp;group>Firmicutes>Bacilli>Lactobacillales>Streptococcaceae>Streptococcus	2		1	1	NA	NA	NA	NA	NA	NA	NA	NA	NA	NA	NA	NA	NA	1	NA	NA	NA	NA	NA	NA	NA	NA	NA	NA	NA	NA	2	NA	1	1	NA	NA	NA	1	1	NA	1	NA	NA	NA	NA	NA
Virgibacillus phasianinus	S	2017483	cellular&nbsp;organisms>Bacteria>Terrabacteria&nbsp;group>Firmicutes>Bacilli>Bacillales>Bacillaceae>Virgibacillus	3		NA	NA	3	NA	NA	NA	NA	NA	NA	NA	NA	1	NA	NA	NA	NA	NA	NA	NA	NA	NA	NA	NA	NA	NA	NA	1	1	NA	NA	NA	NA	1	NA	NA	1	NA	NA	1	NA	NA	NA	NA	NA
Collimonas fungivorans	S	158899	cellular&nbsp;organisms>Bacteria>Proteobacteria>Betaproteobacteria>Burkholderiales>Oxalobacteraceae>Collimonas	7		NA	NA	2	NA	NA	NA	NA	NA	NA	NA	NA	1	1	NA	1	NA	NA	NA	NA	NA	NA	NA	NA	NA	NA	NA	NA	NA	NA	1	NA	NA	2	NA	NA	NA	NA	1	NA	NA	NA	NA	NA	1
Chryseobacterium gallinarum	S	1324352	cellular&nbsp;organisms>Bacteria>FCB&nbsp;group>Bacteroidetes/Chlorobi&nbsp;group>Bacteroidetes>Flavobacteriia>Flavobacteriales>Flavobacteriaceae>Chryseobacterium	1		NA	NA	NA	NA	NA	NA	NA	1	1	NA	1	1	NA	NA	NA	NA	NA	NA	NA	NA	NA	NA	NA	NA	NA	NA	NA	NA	NA	1	NA	1	1	NA	NA	NA	NA	1	NA	NA	NA	NA	1	NA
Hungateiclostridium thermocellum	S	1515	cellular&nbsp;organisms>Bacteria>Terrabacteria&nbsp;group>Firmicutes>Clostridia>Clostridiales>Hungateiclostridiaceae>Hungateiclostridium	2		NA	NA	2	1	NA	NA	NA	NA	1	NA	NA	NA	NA	NA	NA	NA	NA	NA	NA	NA	NA	NA	NA	NA	NA	NA	NA	NA	1	1	NA	1	NA	NA	NA	2	NA	2	NA	NA	NA	NA	NA	NA
Methanosarcina siciliae	S	38027	cellular&nbsp;organisms>Archaea>Euryarchaeota>Stenosarchaea&nbsp;group>Methanomicrobia>Methanosarcinales>Methanosarcinaceae>Methanosarcina	2		NA	1	1	2	NA	NA	NA	NA	NA	NA	NA	NA	NA	NA	NA	NA	NA	NA	NA	NA	NA	NA	NA	NA	NA	NA	NA	NA	1	NA	NA	NA	2	NA	NA	NA	NA	1	2	NA	NA	NA	NA	NA
Methylobacterium sp. 4-46	S	426117	cellular&nbsp;organisms>Bacteria>Proteobacteria>Alphaproteobacteria>Rhizobiales>Methylobacteriaceae>Methylobacterium	3		NA	1	NA	NA	NA	NA	NA	NA	NA	NA	NA	2	NA	NA	NA	NA	1	NA	NA	NA	NA	NA	NA	NA	NA	NA	NA	NA	NA	NA	NA	NA	NA	3	NA	NA	NA	NA	NA	NA	NA	NA	NA	NA
Olleya sp. Bg11-27	S	2058135	cellular&nbsp;organisms>Bacteria>FCB&nbsp;group>Bacteroidetes/Chlorobi&nbsp;group>Bacteroidetes>Flavobacteriia>Flavobacteriales>Flavobacteriaceae>Olleya	1		NA	NA	1	NA	NA	NA	NA	NA	1	NA	1	NA	NA	NA	NA	NA	NA	1	NA	NA	NA	NA	NA	NA	NA	NA	NA	NA	NA	NA	1	NA	1	1	NA	NA	NA	NA	NA	NA	NA	NA	NA	NA
Pyrococcus sp. NA2	S	342949	cellular&nbsp;organisms>Archaea>Euryarchaeota>Thermococci>Thermococcales>Thermococcaceae>Pyrococcus	2		NA	NA	NA	2	NA	NA	NA	NA	1	NA	NA	NA	NA	NA	NA	NA	NA	1	NA	NA	NA	NA	NA	NA	NA	NA	NA	NA	NA	NA	NA	NA	2	1	NA	NA	NA	NA	NA	NA	NA	NA	NA	NA
Sedimentisphaera cyanobacteriorum	S	1940790	cellular&nbsp;organisms>Bacteria>PVC&nbsp;group>Planctomycetes>Phycisphaerae>Sedimentisphaerales>Sedimentisphaeraceae>Sedimentisphaera	1		NA	1	1	1	NA	NA	NA	NA	NA	NA	NA	NA	NA	NA	NA	NA	1	NA	NA	NA	NA	NA	NA	NA	NA	NA	NA	NA	NA	1	NA	NA	1	1	NA	NA	NA	NA	NA	NA	NA	NA	NA	NA
Chryseobacterium joostei	S	112234	cellular&nbsp;organisms>Bacteria>FCB&nbsp;group>Bacteroidetes/Chlorobi&nbsp;group>Bacteroidetes>Flavobacteriia>Flavobacteriales>Flavobacteriaceae>Chryseobacterium	1		1	NA	NA	NA	NA	NA	NA	1	NA	NA	NA	NA	NA	NA	NA	NA	1	NA	1	NA	NA	NA	NA	NA	NA	1	NA	1	NA	NA	NA	NA	NA	1	NA	NA	NA	NA	1	NA	NA	NA	NA	NA
Desulfotomaculum reducens	S	59610	cellular&nbsp;organisms>Bacteria>Terrabacteria&nbsp;group>Firmicutes>Clostridia>Clostridiales>Peptococcaceae>Desulfotomaculum	1		NA	1	1	NA	NA	NA	NA	NA	NA	1	NA	NA	NA	NA	NA	NA	1	NA	NA	NA	NA	NA	NA	NA	NA	1	NA	NA	NA	1	1	NA	NA	NA	NA	NA	NA	NA	NA	NA	NA	1	NA	NA
Marinomonas sp. MWYL1	S	400668	cellular&nbsp;organisms>Bacteria>Proteobacteria>Gammaproteobacteria>Oceanospirillales>Oceanospirillaceae>Marinomonas	2		1	NA	NA	NA	NA	NA	1	NA	1	NA	NA	1	NA	NA	NA	NA	NA	NA	NA	NA	NA	NA	NA	NA	NA	NA	NA	NA	NA	2	NA	NA	1	NA	NA	NA	NA	NA	NA	NA	NA	1	NA	NA
Nonlabens dokdonensis	S	328515	cellular&nbsp;organisms>Bacteria>FCB&nbsp;group>Bacteroidetes/Chlorobi&nbsp;group>Bacteroidetes>Flavobacteriia>Flavobacteriales>Flavobacteriaceae>Nonlabens	2		2	NA	1	NA	NA	NA	NA	NA	NA	NA	NA	1	NA	NA	NA	NA	NA	NA	NA	NA	NA	NA	NA	NA	NA	NA	NA	1	NA	NA	NA	NA	1	1	NA	NA	NA	NA	NA	NA	NA	NA	1	NA
Streptomyces glaucescens	S	1907	cellular&nbsp;organisms>Bacteria>Terrabacteria&nbsp;group>Actinobacteria>Actinobacteria>Streptomycetales>Streptomycetaceae>Streptomyces	2		NA	NA	NA	NA	NA	NA	NA	NA	1	NA	NA	NA	NA	NA	NA	1	2	NA	NA	NA	NA	NA	NA	NA	NA	NA	NA	NA	1	NA	NA	NA	NA	2	NA	NA	NA	NA	NA	NA	NA	NA	NA	NA
Anaerostipes hadrus	S	649756	cellular&nbsp;organisms>Bacteria>Terrabacteria&nbsp;group>Firmicutes>Clostridia>Clostridiales>Lachnospiraceae>Anaerostipes	390		1	1	1	NA	NA	NA	NA	NA	1	NA	NA	NA	NA	NA	NA	NA	NA	NA	NA	NA	NA	NA	NA	NA	1	NA	NA	NA	NA	NA	1	NA	NA	1	NA	NA	NA	1	7	NA	NA	1	1	1
Chitinophaga sp. MD30	S	2033437	cellular&nbsp;organisms>Bacteria>FCB&nbsp;group>Bacteroidetes/Chlorobi&nbsp;group>Bacteroidetes>Chitinophagia>Chitinophagales>Chitinophagaceae>Chitinophaga	2		1	NA	1	NA	NA	NA	NA	NA	2	NA	NA	NA	NA	NA	NA	NA	NA	NA	NA	NA	NA	NA	NA	NA	NA	NA	NA	NA	1	NA	1	1	NA	NA	NA	NA	NA	NA	1	NA	NA	NA	NA	NA
Chondromyces crocatus	S	52	cellular&nbsp;organisms>Bacteria>Proteobacteria>delta/epsilon&nbsp;subdivisions>Deltaproteobacteria>Myxococcales>Sorangiineae>Polyangiaceae>Chondromyces	1		1	NA	NA	NA	NA	NA	NA	NA	NA	NA	1	NA	NA	NA	NA	NA	NA	NA	1	1	NA	NA	NA	NA	NA	NA	NA	NA	1	1	NA	NA	NA	1	NA	NA	NA	NA	NA	NA	NA	NA	NA	NA
Chryseobacterium arthrosphaerae	S	651561	cellular&nbsp;organisms>Bacteria>FCB&nbsp;group>Bacteroidetes/Chlorobi&nbsp;group>Bacteroidetes>Flavobacteriia>Flavobacteriales>Flavobacteriaceae>Chryseobacterium	2		1	NA	NA	NA	NA	NA	NA	NA	NA	NA	NA	NA	NA	NA	2	NA	1	NA	NA	NA	NA	NA	NA	NA	NA	1	NA	NA	NA	NA	NA	1	1	NA	NA	NA	NA	NA	NA	NA	NA	NA	NA	NA
Chryseobacterium sp. G0162	S	2487063	cellular&nbsp;organisms>Bacteria>FCB&nbsp;group>Bacteroidetes/Chlorobi&nbsp;group>Bacteroidetes>Flavobacteriia>Flavobacteriales>Flavobacteriaceae>Chryseobacterium	3		NA	NA	NA	1	NA	NA	NA	NA	NA	NA	NA	NA	NA	NA	NA	NA	NA	NA	3	NA	NA	NA	NA	NA	NA	NA	NA	NA	NA	1	NA	NA	NA	2	NA	NA	NA	NA	NA	NA	NA	NA	NA	NA
Columbid alphaherpesvirus 1	S	93386	Viruses>dsDNA&nbsp;viruses,&nbsp;no&nbsp;RNA&nbsp;stage>Herpesvirales>Herpesviridae>Alphaherpesvirinae>Mardivirus	1		1	NA	NA	NA	NA	NA	NA	NA	1	NA	NA	NA	NA	NA	NA	NA	NA	1	1	NA	NA	NA	NA	NA	NA	NA	NA	NA	NA	1	1	NA	1	NA	NA	NA	NA	NA	NA	NA	NA	NA	NA	NA
Fictibacillus phosphorivorans	S	1221500	cellular&nbsp;organisms>Bacteria>Terrabacteria&nbsp;group>Firmicutes>Bacilli>Bacillales>Bacillaceae>Fictibacillus	1		NA	NA	NA	NA	NA	NA	NA	NA	1	NA	NA	NA	NA	NA	1	1	1	NA	NA	NA	NA	NA	NA	NA	NA	NA	NA	NA	NA	NA	1	NA	1	1	NA	NA	NA	NA	1	NA	NA	NA	NA	NA
Legionella longbeachae	S	450	cellular&nbsp;organisms>Bacteria>Proteobacteria>Gammaproteobacteria>Legionellales>Legionellaceae>Legionella	1		NA	1	1	NA	NA	1	NA	NA	NA	1	NA	NA	NA	NA	NA	NA	NA	NA	NA	NA	NA	NA	NA	NA	NA	NA	NA	NA	1	1	NA	NA	1	NA	NA	NA	NA	NA	NA	NA	NA	NA	1	1
Bacillus jeotgali	S	129985	cellular&nbsp;organisms>Bacteria>Terrabacteria&nbsp;group>Firmicutes>Bacilli>Bacillales>Bacillaceae>Bacillus	2		1	1	NA	NA	NA	NA	NA	NA	1	NA	NA	NA	NA	NA	1	NA	NA	NA	NA	NA	NA	NA	NA	NA	NA	NA	NA	NA	NA	1	NA	NA	2	NA	NA	NA	NA	NA	NA	NA	NA	NA	NA	NA
Mycoplasma haemofelis	S	29501	cellular&nbsp;organisms>Bacteria>Terrabacteria&nbsp;group>Tenericutes>Mollicutes>Mycoplasmatales>Mycoplasmataceae>Mycoplasma	2		1	1	NA	NA	NA	NA	NA	NA	NA	NA	NA	NA	NA	NA	NA	2	NA	NA	NA	NA	NA	NA	NA	NA	NA	NA	NA	2	NA	1	NA	NA	NA	NA	NA	NA	NA	NA	1	NA	NA	NA	1	NA
Lactobacillus pentosus	S	1589	cellular&nbsp;organisms>Bacteria>Terrabacteria&nbsp;group>Firmicutes>Bacilli>Lactobacillales>Lactobacillaceae>Lactobacillus	2		NA	NA	2	NA	NA	NA	1	NA	NA	NA	1	NA	NA	NA	NA	NA	1	NA	NA	NA	NA	NA	NA	NA	NA	NA	NA	NA	NA	NA	NA	NA	2	NA	NA	NA	NA	1	1	NA	NA	1	NA	NA
Chryseolinea sp. KIS68-18	S	2321403	cellular&nbsp;organisms>Bacteria>FCB&nbsp;group>Bacteroidetes/Chlorobi&nbsp;group>Bacteroidetes>Cytophagia>Cytophagales>unclassified&nbsp;Cytophagales>Chryseolinea	2		1	1	1	NA	NA	NA	NA	NA	NA	NA	NA	NA	NA	NA	NA	NA	NA	2	NA	NA	NA	NA	NA	NA	NA	1	NA	NA	NA	NA	NA	NA	1	NA	NA	NA	NA	NA	NA	NA	NA	NA	NA	NA
Bacillus cohnii	S	33932	cellular&nbsp;organisms>Bacteria>Terrabacteria&nbsp;group>Firmicutes>Bacilli>Bacillales>Bacillaceae>Bacillus	1		NA	NA	NA	NA	NA	NA	NA	NA	NA	NA	1	1	NA	NA	1	NA	NA	NA	1	NA	1	NA	NA	NA	NA	NA	NA	1	NA	NA	1	NA	NA	NA	NA	NA	NA	1	1	NA	NA	NA	NA	NA
Bacteroides helcogenes	S	290053	cellular&nbsp;organisms>Bacteria>FCB&nbsp;group>Bacteroidetes/Chlorobi&nbsp;group>Bacteroidetes>Bacteroidia>Bacteroidales>Bacteroidaceae>Bacteroides	1		1	NA	1	NA	NA	NA	NA	NA	1	NA	NA	1	NA	NA	NA	NA	NA	NA	NA	NA	1	NA	NA	NA	NA	NA	NA	NA	NA	NA	NA	1	1	NA	NA	1	NA	NA	NA	NA	NA	NA	NA	NA
Calothrix parietina	S	32054	cellular&nbsp;organisms>Bacteria>Terrabacteria&nbsp;group>Cyanobacteria/Melainabacteria&nbsp;group>Cyanobacteria>Nostocales>Rivulariaceae>Calothrix	2		NA	2	NA	1	NA	NA	NA	NA	NA	NA	1	1	NA	NA	NA	NA	NA	NA	NA	NA	NA	NA	NA	NA	NA	NA	NA	NA	NA	1	NA	NA	NA	1	NA	NA	NA	NA	NA	NA	NA	NA	NA	NA
Rufibacter tibetensis	S	512763	cellular&nbsp;organisms>Bacteria>FCB&nbsp;group>Bacteroidetes/Chlorobi&nbsp;group>Bacteroidetes>Cytophagia>Cytophagales>Hymenobacteraceae>Rufibacter	2		NA	1	NA	NA	NA	NA	2	NA	NA	1	1	NA	NA	NA	NA	NA	NA	NA	NA	NA	NA	NA	NA	NA	NA	NA	NA	NA	NA	NA	NA	NA	1	1	NA	NA	NA	NA	NA	NA	NA	NA	NA	NA
Variovorax paradoxus	S	34073	cellular&nbsp;organisms>Bacteria>Proteobacteria>Betaproteobacteria>Burkholderiales>Comamonadaceae>Variovorax	21		1	1	NA	NA	NA	NA	NA	NA	NA	NA	1	1	4	NA	NA	NA	NA	NA	1	NA	NA	NA	NA	NA	NA	NA	NA	NA	NA	2	NA	NA	NA	NA	3	NA	1	5	NA	NA	NA	NA	NA	NA
Micromonospora rifamycinica	S	291594	cellular&nbsp;organisms>Bacteria>Terrabacteria&nbsp;group>Actinobacteria>Actinobacteria>Micromonosporales>Micromonosporaceae>Micromonospora	4		NA	3	1	1	NA	NA	NA	NA	NA	NA	NA	NA	NA	NA	NA	NA	NA	NA	NA	NA	NA	NA	NA	NA	NA	NA	NA	NA	NA	NA	NA	NA	2	NA	NA	NA	NA	2	NA	NA	NA	NA	NA	NA
Bacteroides caecimuris	S	1796613	cellular&nbsp;organisms>Bacteria>FCB&nbsp;group>Bacteroidetes/Chlorobi&nbsp;group>Bacteroidetes>Bacteroidia>Bacteroidales>Bacteroidaceae>Bacteroides	2		2	1	NA	NA	NA	NA	NA	NA	NA	NA	1	NA	NA	NA	NA	NA	1	NA	NA	NA	NA	NA	NA	NA	NA	NA	NA	NA	NA	1	NA	NA	NA	1	NA	NA	NA	NA	NA	NA	NA	NA	NA	NA
Aquimarina sp. AD10	S	1714849	cellular&nbsp;organisms>Bacteria>FCB&nbsp;group>Bacteroidetes/Chlorobi&nbsp;group>Bacteroidetes>Flavobacteriia>Flavobacteriales>Flavobacteriaceae>Aquimarina	2		1	NA	NA	NA	NA	NA	NA	NA	2	NA	1	NA	NA	NA	NA	NA	NA	1	NA	NA	NA	NA	NA	NA	NA	NA	NA	NA	NA	1	NA	NA	1	NA	NA	NA	NA	NA	1	NA	NA	NA	NA	NA
Brevundimonas sp. LM2	S	1938605	cellular&nbsp;organisms>Bacteria>Proteobacteria>Alphaproteobacteria>Caulobacterales>Caulobacteraceae>Brevundimonas	4		1	NA	1	NA	NA	NA	NA	NA	1	NA	NA	1	NA	NA	NA	NA	NA	NA	1	NA	NA	NA	NA	NA	NA	NA	NA	NA	NA	NA	1	1	NA	NA	NA	NA	NA	NA	NA	NA	NA	NA	4	NA
Clostridium sp. BNL1100	S	755731	cellular&nbsp;organisms>Bacteria>Terrabacteria&nbsp;group>Firmicutes>Clostridia>Clostridiales>Clostridiaceae>Clostridium	1		NA	NA	1	NA	NA	NA	NA	NA	1	1	NA	1	NA	NA	NA	1	NA	NA	NA	NA	NA	NA	NA	NA	NA	NA	NA	NA	NA	NA	NA	NA	1	1	NA	NA	NA	NA	NA	NA	NA	NA	NA	NA
Glaesserella parasuis	S	738	cellular&nbsp;organisms>Bacteria>Proteobacteria>Gammaproteobacteria>Pasteurellales>Pasteurellaceae>Glaesserella	2		NA	2	1	NA	1	NA	NA	NA	NA	NA	NA	1	NA	NA	NA	NA	NA	NA	NA	NA	NA	NA	NA	NA	NA	NA	NA	NA	NA	NA	NA	1	NA	1	NA	NA	NA	NA	NA	NA	NA	NA	NA	NA
Kurthia zopfii	S	1650	cellular&nbsp;organisms>Bacteria>Terrabacteria&nbsp;group>Firmicutes>Bacilli>Bacillales>Planococcaceae>Kurthia	1		1	1	1	NA	NA	NA	NA	NA	NA	1	NA	NA	NA	NA	NA	NA	1	NA	NA	NA	NA	NA	NA	NA	NA	NA	NA	NA	1	NA	NA	NA	1	NA	NA	NA	NA	NA	1	NA	NA	NA	NA	NA
Paenibacillus sabinae	S	365617	cellular&nbsp;organisms>Bacteria>Terrabacteria&nbsp;group>Firmicutes>Bacilli>Bacillales>Paenibacillaceae>Paenibacillus	2		2	NA	1	1	NA	NA	NA	NA	NA	1	NA	NA	NA	NA	NA	NA	NA	NA	NA	NA	NA	NA	NA	NA	NA	NA	NA	NA	1	NA	1	NA	NA	NA	NA	NA	NA	NA	NA	NA	NA	NA	NA	NA
Photorhabdus laumondii	S	2218628	cellular&nbsp;organisms>Bacteria>Proteobacteria>Gammaproteobacteria>Enterobacterales>Morganellaceae>Photorhabdus	3		3	NA	1	1	NA	NA	NA	NA	NA	NA	NA	NA	NA	NA	NA	NA	NA	NA	NA	NA	NA	NA	NA	NA	NA	NA	NA	NA	NA	NA	NA	NA	NA	2	NA	NA	NA	NA	NA	NA	NA	NA	NA	NA
Pseudoalteromonas tunicata	S	314281	cellular&nbsp;organisms>Bacteria>Proteobacteria>Gammaproteobacteria>Alteromonadales>Pseudoalteromonadaceae>Pseudoalteromonas	3		NA	NA	NA	NA	NA	NA	NA	NA	NA	NA	1	1	NA	NA	NA	3	NA	NA	NA	NA	NA	NA	NA	NA	NA	1	NA	NA	NA	NA	1	NA	NA	NA	NA	1	2	NA	NA	NA	NA	NA	1	NA
Serratia quinivorans	S	137545	cellular&nbsp;organisms>Bacteria>Proteobacteria>Gammaproteobacteria>Enterobacterales>Yersiniaceae>Serratia	2		1	NA	NA	NA	NA	NA	NA	NA	2	NA	NA	NA	NA	NA	NA	NA	2	NA	NA	NA	NA	NA	NA	NA	NA	NA	NA	NA	NA	NA	NA	NA	2	NA	NA	NA	NA	NA	NA	NA	NA	NA	NA	NA
Staphylococcus condimenti	S	70255	cellular&nbsp;organisms>Bacteria>Terrabacteria&nbsp;group>Firmicutes>Bacilli>Bacillales>Staphylococcaceae>Staphylococcus	2		NA	1	1	NA	NA	NA	NA	NA	1	NA	NA	NA	NA	NA	1	NA	1	NA	NA	NA	NA	NA	NA	NA	NA	NA	NA	NA	2	NA	NA	NA	NA	NA	NA	NA	NA	NA	NA	NA	NA	NA	NA	NA
Tenacibaculum todarodis	S	1850252	cellular&nbsp;organisms>Bacteria>FCB&nbsp;group>Bacteroidetes/Chlorobi&nbsp;group>Bacteroidetes>Flavobacteriia>Flavobacteriales>Flavobacteriaceae>Tenacibaculum	2		NA	NA	1	NA	NA	NA	NA	NA	NA	2	NA	NA	NA	NA	NA	1	NA	1	NA	NA	NA	NA	NA	NA	NA	NA	NA	NA	NA	NA	NA	NA	NA	2	NA	NA	NA	NA	NA	NA	NA	NA	NA	NA
Psychrobacter sp. P11G5	S	1699624	cellular&nbsp;organisms>Bacteria>Proteobacteria>Gammaproteobacteria>Pseudomonadales>Moraxellaceae>Psychrobacter	31		NA	NA	NA	NA	NA	NA	1	NA	1	1	NA	NA	NA	NA	NA	NA	NA	NA	2	NA	NA	NA	NA	NA	NA	NA	NA	NA	NA	NA	NA	2	NA	NA	NA	NA	NA	NA	NA	NA	NA	NA	3	NA
Hungateiclostridium clariflavum	S	288965	cellular&nbsp;organisms>Bacteria>Terrabacteria&nbsp;group>Firmicutes>Clostridia>Clostridiales>Hungateiclostridiaceae>Hungateiclostridium	2		1	1	1	NA	NA	NA	NA	NA	NA	1	NA	NA	NA	NA	NA	NA	NA	NA	1	NA	NA	NA	NA	NA	NA	NA	NA	NA	NA	NA	1	NA	1	NA	NA	1	NA	NA	2	NA	NA	NA	NA	NA
Chryseobacterium gleum	S	250	cellular&nbsp;organisms>Bacteria>FCB&nbsp;group>Bacteroidetes/Chlorobi&nbsp;group>Bacteroidetes>Flavobacteriia>Flavobacteriales>Flavobacteriaceae>Chryseobacterium	3		NA	NA	NA	1	NA	NA	NA	NA	3	NA	NA	NA	NA	NA	NA	1	NA	NA	NA	NA	NA	NA	NA	NA	NA	NA	NA	NA	NA	1	1	NA	NA	NA	NA	NA	NA	NA	NA	NA	NA	NA	NA	NA
Lactobacillus rhamnosus	S	47715	cellular&nbsp;organisms>Bacteria>Terrabacteria&nbsp;group>Firmicutes>Bacilli>Lactobacillales>Lactobacillaceae>Lactobacillus	2		2	1	1	NA	NA	NA	NA	NA	NA	NA	NA	NA	NA	NA	NA	NA	NA	NA	1	NA	NA	NA	NA	NA	NA	NA	NA	NA	NA	NA	NA	NA	1	1	NA	NA	NA	NA	NA	NA	NA	1	NA	NA
Maribacter cobaltidurans	S	1178778	cellular&nbsp;organisms>Bacteria>FCB&nbsp;group>Bacteroidetes/Chlorobi&nbsp;group>Bacteroidetes>Flavobacteriia>Flavobacteriales>Flavobacteriaceae>Maribacter	2		NA	1	NA	1	NA	NA	NA	NA	NA	NA	NA	NA	NA	NA	NA	1	NA	NA	1	1	NA	NA	NA	NA	NA	NA	NA	NA	2	NA	NA	NA	NA	NA	NA	NA	NA	NA	NA	NA	NA	NA	1	NA
Methanosarcina lacustris	S	170861	cellular&nbsp;organisms>Archaea>Euryarchaeota>Stenosarchaea&nbsp;group>Methanomicrobia>Methanosarcinales>Methanosarcinaceae>Methanosarcina	3		NA	3	1	NA	NA	NA	NA	NA	NA	NA	NA	NA	NA	NA	1	NA	NA	NA	NA	NA	NA	NA	NA	NA	NA	NA	NA	NA	1	NA	NA	NA	1	NA	NA	NA	NA	1	NA	NA	NA	NA	NA	NA
Opitutaceae bacterium TAV5	S	794903	cellular&nbsp;organisms>Bacteria>PVC&nbsp;group>Verrucomicrobia>Opitutae>Opitutales>Opitutaceae>unclassified&nbsp;Opitutaceae	2		1	NA	NA	NA	NA	1	1	NA	NA	NA	NA	NA	NA	NA	1	1	NA	NA	NA	NA	NA	NA	NA	NA	NA	NA	NA	NA	NA	NA	NA	NA	NA	2	NA	NA	NA	NA	NA	NA	NA	1	NA	1
Bacillus virus Bcp1	S	1985176	Viruses>dsDNA&nbsp;viruses,&nbsp;no&nbsp;RNA&nbsp;stage>Caudovirales>Myoviridae>Bc431virus	2		2	1	NA	NA	NA	NA	NA	NA	NA	NA	NA	NA	NA	NA	1	1	NA	NA	NA	NA	NA	NA	NA	NA	NA	NA	NA	1	NA	NA	1	NA	NA	NA	NA	NA	NA	NA	NA	NA	NA	NA	NA	NA
Clostridium carboxidivorans	S	217159	cellular&nbsp;organisms>Bacteria>Terrabacteria&nbsp;group>Firmicutes>Clostridia>Clostridiales>Clostridiaceae>Clostridium	3		NA	NA	NA	NA	NA	3	NA	NA	NA	NA	NA	NA	NA	NA	NA	NA	NA	NA	NA	2	NA	NA	NA	NA	NA	NA	1	NA	NA	NA	NA	NA	NA	1	NA	NA	NA	NA	NA	NA	NA	NA	NA	NA
Haemophilus pittmaniae	S	249188	cellular&nbsp;organisms>Bacteria>Proteobacteria>Gammaproteobacteria>Pasteurellales>Pasteurellaceae>Haemophilus	2		1	1	NA	NA	NA	NA	NA	NA	2	NA	NA	NA	NA	NA	1	NA	NA	NA	NA	NA	NA	NA	NA	NA	NA	NA	NA	NA	NA	NA	NA	NA	2	NA	NA	NA	NA	NA	NA	NA	NA	NA	NA	1
Pseudorhodoplanes sinuspersici	S	1235591	cellular&nbsp;organisms>Bacteria>Proteobacteria>Alphaproteobacteria>Rhizobiales>unclassified&nbsp;Rhizobiales>Pseudorhodoplanes	5		NA	1	NA	NA	NA	NA	NA	NA	NA	1	3	NA	5	NA	NA	NA	NA	1	NA	NA	NA	NA	NA	NA	NA	NA	NA	NA	NA	NA	1	NA	NA	NA	NA	NA	NA	NA	NA	NA	NA	NA	NA	NA
Pleurocapsa minor	S	54308	cellular&nbsp;organisms>Bacteria>Terrabacteria&nbsp;group>Cyanobacteria/Melainabacteria&nbsp;group>Cyanobacteria>Pleurocapsales>Hyellaceae>Pleurocapsa	3		NA	1	1	NA	NA	NA	NA	3	NA	NA	NA	NA	NA	NA	NA	1	NA	NA	NA	NA	NA	NA	NA	NA	NA	NA	NA	NA	NA	NA	NA	NA	1	NA	NA	NA	NA	NA	NA	NA	NA	NA	NA	NA
Providencia stuartii	S	588	cellular&nbsp;organisms>Bacteria>Proteobacteria>Gammaproteobacteria>Enterobacterales>Morganellaceae>Providencia	3		NA	NA	NA	1	NA	NA	NA	3	1	NA	NA	NA	NA	NA	NA	NA	NA	NA	1	NA	NA	NA	NA	NA	NA	NA	NA	NA	NA	NA	NA	1	NA	NA	NA	NA	NA	1	1	NA	NA	NA	NA	NA
[Clostridium] ultunense	S	45497	cellular&nbsp;organisms>Bacteria>Terrabacteria&nbsp;group>Firmicutes>Tissierellia>Tissierellales>Tissierellaceae	1		NA	NA	NA	NA	NA	NA	1	1	1	1	NA	NA	NA	NA	NA	NA	1	NA	1	NA	NA	NA	NA	NA	NA	NA	NA	NA	NA	NA	NA	NA	1	NA	NA	NA	NA	NA	1	NA	NA	NA	NA	NA
Cobetia marina	S	28258	cellular&nbsp;organisms>Bacteria>Proteobacteria>Gammaproteobacteria>Oceanospirillales>Halomonadaceae>Cobetia	2		2	1	2	NA	NA	NA	NA	NA	NA	NA	NA	NA	NA	NA	NA	NA	1	NA	NA	NA	NA	NA	NA	NA	NA	NA	NA	NA	NA	NA	NA	NA	1	NA	NA	NA	NA	NA	NA	NA	NA	NA	NA	NA
Acidovorax citrulli	S	80869	cellular&nbsp;organisms>Bacteria>Proteobacteria>Betaproteobacteria>Burkholderiales>Comamonadaceae>Acidovorax	3		2	1	2	NA	NA	NA	NA	NA	NA	NA	NA	NA	NA	NA	1	NA	NA	NA	NA	NA	NA	NA	NA	NA	NA	NA	NA	NA	NA	NA	NA	NA	NA	1	NA	NA	NA	NA	NA	NA	NA	NA	NA	NA
Clostridium bornimense	S	1216932	cellular&nbsp;organisms>Bacteria>Terrabacteria&nbsp;group>Firmicutes>Clostridia>Clostridiales>Clostridiaceae>Clostridium	2		1	1	1	NA	NA	NA	NA	NA	NA	1	NA	NA	NA	NA	NA	1	NA	1	NA	NA	NA	NA	NA	NA	NA	NA	NA	NA	1	NA	NA	NA	NA	NA	NA	NA	NA	NA	2	NA	NA	1	NA	NA
Calothrix sp. NIES-2100	S	1954172	cellular&nbsp;organisms>Bacteria>Terrabacteria&nbsp;group>Cyanobacteria/Melainabacteria&nbsp;group>Cyanobacteria>Nostocales>Rivulariaceae>Calothrix	2		NA	NA	NA	2	NA	NA	NA	NA	NA	2	NA	NA	NA	NA	NA	2	NA	NA	NA	NA	NA	NA	NA	NA	NA	NA	NA	NA	NA	NA	1	NA	NA	NA	NA	NA	1	NA	NA	NA	NA	NA	NA	NA
Thermovibrio ammonificans	S	228745	cellular&nbsp;organisms>Bacteria>Aquificae>Aquificae>Desulfurobacteriales>Desulfurobacteriaceae>Thermovibrio	3		3	1	NA	NA	1	NA	NA	NA	NA	NA	NA	NA	NA	NA	NA	NA	NA	NA	1	NA	NA	NA	NA	NA	NA	NA	NA	NA	1	NA	NA	NA	NA	NA	NA	NA	1	NA	NA	NA	NA	NA	NA	NA
Arachidicoccus sp. KIS59-12	S	2341117	cellular&nbsp;organisms>Bacteria>FCB&nbsp;group>Bacteroidetes/Chlorobi&nbsp;group>Bacteroidetes>Chitinophagia>Chitinophagales>Chitinophagaceae>Arachidicoccus	2		2	NA	1	NA	NA	NA	NA	NA	NA	NA	1	NA	NA	NA	NA	1	1	1	NA	NA	NA	NA	NA	NA	NA	NA	NA	NA	NA	NA	NA	NA	NA	NA	NA	NA	NA	1	NA	NA	NA	NA	NA	NA
Paenibacillus donghaensis	S	414771	cellular&nbsp;organisms>Bacteria>Terrabacteria&nbsp;group>Firmicutes>Bacilli>Bacillales>Paenibacillaceae>Paenibacillus	4		2	NA	4	NA	NA	NA	NA	NA	NA	NA	NA	NA	NA	NA	1	NA	NA	NA	NA	NA	NA	NA	NA	NA	NA	NA	NA	NA	NA	NA	NA	NA	NA	NA	NA	NA	NA	NA	1	NA	NA	NA	NA	NA
Pyrococcus sp. ST04	S	1183377	cellular&nbsp;organisms>Archaea>Euryarchaeota>Thermococci>Thermococcales>Thermococcaceae>Pyrococcus	2		NA	2	NA	NA	NA	NA	NA	NA	NA	NA	NA	NA	NA	NA	1	NA	1	2	NA	NA	1	NA	NA	NA	NA	NA	NA	NA	NA	NA	NA	NA	NA	NA	NA	NA	NA	NA	1	NA	NA	NA	NA	NA
Bacillus licheniformis	S	1402	cellular&nbsp;organisms>Bacteria>Terrabacteria&nbsp;group>Firmicutes>Bacilli>Bacillales>Bacillaceae>Bacillus>Bacillus&nbsp;subtilis&nbsp;group	4		4	NA	NA	3	NA	NA	NA	NA	NA	NA	NA	NA	NA	NA	NA	NA	NA	NA	NA	NA	NA	NA	NA	NA	NA	NA	NA	NA	NA	NA	NA	NA	NA	NA	NA	NA	3	NA	NA	NA	NA	NA	NA	NA
Brevibacillus sp. SCSIO 07484	S	2496837	cellular&nbsp;organisms>Bacteria>Terrabacteria&nbsp;group>Firmicutes>Bacilli>Bacillales>Paenibacillaceae>Brevibacillus	1		1	1	1	1	NA	NA	NA	NA	NA	NA	1	NA	NA	NA	NA	1	NA	NA	1	NA	NA	NA	NA	NA	NA	NA	NA	NA	NA	NA	NA	NA	NA	NA	NA	NA	NA	NA	NA	NA	NA	NA	NA	NA
Staphylococcus haemolyticus	S	1283	cellular&nbsp;organisms>Bacteria>Terrabacteria&nbsp;group>Firmicutes>Bacilli>Bacillales>Staphylococcaceae>Staphylococcus	122		1	1	NA	1	NA	NA	NA	NA	NA	NA	1	NA	23	NA	3	NA	NA	NA	NA	NA	NA	NA	NA	NA	NA	NA	NA	NA	NA	NA	NA	NA	NA	NA	NA	1	1	NA	1	NA	NA	1	NA	NA
Bacillus phage Phrodo	S	1805953	Viruses>dsDNA&nbsp;viruses,&nbsp;no&nbsp;RNA&nbsp;stage>Caudovirales>Myoviridae>B4virus>unclassified&nbsp;B4virus	4		1	1	1	NA	NA	NA	NA	NA	NA	NA	NA	NA	NA	NA	NA	4	NA	NA	NA	NA	NA	NA	NA	NA	NA	NA	NA	NA	NA	NA	NA	NA	NA	NA	NA	NA	NA	NA	NA	NA	NA	NA	NA	NA
Enterococcus thailandicus	S	417368	cellular&nbsp;organisms>Bacteria>Terrabacteria&nbsp;group>Firmicutes>Bacilli>Lactobacillales>Enterococcaceae>Enterococcus	2		1	2	1	NA	NA	NA	NA	NA	NA	NA	NA	NA	NA	NA	1	1	NA	NA	NA	1	NA	NA	NA	NA	NA	NA	NA	NA	NA	NA	NA	NA	NA	NA	NA	NA	NA	1	NA	NA	NA	NA	NA	NA
Bradyrhizobium sp. 2 39S1MB	S	1404768	cellular&nbsp;organisms>Bacteria>Proteobacteria>Alphaproteobacteria>Rhizobiales>Bradyrhizobiaceae>Bradyrhizobium	180		NA	NA	NA	NA	NA	NA	NA	NA	NA	NA	NA	NA	180	3	NA	NA	NA	NA	NA	NA	NA	NA	NA	NA	4	NA	NA	NA	NA	2	NA	NA	NA	NA	6	NA	NA	NA	NA	NA	NA	NA	NA	NA
Pseudomonas veronii	S	76761	cellular&nbsp;organisms>Bacteria>Proteobacteria>Gammaproteobacteria>Pseudomonadales>Pseudomonadaceae>Pseudomonas>Pseudomonas&nbsp;fluorescens&nbsp;group	118		NA	NA	NA	NA	NA	NA	NA	NA	NA	NA	NA	NA	NA	NA	NA	NA	NA	NA	NA	NA	NA	NA	NA	NA	NA	NA	NA	NA	NA	NA	6	NA	NA	NA	NA	NA	NA	19	6	NA	NA	NA	NA	8
Burkholderia stagnalis	S	1503054	cellular&nbsp;organisms>Bacteria>Proteobacteria>Betaproteobacteria>Burkholderiales>Burkholderiaceae>Burkholderia>Burkholderia&nbsp;cepacia&nbsp;complex	41		NA	NA	NA	NA	NA	NA	NA	NA	NA	NA	NA	NA	17	21	NA	NA	NA	NA	NA	NA	NA	NA	NA	41	5	NA	NA	NA	NA	NA	NA	NA	1	NA	30	NA	NA	NA	NA	NA	NA	NA	NA	NA
Corynebacterium casei	S	160386	cellular&nbsp;organisms>Bacteria>Terrabacteria&nbsp;group>Actinobacteria>Actinobacteria>Corynebacteriales>Corynebacteriaceae>Corynebacterium	16		NA	NA	NA	NA	NA	NA	NA	NA	NA	NA	NA	NA	NA	NA	NA	NA	NA	NA	NA	NA	NA	NA	NA	NA	3	NA	NA	NA	NA	NA	1	2	NA	NA	NA	NA	NA	2	2	NA	NA	NA	NA	NA
Pseudomonas sp. LG1E9	S	2219057	cellular&nbsp;organisms>Bacteria>Proteobacteria>Gammaproteobacteria>Pseudomonadales>Pseudomonadaceae>Pseudomonas	13		NA	NA	NA	NA	NA	NA	NA	NA	NA	NA	NA	NA	NA	NA	NA	NA	NA	NA	NA	NA	NA	NA	NA	NA	4	NA	NA	NA	NA	NA	NA	2	NA	NA	NA	2	NA	NA	2	NA	NA	NA	NA	2
Lelliottia amnigena	S	61646	cellular&nbsp;organisms>Bacteria>Proteobacteria>Gammaproteobacteria>Enterobacterales>Enterobacteriaceae>Lelliottia	4		NA	NA	NA	NA	NA	NA	NA	NA	NA	NA	NA	NA	NA	NA	NA	NA	NA	NA	NA	NA	NA	NA	NA	NA	4	NA	NA	NA	NA	NA	NA	NA	2	NA	NA	NA	1	1	NA	NA	NA	NA	NA	NA
Corynebacterium testudinoris	S	136857	cellular&nbsp;organisms>Bacteria>Terrabacteria&nbsp;group>Actinobacteria>Actinobacteria>Corynebacteriales>Corynebacteriaceae>Corynebacterium	2		NA	NA	NA	NA	NA	NA	NA	NA	NA	NA	NA	NA	NA	NA	NA	NA	NA	NA	NA	NA	NA	NA	NA	NA	NA	NA	NA	NA	NA	NA	2	2	NA	2	NA	NA	NA	NA	NA	NA	NA	1	2	NA
Massilia sp. YMA4	S	1593482	cellular&nbsp;organisms>Bacteria>Proteobacteria>Betaproteobacteria>Burkholderiales>Oxalobacteraceae>Massilia	2		NA	NA	NA	NA	NA	NA	NA	NA	NA	NA	NA	NA	NA	NA	NA	NA	NA	NA	NA	NA	NA	NA	NA	NA	NA	NA	NA	NA	2	1	NA	1	NA	2	NA	1	NA	NA	NA	NA	NA	NA	NA	NA
Mycolicibacterium hassiacum	S	46351	cellular&nbsp;organisms>Bacteria>Terrabacteria&nbsp;group>Actinobacteria>Actinobacteria>Corynebacteriales>Mycobacteriaceae>Mycolicibacterium	6		NA	NA	NA	NA	NA	NA	NA	NA	NA	NA	NA	NA	NA	NA	NA	NA	NA	NA	NA	NA	NA	NA	NA	NA	NA	NA	NA	NA	NA	NA	NA	NA	4	2	NA	NA	NA	NA	1	NA	NA	NA	NA	6
Nocardia sp. Y48	S	2213200	cellular&nbsp;organisms>Bacteria>Terrabacteria&nbsp;group>Actinobacteria>Actinobacteria>Corynebacteriales>Nocardiaceae>Nocardia	6		NA	NA	NA	NA	NA	NA	NA	NA	NA	NA	NA	NA	NA	NA	NA	NA	NA	NA	NA	NA	NA	NA	NA	NA	NA	NA	NA	NA	NA	NA	NA	NA	6	NA	NA	NA	NA	NA	NA	NA	NA	NA	NA	NA
Rhodococcus coprophilus	S	38310	cellular&nbsp;organisms>Bacteria>Terrabacteria&nbsp;group>Actinobacteria>Actinobacteria>Corynebacteriales>Nocardiaceae>Rhodococcus	6		NA	NA	NA	NA	NA	NA	NA	NA	NA	NA	NA	NA	NA	NA	NA	NA	NA	NA	NA	NA	NA	NA	NA	NA	NA	NA	NA	NA	NA	NA	NA	NA	NA	6	NA	NA	NA	NA	NA	NA	NA	NA	NA	NA
Streptomyces vietnamensis	S	362257	cellular&nbsp;organisms>Bacteria>Terrabacteria&nbsp;group>Actinobacteria>Actinobacteria>Streptomycetales>Streptomycetaceae>Streptomyces	4		NA	NA	NA	NA	NA	NA	NA	NA	NA	NA	NA	NA	NA	NA	NA	NA	NA	NA	NA	NA	NA	NA	NA	NA	NA	NA	1	NA	1	NA	NA	NA	NA	4	NA	NA	NA	NA	NA	NA	NA	NA	NA	NA
Weissella paramesenteroides	S	1249	cellular&nbsp;organisms>Bacteria>Terrabacteria&nbsp;group>Firmicutes>Bacilli>Lactobacillales>Leuconostocaceae>Weissella	34		NA	NA	NA	NA	NA	NA	NA	NA	NA	NA	NA	1	NA	NA	NA	NA	NA	NA	NA	NA	NA	NA	NA	NA	NA	NA	NA	1	NA	NA	3	1	NA	NA	NA	NA	NA	NA	NA	NA	NA	1	2	NA
Streptococcus oralis	S	1303	cellular&nbsp;organisms>Bacteria>Terrabacteria&nbsp;group>Firmicutes>Bacilli>Lactobacillales>Streptococcaceae>Streptococcus	4		NA	NA	NA	NA	NA	NA	NA	NA	NA	NA	1	NA	2	NA	NA	NA	NA	NA	NA	NA	NA	NA	NA	NA	3	NA	NA	2	NA	NA	NA	NA	NA	NA	NA	NA	4	2	3	NA	NA	NA	NA	NA
Brachybacterium ginsengisoli	S	1331682	cellular&nbsp;organisms>Bacteria>Terrabacteria&nbsp;group>Actinobacteria>Actinobacteria>Micrococcales>Dermabacteraceae>Brachybacterium	4		NA	NA	1	NA	NA	NA	NA	NA	NA	NA	NA	NA	NA	NA	NA	NA	NA	NA	NA	NA	NA	NA	NA	NA	NA	NA	NA	NA	NA	1	NA	NA	NA	4	NA	NA	NA	NA	NA	NA	NA	NA	NA	NA
Micromonospora krabiensis	S	307121	cellular&nbsp;organisms>Bacteria>Terrabacteria&nbsp;group>Actinobacteria>Actinobacteria>Micromonosporales>Micromonosporaceae>Micromonospora	3		NA	NA	NA	NA	NA	NA	NA	NA	NA	NA	NA	1	NA	NA	NA	NA	NA	NA	NA	NA	NA	NA	NA	NA	2	NA	NA	NA	3	NA	NA	NA	NA	NA	NA	NA	NA	NA	NA	NA	NA	NA	NA	NA
Spiroplasma litorale	S	216942	cellular&nbsp;organisms>Bacteria>Terrabacteria&nbsp;group>Tenericutes>Mollicutes>Entomoplasmatales>Spiroplasmataceae>Spiroplasma	2		NA	NA	1	NA	NA	NA	NA	NA	NA	NA	NA	NA	NA	NA	NA	NA	NA	NA	NA	NA	NA	NA	NA	NA	NA	NA	NA	NA	NA	NA	2	NA	2	1	NA	1	NA	NA	2	NA	NA	1	NA	NA
Cloacibacterium normanense	S	237258	cellular&nbsp;organisms>Bacteria>FCB&nbsp;group>Bacteroidetes/Chlorobi&nbsp;group>Bacteroidetes>Flavobacteriia>Flavobacteriales>Flavobacteriaceae>Cloacibacterium	98		NA	1	NA	NA	NA	NA	NA	NA	NA	NA	NA	NA	4	23	NA	NA	NA	NA	NA	NA	NA	NA	NA	NA	1	NA	1	NA	NA	NA	2	NA	1	NA	NA	1	NA	3	2	NA	NA	3	2	NA
Cellulomonas flavigena	S	1711	cellular&nbsp;organisms>Bacteria>Terrabacteria&nbsp;group>Actinobacteria>Actinobacteria>Micrococcales>Cellulomonadaceae>Cellulomonas	5		NA	NA	NA	NA	NA	NA	NA	NA	NA	1	NA	NA	NA	NA	NA	NA	NA	NA	NA	NA	NA	NA	NA	NA	NA	NA	NA	NA	NA	NA	NA	NA	NA	5	1	NA	NA	NA	NA	NA	NA	NA	NA	NA
Nocardia asteroides	S	1824	cellular&nbsp;organisms>Bacteria>Terrabacteria&nbsp;group>Actinobacteria>Actinobacteria>Corynebacteriales>Nocardiaceae>Nocardia	2		1	NA	NA	NA	NA	NA	NA	NA	NA	NA	NA	NA	NA	NA	NA	NA	NA	NA	NA	NA	NA	NA	NA	NA	NA	NA	NA	NA	NA	1	NA	NA	2	2	1	NA	NA	NA	NA	NA	NA	NA	NA	NA
Actinomyces slackii	S	52774	cellular&nbsp;organisms>Bacteria>Terrabacteria&nbsp;group>Actinobacteria>Actinobacteria>Actinomycetales>Actinomycetaceae>Actinomyces	4		NA	NA	NA	NA	NA	NA	NA	NA	NA	NA	NA	NA	NA	NA	NA	NA	NA	NA	1	NA	NA	NA	NA	NA	NA	NA	NA	NA	NA	NA	NA	NA	3	2	NA	NA	NA	NA	NA	NA	NA	NA	NA	4
Borrelia coriaceae	S	144	cellular&nbsp;organisms>Bacteria>Spirochaetes>Spirochaetia>Spirochaetales>Borreliaceae>Borrelia	3		NA	NA	NA	NA	NA	NA	NA	NA	1	NA	NA	NA	NA	NA	NA	NA	NA	NA	NA	NA	NA	NA	NA	NA	NA	NA	NA	NA	3	NA	NA	NA	NA	2	NA	NA	NA	NA	NA	NA	NA	NA	NA	NA
Polaribacter sp. KT 15	S	1896175	cellular&nbsp;organisms>Bacteria>FCB&nbsp;group>Bacteroidetes/Chlorobi&nbsp;group>Bacteroidetes>Flavobacteriia>Flavobacteriales>Flavobacteriaceae>Polaribacter	2		NA	NA	NA	NA	NA	NA	NA	NA	NA	1	NA	NA	NA	NA	NA	NA	NA	NA	NA	NA	NA	NA	NA	NA	NA	NA	NA	NA	1	NA	NA	NA	2	2	NA	NA	NA	NA	NA	NA	NA	NA	2	NA
Pseudomonas umsongensis	S	198618	cellular&nbsp;organisms>Bacteria>Proteobacteria>Gammaproteobacteria>Pseudomonadales>Pseudomonadaceae>Pseudomonas	5		NA	1	NA	NA	NA	NA	NA	NA	NA	NA	NA	NA	NA	NA	NA	NA	NA	NA	NA	NA	NA	NA	NA	NA	NA	NA	NA	NA	NA	NA	NA	NA	5	NA	NA	1	NA	NA	NA	NA	NA	NA	NA	NA
Pseudomonas sp. CMR12a	S	658629	cellular&nbsp;organisms>Bacteria>Proteobacteria>Gammaproteobacteria>Pseudomonadales>Pseudomonadaceae>Pseudomonas	4		NA	NA	NA	NA	NA	NA	NA	NA	NA	NA	NA	NA	2	NA	NA	NA	2	NA	NA	NA	NA	NA	NA	NA	NA	NA	NA	NA	NA	NA	NA	NA	4	NA	NA	NA	NA	NA	NA	NA	NA	NA	NA	NA
Acinetobacter indicus	S	756892	cellular&nbsp;organisms>Bacteria>Proteobacteria>Gammaproteobacteria>Pseudomonadales>Moraxellaceae>Acinetobacter	2		NA	NA	NA	1	NA	NA	NA	NA	NA	NA	NA	1	NA	NA	NA	NA	NA	NA	NA	NA	NA	NA	NA	NA	NA	NA	NA	NA	NA	NA	1	2	1	NA	NA	NA	NA	NA	1	NA	NA	NA	2	NA
Cellulosimicrobium sp. TH-20	S	1980001	cellular&nbsp;organisms>Bacteria>Terrabacteria&nbsp;group>Actinobacteria>Actinobacteria>Micrococcales>Promicromonosporaceae>Cellulosimicrobium	2		NA	NA	1	NA	NA	NA	NA	NA	NA	NA	NA	NA	1	NA	NA	NA	NA	1	NA	NA	NA	NA	NA	NA	NA	NA	NA	NA	NA	2	NA	NA	2	NA	NA	1	NA	NA	NA	NA	NA	NA	NA	NA
Enterococcus hirae	S	1354	cellular&nbsp;organisms>Bacteria>Terrabacteria&nbsp;group>Firmicutes>Bacilli>Lactobacillales>Enterococcaceae>Enterococcus	2		NA	NA	1	1	NA	NA	NA	NA	NA	NA	NA	NA	NA	NA	NA	NA	NA	NA	NA	NA	NA	NA	NA	NA	NA	NA	NA	NA	NA	NA	2	1	1	NA	NA	NA	NA	NA	NA	NA	NA	NA	NA	NA
Helicobacter saguini	S	1548018	cellular&nbsp;organisms>Bacteria>Proteobacteria>delta/epsilon&nbsp;subdivisions>Epsilonproteobacteria>Campylobacterales>Helicobacteraceae>Helicobacter	1		NA	NA	NA	NA	NA	NA	NA	NA	NA	NA	1	NA	NA	NA	NA	NA	1	NA	NA	NA	NA	NA	NA	NA	1	NA	NA	NA	NA	NA	1	1	1	NA	NA	NA	NA	NA	1	NA	NA	NA	NA	NA
Klebsiella michiganensis	S	1134687	cellular&nbsp;organisms>Bacteria>Proteobacteria>Gammaproteobacteria>Enterobacterales>Enterobacteriaceae>Klebsiella	5		NA	NA	NA	NA	NA	NA	NA	NA	NA	NA	2	NA	NA	NA	NA	NA	NA	NA	NA	NA	NA	NA	NA	NA	NA	NA	NA	2	NA	2	NA	NA	NA	NA	NA	NA	NA	NA	NA	NA	NA	5	NA	NA
Mucilaginibacter sp. HYN0043	S	2305508	cellular&nbsp;organisms>Bacteria>FCB&nbsp;group>Bacteroidetes/Chlorobi&nbsp;group>Bacteroidetes>Sphingobacteriia>Sphingobacteriales>Sphingobacteriaceae>Mucilaginibacter	2		NA	NA	NA	NA	NA	NA	NA	1	NA	NA	NA	NA	NA	NA	NA	NA	1	NA	NA	NA	NA	NA	NA	NA	NA	NA	NA	NA	NA	NA	NA	2	NA	2	NA	NA	NA	NA	1	NA	NA	NA	NA	NA
Polaribacter sp. MED152	S	313598	cellular&nbsp;organisms>Bacteria>FCB&nbsp;group>Bacteroidetes/Chlorobi&nbsp;group>Bacteroidetes>Flavobacteriia>Flavobacteriales>Flavobacteriaceae>Polaribacter	1		NA	NA	1	NA	NA	NA	NA	NA	NA	NA	NA	NA	NA	NA	NA	NA	NA	1	NA	NA	NA	NA	NA	NA	NA	NA	NA	NA	NA	1	1	NA	1	1	NA	NA	NA	NA	1	NA	NA	NA	1	NA
Streptomyces chartreusis	S	1969	cellular&nbsp;organisms>Bacteria>Terrabacteria&nbsp;group>Actinobacteria>Actinobacteria>Streptomycetales>Streptomycetaceae>Streptomyces	4		NA	NA	1	NA	NA	NA	NA	NA	NA	NA	1	NA	NA	NA	NA	NA	NA	NA	NA	NA	NA	NA	NA	NA	NA	NA	NA	NA	NA	NA	NA	NA	4	NA	NA	NA	NA	NA	NA	NA	NA	NA	NA	NA
Virgibacillus dokdonensis	S	302167	cellular&nbsp;organisms>Bacteria>Terrabacteria&nbsp;group>Firmicutes>Bacilli>Bacillales>Bacillaceae>Virgibacillus	2		NA	NA	NA	NA	NA	NA	NA	NA	NA	NA	1	NA	NA	NA	NA	NA	NA	NA	NA	NA	NA	1	NA	NA	NA	NA	NA	NA	NA	NA	2	NA	NA	2	NA	NA	NA	NA	2	NA	NA	NA	2	NA
Rothia dentocariosa	S	2047	cellular&nbsp;organisms>Bacteria>Terrabacteria&nbsp;group>Actinobacteria>Actinobacteria>Micrococcales>Micrococcaceae>Rothia	6		1	NA	NA	NA	NA	NA	NA	NA	NA	NA	1	NA	NA	NA	NA	NA	NA	NA	NA	NA	NA	NA	2	NA	1	NA	1	NA	NA	NA	1	1	NA	NA	1	2	3	1	2	NA	NA	NA	1	NA
Sporosarcina psychrophila	S	1476	cellular&nbsp;organisms>Bacteria>Terrabacteria&nbsp;group>Firmicutes>Bacilli>Bacillales>Planococcaceae>Sporosarcina	7		NA	NA	NA	NA	NA	NA	NA	NA	NA	NA	NA	NA	NA	NA	NA	NA	1	NA	1	NA	NA	NA	NA	NA	NA	1	NA	NA	1	NA	NA	NA	1	1	NA	NA	1	1	3	NA	NA	NA	NA	1
Azoarcus communis	S	41977	cellular&nbsp;organisms>Bacteria>Proteobacteria>Betaproteobacteria>Rhodocyclales>Zoogloeaceae>Azoarcus	4		1	NA	NA	NA	NA	NA	NA	NA	NA	NA	NA	NA	NA	NA	NA	NA	1	NA	NA	NA	NA	NA	NA	NA	NA	NA	NA	NA	1	2	1	NA	NA	NA	NA	NA	NA	NA	NA	NA	NA	NA	NA	NA
Herbaspirillum sp. meg3	S	2025949	cellular&nbsp;organisms>Bacteria>Proteobacteria>Betaproteobacteria>Burkholderiales>Oxalobacteraceae>Herbaspirillum	5		NA	NA	NA	NA	NA	1	NA	NA	NA	NA	NA	NA	NA	NA	NA	NA	NA	NA	NA	NA	1	NA	NA	NA	NA	NA	NA	NA	2	NA	NA	1	1	NA	NA	NA	NA	1	5	NA	NA	NA	1	1
Caldicellulosiruptor saccharolyticus	S	44001	cellular&nbsp;organisms>Bacteria>Terrabacteria&nbsp;group>Firmicutes>Clostridia>Thermoanaerobacterales>Thermoanaerobacterales&nbsp;Family&nbsp;III.&nbsp;Incertae&nbsp;Sedis>Caldicellulosiruptor	3		NA	NA	1	NA	NA	NA	NA	NA	1	NA	NA	NA	NA	NA	NA	NA	NA	NA	NA	NA	NA	NA	NA	NA	NA	NA	NA	NA	NA	3	NA	NA	NA	1	NA	NA	NA	NA	NA	NA	NA	NA	NA	NA
Chryseobacterium glaciei	S	1685010	cellular&nbsp;organisms>Bacteria>FCB&nbsp;group>Bacteroidetes/Chlorobi&nbsp;group>Bacteroidetes>Flavobacteriia>Flavobacteriales>Flavobacteriaceae>Chryseobacterium	2		NA	NA	NA	1	NA	NA	NA	NA	NA	1	NA	NA	NA	NA	NA	NA	NA	NA	NA	NA	NA	NA	NA	NA	NA	NA	NA	1	1	NA	NA	NA	NA	2	NA	NA	1	1	1	NA	NA	NA	NA	NA
Clostridium isatidis	S	182773	cellular&nbsp;organisms>Bacteria>Terrabacteria&nbsp;group>Firmicutes>Clostridia>Clostridiales>Clostridiaceae>Clostridium	2		1	NA	NA	NA	NA	NA	NA	NA	NA	NA	NA	1	NA	NA	NA	NA	NA	NA	NA	NA	NA	NA	NA	NA	NA	NA	NA	NA	NA	NA	NA	1	1	2	NA	NA	NA	1	1	NA	NA	NA	NA	NA
Listeria ivanovii	S	1638	cellular&nbsp;organisms>Bacteria>Terrabacteria&nbsp;group>Firmicutes>Bacilli>Bacillales>Listeriaceae>Listeria	2		NA	NA	NA	NA	NA	NA	NA	NA	NA	1	NA	NA	NA	NA	NA	NA	NA	NA	NA	NA	NA	1	NA	NA	NA	NA	NA	NA	1	1	2	NA	NA	NA	NA	NA	NA	NA	NA	NA	NA	NA	NA	NA
Methylocystis rosea	S	173366	cellular&nbsp;organisms>Bacteria>Proteobacteria>Alphaproteobacteria>Rhizobiales>Methylocystaceae>Methylocystis	2		NA	NA	NA	NA	NA	NA	NA	NA	NA	1	1	NA	NA	NA	NA	NA	NA	NA	NA	NA	NA	NA	NA	NA	NA	NA	NA	NA	NA	NA	2	NA	2	NA	NA	NA	NA	NA	NA	NA	NA	NA	NA	NA
Spiroplasma clarkii	S	2139	cellular&nbsp;organisms>Bacteria>Terrabacteria&nbsp;group>Tenericutes>Mollicutes>Entomoplasmatales>Spiroplasmataceae>Spiroplasma	2		NA	1	NA	NA	NA	NA	NA	NA	NA	NA	1	NA	NA	NA	NA	NA	NA	NA	NA	NA	NA	NA	NA	NA	NA	NA	NA	NA	NA	1	NA	NA	1	2	NA	NA	NA	NA	1	NA	NA	NA	NA	NA
Streptomyces lavendulae	S	1914	cellular&nbsp;organisms>Bacteria>Terrabacteria&nbsp;group>Actinobacteria>Actinobacteria>Streptomycetales>Streptomycetaceae>Streptomyces	2		NA	1	NA	1	NA	NA	NA	NA	NA	NA	NA	NA	NA	NA	NA	NA	NA	NA	NA	NA	NA	NA	NA	NA	NA	NA	NA	NA	NA	1	1	NA	NA	2	NA	NA	NA	NA	NA	NA	NA	NA	NA	NA
Plantibacter sp. PA-3-X8	S	2480625	cellular&nbsp;organisms>Bacteria>Terrabacteria&nbsp;group>Actinobacteria>Actinobacteria>Micrococcales>Microbacteriaceae>Plantibacter	66		1	NA	NA	NA	NA	NA	NA	NA	NA	NA	NA	NA	NA	NA	NA	NA	NA	NA	NA	1	NA	NA	NA	NA	NA	NA	NA	NA	NA	NA	NA	NA	4	NA	2	2	NA	3	NA	NA	NA	NA	1	8
Aeromonas sp. ASNIH4	S	1636609	cellular&nbsp;organisms>Bacteria>Proteobacteria>Gammaproteobacteria>Aeromonadales>Aeromonadaceae>Aeromonas	60		NA	NA	NA	NA	NA	NA	NA	NA	2	NA	NA	NA	NA	NA	NA	NA	NA	NA	NA	NA	NA	NA	NA	NA	NA	NA	NA	NA	4	NA	NA	NA	NA	NA	NA	NA	NA	NA	NA	NA	NA	NA	8	NA
Nocardioides sp. JS614	S	196162	cellular&nbsp;organisms>Bacteria>Terrabacteria&nbsp;group>Actinobacteria>Actinobacteria>Propionibacteriales>Nocardioidaceae>Nocardioides	4		1	NA	NA	NA	NA	NA	NA	NA	1	NA	NA	NA	1	NA	NA	NA	NA	NA	NA	NA	NA	NA	NA	NA	NA	NA	NA	NA	NA	NA	NA	NA	4	NA	NA	NA	NA	NA	NA	NA	NA	1	NA	NA
Aliivibrio fischeri	S	668	cellular&nbsp;organisms>Bacteria>Proteobacteria>Gammaproteobacteria>Vibrionales>Vibrionaceae>Aliivibrio	1		NA	NA	NA	NA	NA	NA	NA	NA	NA	NA	NA	NA	NA	NA	NA	1	NA	NA	1	NA	NA	NA	NA	NA	NA	NA	NA	NA	1	NA	NA	1	1	1	NA	1	NA	1	NA	NA	NA	NA	NA	NA
Luteipulveratus mongoliensis	S	571913	cellular&nbsp;organisms>Bacteria>Terrabacteria&nbsp;group>Actinobacteria>Actinobacteria>Micrococcales>Dermacoccaceae>Luteipulveratus	3		1	1	NA	NA	NA	NA	NA	NA	NA	NA	NA	NA	NA	NA	NA	NA	NA	NA	NA	NA	NA	NA	NA	NA	NA	NA	NA	NA	NA	NA	1	NA	3	NA	NA	NA	NA	NA	NA	NA	NA	NA	NA	NA
Niastella koreensis	S	354356	cellular&nbsp;organisms>Bacteria>FCB&nbsp;group>Bacteroidetes/Chlorobi&nbsp;group>Bacteroidetes>Chitinophagia>Chitinophagales>Chitinophagaceae>Niastella	1		NA	NA	NA	NA	NA	NA	NA	NA	1	1	NA	NA	NA	NA	NA	NA	NA	NA	NA	NA	NA	NA	NA	NA	NA	NA	NA	NA	1	NA	1	1	NA	1	NA	NA	NA	NA	NA	NA	NA	NA	NA	NA
Synechocystis sp. PCC 6714	S	1147	cellular&nbsp;organisms>Bacteria>Terrabacteria&nbsp;group>Cyanobacteria/Melainabacteria&nbsp;group>Cyanobacteria>Synechococcales>Merismopediaceae>Synechocystis	2		NA	2	NA	NA	NA	NA	NA	NA	NA	NA	NA	NA	NA	NA	NA	NA	NA	NA	NA	NA	NA	NA	NA	NA	NA	NA	NA	NA	2	NA	NA	NA	1	1	NA	1	NA	NA	NA	NA	NA	NA	NA	NA
Vibrio owensii	S	696485	cellular&nbsp;organisms>Bacteria>Proteobacteria>Gammaproteobacteria>Vibrionales>Vibrionaceae>Vibrio>Vibrio&nbsp;harveyi&nbsp;group	1		NA	1	NA	NA	NA	NA	NA	NA	1	NA	NA	NA	NA	NA	NA	NA	NA	NA	NA	NA	NA	NA	NA	NA	NA	NA	NA	NA	NA	NA	1	1	1	1	NA	1	NA	NA	NA	NA	NA	NA	NA	NA
Xenorhabdus nematophila	S	628	cellular&nbsp;organisms>Bacteria>Proteobacteria>Gammaproteobacteria>Enterobacterales>Morganellaceae>Xenorhabdus	2		NA	NA	NA	NA	NA	NA	NA	NA	1	NA	NA	NA	NA	NA	NA	NA	NA	NA	1	NA	NA	NA	NA	NA	NA	NA	NA	1	NA	2	NA	1	NA	NA	NA	NA	NA	NA	NA	NA	NA	NA	NA	NA
Leuconostoc suionicum	S	1511761	cellular&nbsp;organisms>Bacteria>Terrabacteria&nbsp;group>Firmicutes>Bacilli>Lactobacillales>Leuconostocaceae>Leuconostoc	3		NA	NA	NA	NA	NA	NA	NA	NA	NA	NA	NA	3	NA	NA	NA	NA	NA	NA	NA	NA	NA	NA	NA	NA	NA	NA	NA	NA	NA	NA	2	1	NA	NA	NA	NA	NA	NA	NA	NA	NA	3	3	NA
Nonlabens marinus	S	930802	cellular&nbsp;organisms>Bacteria>FCB&nbsp;group>Bacteroidetes/Chlorobi&nbsp;group>Bacteroidetes>Flavobacteriia>Flavobacteriales>Flavobacteriaceae>Nonlabens	2		NA	NA	1	2	NA	NA	NA	NA	NA	NA	NA	NA	NA	NA	NA	NA	NA	NA	NA	NA	NA	NA	NA	NA	NA	NA	NA	NA	NA	NA	2	NA	NA	1	NA	NA	NA	NA	NA	NA	NA	NA	NA	NA
Solitalea canadensis	S	995	cellular&nbsp;organisms>Bacteria>FCB&nbsp;group>Bacteroidetes/Chlorobi&nbsp;group>Bacteroidetes>Sphingobacteriia>Sphingobacteriales>Sphingobacteriaceae>Solitalea	2		NA	NA	NA	NA	NA	NA	NA	NA	NA	NA	1	NA	NA	NA	NA	NA	NA	2	NA	NA	NA	NA	NA	NA	NA	NA	1	1	NA	NA	NA	NA	NA	1	NA	NA	NA	NA	NA	NA	NA	NA	NA	NA
Thermosipho melanesiensis	S	46541	cellular&nbsp;organisms>Bacteria>Thermotogae>Thermotogae>Thermotogales>Fervidobacteriaceae>Thermosipho	3		NA	NA	3	NA	NA	NA	NA	NA	NA	NA	NA	NA	NA	NA	NA	NA	NA	NA	NA	NA	NA	NA	NA	NA	NA	NA	NA	NA	NA	1	NA	2	NA	NA	NA	NA	NA	NA	3	NA	NA	1	1	NA
Streptomyces sp. 3214.6	S	1882757	cellular&nbsp;organisms>Bacteria>Terrabacteria&nbsp;group>Actinobacteria>Actinobacteria>Streptomycetales>Streptomycetaceae>Streptomyces	2		1	NA	NA	1	NA	NA	NA	NA	NA	NA	NA	1	NA	NA	NA	NA	NA	NA	NA	NA	NA	NA	NA	NA	NA	NA	NA	NA	1	NA	NA	NA	NA	2	NA	NA	NA	NA	1	NA	NA	NA	NA	NA
Acinetobacter larvae	S	1789224	cellular&nbsp;organisms>Bacteria>Proteobacteria>Gammaproteobacteria>Pseudomonadales>Moraxellaceae>Acinetobacter	2		NA	1	2	NA	NA	NA	NA	NA	NA	NA	NA	NA	NA	NA	NA	NA	NA	NA	NA	NA	NA	NA	NA	NA	NA	NA	NA	NA	NA	NA	1	NA	2	NA	NA	NA	NA	NA	NA	NA	NA	NA	NA	NA
Alcaligenes aquatilis	S	323284	cellular&nbsp;organisms>Bacteria>Proteobacteria>Betaproteobacteria>Burkholderiales>Alcaligenaceae>Alcaligenes	2		NA	1	2	NA	NA	NA	NA	NA	NA	NA	NA	NA	NA	NA	NA	NA	NA	NA	NA	NA	NA	NA	NA	NA	NA	NA	NA	NA	NA	NA	NA	NA	2	1	NA	NA	NA	NA	NA	NA	NA	NA	NA	NA
Arcobacter sp. L	S	944547	cellular&nbsp;organisms>Bacteria>Proteobacteria>delta/epsilon&nbsp;subdivisions>Epsilonproteobacteria>Campylobacterales>Campylobacteraceae>Arcobacter&nbsp;group>unclassified&nbsp;Arcobacter&nbsp;group	3		NA	NA	2	NA	NA	NA	NA	NA	1	NA	NA	NA	NA	NA	NA	NA	NA	NA	NA	NA	NA	NA	NA	NA	NA	NA	NA	NA	NA	1	NA	1	1	NA	NA	NA	NA	2	3	NA	NA	NA	2	NA
Bacillus marisflavi	S	189381	cellular&nbsp;organisms>Bacteria>Terrabacteria&nbsp;group>Firmicutes>Bacilli>Bacillales>Bacillaceae>Bacillus	2		NA	NA	1	NA	NA	NA	NA	NA	1	NA	1	NA	NA	NA	NA	NA	NA	NA	NA	NA	NA	NA	NA	NA	NA	NA	NA	NA	1	NA	NA	NA	NA	2	NA	NA	NA	NA	NA	NA	NA	NA	NA	NA
Campylobacter coli	S	195	cellular&nbsp;organisms>Bacteria>Proteobacteria>delta/epsilon&nbsp;subdivisions>Epsilonproteobacteria>Campylobacterales>Campylobacteraceae>Campylobacter	2		NA	NA	1	NA	NA	NA	NA	NA	1	NA	NA	1	NA	NA	NA	NA	NA	NA	NA	NA	NA	NA	NA	NA	NA	NA	NA	NA	NA	NA	NA	NA	2	1	NA	NA	NA	NA	NA	NA	NA	NA	NA	NA
Clostridium septicum	S	1504	cellular&nbsp;organisms>Bacteria>Terrabacteria&nbsp;group>Firmicutes>Clostridia>Clostridiales>Clostridiaceae>Clostridium	1		NA	1	NA	1	NA	NA	NA	NA	NA	NA	1	NA	NA	NA	NA	NA	NA	NA	NA	NA	NA	NA	NA	NA	NA	NA	NA	NA	NA	1	NA	1	1	NA	NA	NA	NA	NA	NA	NA	NA	NA	NA	NA
Hoeflea phototrophica	S	244596	cellular&nbsp;organisms>Bacteria>Proteobacteria>Alphaproteobacteria>Rhizobiales>Phyllobacteriaceae>Hoeflea	2		NA	NA	NA	NA	NA	NA	NA	NA	NA	1	1	NA	NA	NA	NA	NA	1	NA	NA	NA	NA	NA	NA	NA	NA	NA	NA	NA	NA	NA	1	NA	2	NA	NA	NA	NA	NA	NA	NA	NA	NA	NA	NA
Marivirga tractuosa	S	1006	cellular&nbsp;organisms>Bacteria>FCB&nbsp;group>Bacteroidetes/Chlorobi&nbsp;group>Bacteroidetes>Cytophagia>Cytophagales>Flammeovirgaceae>Marivirga	2		NA	NA	NA	NA	NA	NA	NA	NA	NA	NA	NA	NA	NA	NA	NA	1	NA	NA	NA	NA	2	NA	NA	NA	NA	NA	NA	NA	1	NA	NA	NA	2	NA	NA	NA	NA	NA	NA	NA	NA	NA	NA	NA
Mycoplasma flocculare	S	2128	cellular&nbsp;organisms>Bacteria>Terrabacteria&nbsp;group>Tenericutes>Mollicutes>Mycoplasmatales>Mycoplasmataceae>Mycoplasma	2		1	NA	NA	2	NA	NA	NA	NA	NA	NA	NA	NA	NA	NA	NA	NA	NA	NA	NA	NA	NA	NA	NA	NA	NA	NA	NA	NA	NA	NA	1	NA	1	1	NA	NA	NA	NA	NA	NA	NA	NA	NA	NA
Nocardia brasiliensis	S	37326	cellular&nbsp;organisms>Bacteria>Terrabacteria&nbsp;group>Actinobacteria>Actinobacteria>Corynebacteriales>Nocardiaceae>Nocardia	2		1	NA	1	1	NA	NA	NA	NA	NA	NA	NA	NA	NA	NA	NA	NA	NA	NA	NA	NA	NA	NA	NA	NA	NA	NA	NA	NA	NA	1	2	NA	NA	NA	NA	NA	NA	NA	NA	NA	NA	NA	NA	NA
Flavobacterium commune	S	1306519	cellular&nbsp;organisms>Bacteria>FCB&nbsp;group>Bacteroidetes/Chlorobi&nbsp;group>Bacteroidetes>Flavobacteriia>Flavobacteriales>Flavobacteriaceae>Flavobacterium	5		NA	1	NA	NA	NA	NA	NA	NA	NA	NA	NA	NA	5	NA	NA	1	1	NA	NA	NA	NA	NA	NA	NA	NA	NA	NA	2	NA	1	NA	NA	NA	NA	NA	NA	NA	NA	1	NA	NA	NA	NA	NA
Arcobacter skirrowii	S	28200	cellular&nbsp;organisms>Bacteria>Proteobacteria>delta/epsilon&nbsp;subdivisions>Epsilonproteobacteria>Campylobacterales>Campylobacteraceae>Arcobacter&nbsp;group>Arcobacter	6		1	NA	1	NA	NA	NA	NA	NA	NA	NA	NA	NA	NA	NA	1	NA	NA	NA	NA	NA	NA	NA	NA	NA	NA	NA	NA	NA	1	NA	NA	NA	2	NA	NA	NA	NA	NA	NA	NA	NA	NA	NA	NA
Novosphingobium resinovorum	S	158500	cellular&nbsp;organisms>Bacteria>Proteobacteria>Alphaproteobacteria>Sphingomonadales>Sphingomonadaceae>Novosphingobium	6		NA	NA	NA	NA	NA	1	NA	NA	NA	NA	1	NA	NA	NA	NA	NA	NA	NA	1	NA	NA	NA	NA	NA	3	NA	NA	NA	NA	NA	NA	NA	NA	NA	NA	2	1	1	NA	NA	NA	NA	NA	NA
Acinetobacter sp. WCHAc010034	S	1879049	cellular&nbsp;organisms>Bacteria>Proteobacteria>Gammaproteobacteria>Pseudomonadales>Moraxellaceae>Acinetobacter	4		NA	NA	NA	NA	NA	NA	NA	NA	NA	2	1	NA	NA	NA	NA	NA	NA	NA	NA	NA	NA	NA	NA	NA	NA	NA	NA	NA	NA	1	1	NA	1	NA	NA	NA	NA	NA	NA	NA	NA	NA	NA	NA
Blautia sp. N6H1-15	S	1912897	cellular&nbsp;organisms>Bacteria>Terrabacteria&nbsp;group>Firmicutes>Clostridia>Clostridiales>Lachnospiraceae>Blautia	3		1	NA	NA	NA	NA	NA	NA	NA	NA	1	NA	NA	NA	NA	NA	NA	NA	1	NA	NA	NA	NA	NA	NA	NA	NA	NA	NA	NA	1	NA	NA	2	NA	NA	1	NA	NA	NA	NA	NA	NA	NA	NA
Bdellovibrio exovorus	S	453816	cellular&nbsp;organisms>Bacteria>Proteobacteria>Oligoflexia>Bdellovibrionales>Bdellovibrionaceae>Bdellovibrio	2		1	1	1	NA	NA	NA	NA	NA	NA	NA	NA	NA	NA	NA	NA	NA	NA	NA	NA	NA	NA	NA	NA	NA	NA	NA	NA	NA	NA	NA	NA	NA	2	1	NA	NA	NA	NA	NA	NA	NA	NA	NA	NA
Streptomyces sp. HNM0039	S	2174846	cellular&nbsp;organisms>Bacteria>Terrabacteria&nbsp;group>Actinobacteria>Actinobacteria>Streptomycetales>Streptomycetaceae>Streptomyces	2		1	NA	1	NA	NA	NA	NA	NA	1	NA	NA	NA	NA	1	NA	NA	NA	NA	NA	NA	NA	NA	NA	NA	NA	NA	1	NA	NA	NA	NA	NA	2	NA	NA	NA	NA	NA	1	NA	NA	NA	NA	NA
Aneurinibacillus sp. XH2	S	1450761	cellular&nbsp;organisms>Bacteria>Terrabacteria&nbsp;group>Firmicutes>Bacilli>Bacillales>Paenibacillaceae>Aneurinibacillus&nbsp;group>Aneurinibacillus	2		1	1	1	NA	NA	NA	NA	NA	NA	NA	NA	NA	NA	NA	NA	NA	NA	NA	NA	NA	NA	NA	NA	NA	NA	NA	NA	NA	1	NA	NA	NA	2	NA	NA	NA	NA	NA	NA	NA	NA	NA	NA	NA
Azospirillum thiophilum	S	528244	cellular&nbsp;organisms>Bacteria>Proteobacteria>Alphaproteobacteria>Rhodospirillales>Rhodospirillaceae>Azospirillum	2		NA	NA	1	NA	NA	NA	NA	NA	NA	NA	NA	NA	NA	NA	NA	NA	NA	NA	2	NA	NA	NA	NA	NA	NA	NA	NA	NA	NA	2	NA	1	NA	NA	NA	NA	NA	NA	NA	NA	NA	NA	NA	NA
Clostridium acetobutylicum	S	1488	cellular&nbsp;organisms>Bacteria>Terrabacteria&nbsp;group>Firmicutes>Clostridia>Clostridiales>Clostridiaceae>Clostridium	1		1	NA	NA	NA	NA	NA	NA	NA	NA	1	NA	1	NA	NA	NA	NA	NA	NA	NA	NA	NA	NA	NA	NA	NA	NA	NA	NA	NA	NA	1	NA	1	1	NA	NA	NA	NA	1	NA	NA	1	NA	NA
Lawsonella clevelandensis	S	1528099	cellular&nbsp;organisms>Bacteria>Terrabacteria&nbsp;group>Actinobacteria>Actinobacteria>Corynebacteriales>unclassified&nbsp;Corynebacteriales>Lawsonella	2		NA	2	1	NA	NA	NA	NA	NA	NA	NA	NA	NA	NA	NA	NA	NA	NA	NA	NA	NA	NA	NA	NA	NA	NA	NA	NA	NA	NA	1	NA	1	1	NA	NA	NA	NA	NA	NA	NA	NA	NA	NA	NA
Methanohalophilus mahii	S	2176	cellular&nbsp;organisms>Archaea>Euryarchaeota>Stenosarchaea&nbsp;group>Methanomicrobia>Methanosarcinales>Methanosarcinaceae>Methanohalophilus	2		NA	NA	NA	NA	NA	NA	NA	NA	1	NA	NA	NA	NA	NA	NA	NA	1	NA	1	NA	NA	NA	NA	NA	NA	NA	NA	NA	NA	NA	NA	NA	2	1	NA	NA	NA	NA	NA	NA	NA	NA	NA	NA
Methylobacterium nodulans	S	114616	cellular&nbsp;organisms>Bacteria>Proteobacteria>Alphaproteobacteria>Rhizobiales>Methylobacteriaceae>Methylobacterium	3		NA	NA	NA	NA	NA	NA	NA	1	1	NA	NA	NA	NA	NA	NA	1	NA	NA	NA	NA	NA	NA	NA	NA	NA	NA	NA	NA	3	NA	NA	NA	NA	NA	NA	NA	NA	NA	NA	NA	NA	NA	NA	NA
Nitrospira moscoviensis	S	42253	cellular&nbsp;organisms>Bacteria>Nitrospirae>Nitrospira>Nitrospirales>Nitrospiraceae>Nitrospira	3		1	1	NA	1	NA	NA	NA	NA	NA	NA	NA	NA	NA	NA	NA	NA	NA	NA	NA	NA	NA	NA	NA	NA	NA	NA	NA	NA	NA	NA	NA	NA	3	NA	NA	NA	1	NA	NA	NA	NA	NA	NA	NA
Orpheovirus IHUMI-LCC2	S	2023057	Viruses>dsDNA&nbsp;viruses,&nbsp;no&nbsp;RNA&nbsp;stage>Phycodnaviridae>unclassified&nbsp;Phycodnaviridae	2		1	1	NA	NA	NA	NA	1	NA	NA	NA	NA	NA	NA	NA	NA	NA	NA	NA	NA	NA	NA	NA	NA	NA	NA	NA	NA	NA	NA	NA	NA	NA	1	2	NA	NA	2	NA	NA	NA	NA	NA	NA	NA
Pandoravirus salinus	S	1349410	Viruses>dsDNA&nbsp;viruses,&nbsp;no&nbsp;RNA&nbsp;stage>unclassified&nbsp;dsDNA&nbsp;viruses>Pandoravirus	2		1	NA	1	NA	NA	NA	NA	NA	NA	NA	NA	NA	NA	NA	NA	1	NA	NA	NA	NA	NA	NA	NA	NA	NA	NA	NA	NA	1	NA	NA	NA	2	NA	NA	NA	1	NA	NA	NA	NA	NA	NA	NA
Planococcus sp. Y42	S	2213202	cellular&nbsp;organisms>Bacteria>Terrabacteria&nbsp;group>Firmicutes>Bacilli>Bacillales>Planococcaceae>Planococcus	2		1	NA	NA	NA	NA	NA	NA	NA	NA	NA	NA	NA	NA	NA	1	NA	1	NA	NA	NA	NA	NA	NA	NA	NA	NA	NA	NA	2	1	NA	NA	NA	NA	NA	NA	NA	NA	NA	NA	NA	NA	NA	NA
Polaribacter vadi	S	1774273	cellular&nbsp;organisms>Bacteria>FCB&nbsp;group>Bacteroidetes/Chlorobi&nbsp;group>Bacteroidetes>Flavobacteriia>Flavobacteriales>Flavobacteriaceae>Polaribacter	1		NA	1	1	NA	NA	NA	NA	NA	1	NA	NA	NA	NA	NA	NA	NA	NA	NA	NA	NA	NA	NA	NA	NA	NA	NA	NA	NA	1	NA	NA	1	NA	1	NA	NA	NA	NA	NA	NA	NA	NA	NA	NA
Sutterella megalosphaeroides	S	2494234	cellular&nbsp;organisms>Bacteria>Proteobacteria>Betaproteobacteria>Burkholderiales>Sutterellaceae>Sutterella	2		2	NA	1	NA	NA	NA	NA	NA	NA	NA	NA	NA	NA	NA	NA	NA	NA	NA	NA	NA	NA	NA	NA	NA	NA	NA	NA	NA	NA	NA	NA	NA	2	1	NA	NA	NA	NA	NA	NA	NA	NA	NA	NA
Thalassotalea crassostreae	S	1763536	cellular&nbsp;organisms>Bacteria>Proteobacteria>Gammaproteobacteria>Alteromonadales>Colwelliaceae>Thalassotalea	1		NA	NA	NA	NA	1	NA	1	NA	1	NA	NA	NA	NA	NA	NA	NA	NA	NA	NA	NA	NA	NA	NA	NA	NA	1	NA	NA	1	NA	1	NA	NA	NA	NA	NA	NA	NA	NA	NA	NA	NA	NA	NA
Leuconostoc mesenteroides	S	1245	cellular&nbsp;organisms>Bacteria>Terrabacteria&nbsp;group>Firmicutes>Bacilli>Lactobacillales>Leuconostocaceae>Leuconostoc	14		1	NA	NA	NA	NA	NA	NA	NA	2	NA	NA	NA	NA	NA	NA	NA	NA	NA	NA	NA	NA	NA	NA	NA	1	NA	NA	NA	1	NA	NA	1	NA	NA	NA	NA	NA	NA	2	NA	NA	1	NA	NA
Microbacterium hominis	S	162426	cellular&nbsp;organisms>Bacteria>Terrabacteria&nbsp;group>Actinobacteria>Actinobacteria>Micrococcales>Microbacteriaceae>Microbacterium	12		1	2	NA	NA	NA	NA	NA	NA	NA	NA	NA	NA	NA	NA	NA	NA	NA	NA	NA	NA	NA	NA	NA	NA	NA	NA	NA	NA	NA	NA	2	NA	1	NA	NA	NA	NA	1	NA	NA	NA	NA	NA	NA
Verminephrobacter eiseniae	S	364317	cellular&nbsp;organisms>Bacteria>Proteobacteria>Betaproteobacteria>Burkholderiales>Comamonadaceae>Verminephrobacter	11		NA	NA	NA	NA	NA	NA	NA	NA	2	1	NA	NA	NA	1	NA	NA	NA	NA	NA	NA	NA	NA	NA	NA	NA	NA	NA	NA	1	NA	1	NA	1	NA	NA	NA	NA	NA	1	NA	NA	NA	NA	NA
Meiothermus silvanus	S	52022	cellular&nbsp;organisms>Bacteria>Terrabacteria&nbsp;group>Deinococcus&#x2011;Thermus>Deinococci>Thermales>Thermaceae>Meiothermus	8		NA	NA	NA	NA	NA	1	NA	NA	1	NA	NA	NA	NA	1	NA	1	NA	NA	NA	NA	NA	NA	NA	NA	1	NA	NA	NA	NA	NA	NA	2	NA	NA	NA	NA	NA	3	NA	NA	NA	1	NA	NA
Lactococcus piscium	S	1364	cellular&nbsp;organisms>Bacteria>Terrabacteria&nbsp;group>Firmicutes>Bacilli>Lactobacillales>Streptococcaceae>Lactococcus	2		NA	NA	NA	NA	NA	1	NA	NA	NA	NA	NA	NA	NA	NA	1	NA	NA	NA	1	NA	NA	NA	NA	NA	NA	NA	NA	1	1	1	NA	NA	NA	NA	NA	NA	NA	NA	1	NA	NA	NA	NA	NA
Paracoccus sp. SC2-6	S	2259340	cellular&nbsp;organisms>Bacteria>Proteobacteria>Alphaproteobacteria>Rhodobacterales>Rhodobacteraceae>Paracoccus	3		NA	NA	NA	NA	NA	NA	NA	NA	1	NA	NA	NA	1	NA	NA	NA	NA	NA	2	NA	NA	NA	NA	NA	NA	NA	NA	NA	NA	NA	NA	NA	2	1	NA	NA	NA	NA	NA	NA	NA	NA	NA	1
Pseudopropionibacterium propionicum	S	1750	cellular&nbsp;organisms>Bacteria>Terrabacteria&nbsp;group>Actinobacteria>Actinobacteria>Propionibacteriales>Propionibacteriaceae>Pseudopropionibacterium	3		NA	NA	NA	NA	NA	NA	NA	NA	NA	NA	NA	NA	NA	NA	NA	3	NA	NA	NA	NA	NA	NA	NA	NA	1	NA	NA	NA	NA	NA	2	NA	NA	NA	NA	NA	NA	NA	NA	NA	NA	NA	NA	NA
Chlamydia sp. S15-834C	S	1967783	cellular&nbsp;organisms>Bacteria>PVC&nbsp;group>Chlamydiae>Chlamydiia>Chlamydiales>Chlamydiaceae>Chlamydia/Chlamydophila&nbsp;group>Chlamydia	1		1	NA	NA	NA	NA	NA	NA	NA	1	NA	NA	NA	NA	NA	NA	NA	NA	NA	1	NA	NA	NA	NA	NA	NA	NA	1	NA	NA	1	NA	NA	1	NA	NA	NA	NA	NA	NA	NA	NA	NA	NA	NA
Fusobacterium hwasookii	S	1583098	cellular&nbsp;organisms>Bacteria>Fusobacteria>Fusobacteriia>Fusobacteriales>Fusobacteriaceae>Fusobacterium	2		1	NA	NA	NA	NA	NA	NA	NA	1	NA	NA	NA	NA	NA	NA	1	NA	NA	NA	NA	NA	NA	NA	NA	NA	NA	NA	NA	NA	NA	NA	1	2	NA	NA	NA	NA	1	1	NA	NA	NA	NA	NA
Serratia fonticola	S	47917	cellular&nbsp;organisms>Bacteria>Proteobacteria>Gammaproteobacteria>Enterobacterales>Yersiniaceae>Serratia	2		NA	NA	NA	NA	NA	NA	NA	NA	1	NA	NA	NA	NA	NA	NA	2	NA	NA	NA	NA	NA	NA	NA	NA	NA	NA	NA	NA	NA	NA	1	1	NA	1	NA	NA	NA	NA	NA	NA	NA	NA	NA	1
Serratia sp. ATCC 39006	S	104623	cellular&nbsp;organisms>Bacteria>Proteobacteria>Gammaproteobacteria>Enterobacterales>Yersiniaceae>Serratia	2		NA	NA	NA	NA	NA	NA	NA	NA	NA	NA	NA	NA	NA	NA	1	NA	NA	NA	NA	2	NA	NA	NA	NA	NA	NA	NA	NA	1	NA	NA	NA	NA	2	NA	NA	NA	NA	NA	NA	NA	NA	NA	NA
Aeromonas rivipollensis	S	948519	cellular&nbsp;organisms>Bacteria>Proteobacteria>Gammaproteobacteria>Aeromonadales>Aeromonadaceae>Aeromonas	3		NA	NA	1	NA	NA	NA	NA	NA	NA	NA	1	2	NA	NA	NA	NA	NA	NA	NA	NA	NA	NA	NA	NA	NA	NA	NA	NA	NA	NA	NA	2	NA	NA	NA	NA	NA	NA	NA	NA	NA	NA	3	NA
Pseudomonas sp. CC6-YY-74	S	1930532	cellular&nbsp;organisms>Bacteria>Proteobacteria>Gammaproteobacteria>Pseudomonadales>Pseudomonadaceae>Pseudomonas	2		NA	NA	NA	NA	NA	NA	NA	NA	NA	NA	NA	1	NA	NA	NA	NA	2	NA	NA	NA	1	NA	NA	NA	NA	NA	NA	NA	NA	1	1	NA	NA	NA	NA	NA	NA	NA	NA	NA	NA	NA	NA	NA
Cohaesibacter sp. ES.047	S	1798205	cellular&nbsp;organisms>Bacteria>Proteobacteria>Alphaproteobacteria>Rhizobiales>Cohaesibacteraceae>Cohaesibacter	2		NA	NA	NA	2	NA	NA	NA	NA	NA	NA	NA	NA	NA	NA	NA	NA	NA	2	NA	NA	NA	NA	NA	NA	NA	NA	NA	NA	1	NA	1	NA	NA	NA	NA	NA	NA	NA	NA	NA	NA	NA	NA	1
Herbaspirillum hiltneri	S	341045	cellular&nbsp;organisms>Bacteria>Proteobacteria>Betaproteobacteria>Burkholderiales>Oxalobacteraceae>Herbaspirillum	7		NA	NA	NA	1	NA	NA	NA	NA	NA	NA	2	NA	NA	NA	NA	NA	NA	NA	1	NA	NA	NA	NA	NA	NA	NA	NA	NA	NA	1	1	NA	NA	NA	NA	NA	NA	NA	NA	NA	NA	NA	NA	NA
Campylobacter sputorum	S	206	cellular&nbsp;organisms>Bacteria>Proteobacteria>delta/epsilon&nbsp;subdivisions>Epsilonproteobacteria>Campylobacterales>Campylobacteraceae>Campylobacter	1		NA	1	1	NA	NA	NA	NA	1	NA	NA	NA	1	NA	NA	NA	NA	NA	NA	NA	NA	NA	NA	NA	NA	NA	NA	NA	NA	NA	1	1	NA	NA	NA	NA	1	NA	1	NA	NA	NA	NA	NA	NA
Fastidiosipila sanguinis	S	236753	cellular&nbsp;organisms>Bacteria>Terrabacteria&nbsp;group>Firmicutes>Clostridia>Clostridiales>Hungateiclostridiaceae>Fastidiosipila	2		1	NA	NA	NA	NA	NA	NA	1	NA	NA	NA	NA	NA	NA	NA	NA	NA	2	NA	NA	NA	NA	NA	NA	NA	NA	NA	NA	NA	NA	1	NA	NA	1	NA	NA	NA	NA	NA	NA	NA	NA	NA	NA
Leptolyngbya boryana	S	1184	cellular&nbsp;organisms>Bacteria>Terrabacteria&nbsp;group>Cyanobacteria/Melainabacteria&nbsp;group>Cyanobacteria>Synechococcales>Leptolyngbyaceae>Leptolyngbya	1		NA	NA	NA	1	NA	NA	1	NA	1	NA	1	NA	NA	NA	NA	NA	NA	NA	NA	NA	NA	NA	NA	NA	NA	NA	NA	NA	1	NA	NA	NA	1	NA	NA	NA	NA	1	1	NA	NA	NA	NA	NA
Maribacter sp. MAR_2009_60	S	1250153	cellular&nbsp;organisms>Bacteria>FCB&nbsp;group>Bacteroidetes/Chlorobi&nbsp;group>Bacteroidetes>Flavobacteriia>Flavobacteriales>Flavobacteriaceae>Maribacter	1		NA	NA	1	NA	NA	NA	NA	NA	NA	NA	NA	1	NA	NA	NA	NA	NA	1	1	NA	NA	NA	NA	NA	NA	NA	NA	NA	NA	NA	1	NA	1	NA	NA	NA	NA	NA	NA	NA	NA	NA	NA	NA
Tenacibaculum mesophilum	S	104268	cellular&nbsp;organisms>Bacteria>FCB&nbsp;group>Bacteroidetes/Chlorobi&nbsp;group>Bacteroidetes>Flavobacteriia>Flavobacteriales>Flavobacteriaceae>Tenacibaculum	2		NA	NA	NA	1	NA	NA	NA	NA	NA	NA	2	NA	NA	NA	NA	1	NA	NA	NA	NA	NA	NA	NA	NA	NA	NA	NA	NA	NA	NA	1	1	NA	NA	NA	NA	NA	NA	NA	NA	NA	NA	NA	NA
Vibrio harveyi	S	669	cellular&nbsp;organisms>Bacteria>Proteobacteria>Gammaproteobacteria>Vibrionales>Vibrionaceae>Vibrio>Vibrio&nbsp;harveyi&nbsp;group	2		NA	NA	2	NA	NA	NA	1	NA	NA	NA	NA	NA	NA	NA	NA	NA	NA	NA	1	NA	NA	NA	NA	NA	NA	NA	NA	NA	NA	NA	NA	NA	1	1	NA	NA	1	NA	NA	NA	NA	NA	NA	NA
Xenorhabdus bovienii	S	40576	cellular&nbsp;organisms>Bacteria>Proteobacteria>Gammaproteobacteria>Enterobacterales>Morganellaceae>Xenorhabdus	1		NA	NA	1	NA	NA	NA	1	NA	NA	NA	NA	NA	NA	NA	NA	1	NA	1	NA	NA	NA	NA	NA	NA	NA	NA	NA	NA	1	NA	NA	NA	NA	1	NA	NA	NA	NA	NA	NA	NA	NA	NA	NA
Azospirillum brasilense	S	192	cellular&nbsp;organisms>Bacteria>Proteobacteria>Alphaproteobacteria>Rhodospirillales>Rhodospirillaceae>Azospirillum	2		NA	NA	NA	NA	1	NA	NA	NA	1	NA	NA	1	2	NA	NA	NA	1	NA	NA	NA	NA	NA	NA	NA	NA	NA	NA	NA	1	NA	NA	NA	1	NA	NA	NA	NA	NA	NA	NA	NA	NA	NA	NA
Geobacter sp. DSM 9736	S	1277350	cellular&nbsp;organisms>Bacteria>Proteobacteria>delta/epsilon&nbsp;subdivisions>Deltaproteobacteria>Desulfuromonadales>Geobacteraceae>Geobacter	2		NA	2	NA	NA	NA	NA	NA	NA	NA	NA	NA	NA	NA	NA	NA	NA	1	1	NA	NA	NA	NA	NA	NA	NA	NA	NA	NA	1	NA	1	NA	NA	NA	NA	NA	NA	NA	NA	NA	NA	NA	NA	NA
Streptococcus dysgalactiae	S	1334	cellular&nbsp;organisms>Bacteria>Terrabacteria&nbsp;group>Firmicutes>Bacilli>Lactobacillales>Streptococcaceae>Streptococcus>Streptococcus&nbsp;dysgalactiae&nbsp;group	2		NA	2	NA	NA	NA	NA	NA	NA	NA	NA	NA	1	NA	NA	NA	NA	1	NA	NA	NA	NA	NA	NA	1	NA	NA	NA	NA	NA	1	NA	NA	NA	1	NA	NA	NA	NA	NA	NA	NA	NA	NA	NA
Bartonella vinsonii	S	33047	cellular&nbsp;organisms>Bacteria>Proteobacteria>Alphaproteobacteria>Rhizobiales>Bartonellaceae>Bartonella	2		NA	NA	NA	2	NA	1	NA	NA	NA	NA	NA	NA	NA	NA	1	NA	NA	NA	NA	NA	NA	NA	NA	NA	NA	NA	NA	NA	NA	NA	1	1	NA	NA	NA	NA	NA	NA	NA	NA	NA	NA	NA	NA
Clostridium taeniosporum	S	394958	cellular&nbsp;organisms>Bacteria>Terrabacteria&nbsp;group>Firmicutes>Clostridia>Clostridiales>Clostridiaceae>Clostridium	2		NA	NA	NA	2	NA	1	NA	NA	NA	1	NA	NA	NA	NA	NA	NA	NA	NA	NA	NA	NA	NA	NA	NA	NA	NA	NA	NA	1	1	NA	NA	NA	NA	NA	NA	NA	1	1	NA	NA	1	NA	NA
Flavobacteriaceae bacterium UJ101	S	1150389	cellular&nbsp;organisms>Bacteria>FCB&nbsp;group>Bacteroidetes/Chlorobi&nbsp;group>Bacteroidetes>Flavobacteriia>Flavobacteriales>Flavobacteriaceae>unclassified&nbsp;Flavobacteriaceae	2		NA	1	2	NA	NA	NA	NA	NA	NA	NA	NA	NA	NA	NA	NA	NA	NA	NA	1	NA	NA	NA	NA	NA	NA	NA	NA	1	NA	NA	NA	NA	NA	1	NA	NA	NA	1	1	NA	NA	NA	NA	NA
Lysinibacillus sphaericus	S	1421	cellular&nbsp;organisms>Bacteria>Terrabacteria&nbsp;group>Firmicutes>Bacilli>Bacillales>Bacillaceae>Lysinibacillus	3		NA	NA	NA	NA	NA	NA	NA	NA	NA	NA	1	NA	NA	NA	2	NA	1	NA	NA	NA	NA	NA	NA	NA	NA	NA	NA	NA	NA	1	NA	1	NA	NA	NA	NA	NA	NA	3	NA	NA	NA	NA	NA
Methanobrevibacter smithii	S	2173	cellular&nbsp;organisms>Archaea>Euryarchaeota>Methanomada&nbsp;group>Methanobacteria>Methanobacteriales>Methanobacteriaceae>Methanobrevibacter	1		1	1	1	NA	NA	NA	NA	NA	NA	NA	1	NA	NA	NA	NA	NA	NA	NA	NA	NA	NA	NA	NA	NA	NA	NA	NA	NA	NA	NA	1	NA	1	NA	NA	NA	NA	NA	NA	NA	NA	NA	NA	NA
Methanococcus vannielii	S	2187	cellular&nbsp;organisms>Archaea>Euryarchaeota>Methanomada&nbsp;group>Methanococci>Methanococcales>Methanococcaceae>Methanococcus	3		NA	1	1	NA	NA	NA	NA	NA	NA	1	NA	NA	NA	NA	NA	NA	1	NA	NA	NA	NA	NA	NA	NA	NA	1	NA	NA	NA	NA	NA	NA	NA	1	NA	NA	NA	NA	3	NA	NA	NA	NA	NA
Prevotella denticola	S	28129	cellular&nbsp;organisms>Bacteria>FCB&nbsp;group>Bacteroidetes/Chlorobi&nbsp;group>Bacteroidetes>Bacteroidia>Bacteroidales>Prevotellaceae>Prevotella	1		NA	NA	NA	NA	NA	NA	NA	NA	1	NA	1	NA	NA	NA	NA	1	1	NA	NA	NA	NA	NA	NA	NA	NA	NA	NA	NA	NA	1	1	NA	NA	NA	NA	NA	1	NA	NA	NA	NA	NA	NA	NA
Propionibacterium sp. oral taxon 193	S	671223	cellular&nbsp;organisms>Bacteria>Terrabacteria&nbsp;group>Actinobacteria>Actinobacteria>Propionibacteriales>Propionibacteriaceae>Propionibacterium	2		NA	NA	NA	NA	NA	NA	NA	NA	NA	NA	1	1	NA	NA	NA	1	NA	NA	1	NA	NA	NA	NA	NA	NA	NA	NA	NA	NA	NA	1	1	NA	NA	NA	2	NA	NA	1	NA	NA	NA	NA	NA
Pseudoalteromonas luteoviolacea	S	43657	cellular&nbsp;organisms>Bacteria>Proteobacteria>Gammaproteobacteria>Alteromonadales>Pseudoalteromonadaceae>Pseudoalteromonas	1		NA	1	NA	NA	NA	NA	NA	NA	NA	1	1	1	NA	NA	NA	NA	NA	NA	NA	NA	NA	NA	NA	NA	NA	NA	NA	NA	NA	NA	NA	NA	1	1	NA	NA	NA	NA	NA	NA	NA	NA	NA	NA
Rahnella sp. ERMR1:05	S	1805933	cellular&nbsp;organisms>Bacteria>Proteobacteria>Gammaproteobacteria>Enterobacterales>Yersiniaceae>Rahnella	2		2	NA	1	NA	NA	NA	NA	NA	NA	NA	NA	NA	NA	NA	NA	NA	1	NA	NA	NA	NA	NA	NA	NA	NA	NA	NA	NA	NA	1	1	NA	NA	NA	NA	NA	NA	NA	NA	NA	NA	NA	NA	NA
Sphingobacterium sp. G1-14	S	2003121	cellular&nbsp;organisms>Bacteria>FCB&nbsp;group>Bacteroidetes/Chlorobi&nbsp;group>Bacteroidetes>Sphingobacteriia>Sphingobacteriales>Sphingobacteriaceae>Sphingobacterium	1		1	NA	1	NA	NA	NA	NA	NA	NA	NA	NA	1	NA	NA	1	NA	NA	NA	NA	NA	NA	NA	NA	NA	1	NA	NA	NA	1	NA	NA	NA	NA	NA	NA	NA	NA	NA	NA	NA	NA	1	NA	NA
Streptomyces sp. GSSD-12	S	2282738	cellular&nbsp;organisms>Bacteria>Terrabacteria&nbsp;group>Actinobacteria>Actinobacteria>Streptomycetales>Streptomycetaceae>Streptomyces	1		NA	NA	NA	NA	NA	NA	NA	NA	NA	1	NA	1	NA	NA	NA	1	NA	1	NA	NA	NA	NA	NA	NA	NA	NA	NA	NA	1	NA	NA	NA	1	NA	NA	NA	NA	NA	NA	NA	NA	NA	NA	NA
Thermococcus sp. 4557	S	1042877	cellular&nbsp;organisms>Archaea>Euryarchaeota>Thermococci>Thermococcales>Thermococcaceae>Thermococcus	1		1	1	NA	1	NA	NA	NA	NA	NA	NA	NA	NA	NA	NA	NA	NA	NA	1	NA	NA	NA	NA	NA	NA	NA	NA	NA	NA	NA	NA	1	NA	1	NA	NA	NA	NA	NA	NA	NA	NA	NA	NA	NA
Thermodesulfatator indicus	S	171695	cellular&nbsp;organisms>Bacteria>Thermodesulfobacteria>Thermodesulfobacteria>Thermodesulfobacteriales>Thermodesulfobacteriaceae>Thermodesulfatator	2		1	NA	2	NA	NA	1	NA	NA	NA	NA	NA	NA	NA	NA	NA	NA	NA	NA	NA	NA	NA	NA	NA	NA	NA	NA	NA	NA	1	NA	NA	NA	1	NA	NA	NA	NA	1	NA	NA	NA	NA	NA	NA
Erwinia billingiae	S	182337	cellular&nbsp;organisms>Bacteria>Proteobacteria>Gammaproteobacteria>Enterobacterales>Erwiniaceae>Erwinia	8		2	1	NA	NA	NA	NA	1	NA	NA	NA	NA	NA	NA	NA	NA	NA	NA	NA	NA	NA	NA	NA	NA	NA	NA	NA	NA	NA	NA	NA	NA	NA	NA	2	NA	1	NA	NA	NA	NA	NA	NA	NA	NA
Hyphomicrobium denitrificans	S	53399	cellular&nbsp;organisms>Bacteria>Proteobacteria>Alphaproteobacteria>Rhizobiales>Hyphomicrobiaceae>Hyphomicrobium	2		NA	NA	1	NA	1	NA	NA	NA	2	NA	NA	NA	NA	NA	NA	NA	NA	NA	NA	NA	NA	NA	NA	NA	1	NA	NA	NA	1	NA	NA	NA	NA	NA	NA	NA	NA	NA	NA	NA	NA	NA	NA	NA
Algoriphagus sp. M8-2	S	1727163	cellular&nbsp;organisms>Bacteria>FCB&nbsp;group>Bacteroidetes/Chlorobi&nbsp;group>Bacteroidetes>Cytophagia>Cytophagales>Cyclobacteriaceae>Algoriphagus	2		NA	2	NA	NA	NA	NA	NA	NA	1	NA	1	NA	NA	NA	NA	NA	NA	NA	NA	NA	NA	NA	NA	NA	NA	NA	NA	NA	NA	1	NA	NA	1	NA	NA	NA	1	NA	1	NA	NA	NA	NA	NA
Bernardetia litoralis	S	999	cellular&nbsp;organisms>Bacteria>FCB&nbsp;group>Bacteroidetes/Chlorobi&nbsp;group>Bacteroidetes>Cytophagia>Cytophagales>Bernardetiaceae>Bernardetia	1		NA	1	NA	NA	NA	NA	NA	NA	NA	1	NA	1	NA	NA	NA	1	NA	NA	NA	NA	NA	NA	NA	NA	NA	NA	1	NA	NA	1	NA	NA	NA	NA	NA	NA	NA	NA	1	NA	NA	NA	NA	NA
Euzebyella marina	S	1761453	cellular&nbsp;organisms>Bacteria>FCB&nbsp;group>Bacteroidetes/Chlorobi&nbsp;group>Bacteroidetes>Flavobacteriia>Flavobacteriales>Flavobacteriaceae>Euzebyella	1		NA	1	1	NA	NA	NA	NA	NA	1	NA	NA	NA	NA	NA	NA	1	NA	NA	NA	NA	NA	NA	NA	NA	NA	NA	NA	NA	NA	NA	NA	NA	1	1	NA	NA	NA	NA	NA	NA	NA	NA	NA	NA
Halobacteriovorax marinus	S	97084	cellular&nbsp;organisms>Bacteria>Proteobacteria>Oligoflexia>Bacteriovoracales>Halobacteriovoraceae>Halobacteriovorax	1		NA	1	NA	1	NA	NA	NA	NA	1	NA	NA	NA	NA	NA	NA	1	NA	NA	NA	NA	NA	NA	NA	NA	NA	NA	NA	NA	NA	NA	1	NA	1	NA	NA	NA	NA	NA	NA	NA	NA	NA	NA	NA
Orientia tsutsugamushi	S	784	cellular&nbsp;organisms>Bacteria>Proteobacteria>Alphaproteobacteria>Rickettsiales>Rickettsiaceae>Rickettsieae>Orientia	1		1	NA	NA	NA	NA	1	NA	1	NA	NA	NA	NA	NA	NA	NA	NA	NA	NA	1	NA	NA	NA	NA	NA	NA	NA	NA	NA	NA	1	1	NA	NA	NA	NA	NA	NA	NA	NA	NA	NA	NA	NA	NA
Pediococcus acidilactici	S	1254	cellular&nbsp;organisms>Bacteria>Terrabacteria&nbsp;group>Firmicutes>Bacilli>Lactobacillales>Lactobacillaceae>Pediococcus>Pediococcus&nbsp;acidilactici&nbsp;group	2		2	1	NA	NA	NA	NA	NA	NA	NA	NA	NA	NA	NA	NA	NA	NA	1	NA	NA	NA	NA	NA	NA	NA	NA	NA	NA	NA	NA	NA	1	NA	1	NA	NA	NA	NA	NA	NA	NA	NA	NA	NA	NA
Tenacibaculum jejuense	S	584609	cellular&nbsp;organisms>Bacteria>FCB&nbsp;group>Bacteroidetes/Chlorobi&nbsp;group>Bacteroidetes>Flavobacteriia>Flavobacteriales>Flavobacteriaceae>Tenacibaculum	2		NA	1	NA	1	NA	NA	NA	NA	1	NA	NA	NA	NA	NA	NA	NA	NA	NA	1	NA	NA	NA	NA	NA	NA	NA	1	NA	NA	NA	1	NA	NA	NA	NA	NA	1	2	2	NA	NA	NA	NA	NA
Winogradskyella sp. RHA_55	S	1249933	cellular&nbsp;organisms>Bacteria>FCB&nbsp;group>Bacteroidetes/Chlorobi&nbsp;group>Bacteroidetes>Flavobacteriia>Flavobacteriales>Flavobacteriaceae>Winogradskyella	1		1	NA	NA	NA	NA	1	NA	NA	1	NA	1	NA	NA	NA	NA	NA	NA	NA	NA	NA	NA	NA	NA	NA	NA	NA	NA	NA	1	NA	1	NA	NA	NA	NA	NA	NA	NA	1	NA	NA	NA	NA	NA
Ochrobactrum pituitosum	S	571256	cellular&nbsp;organisms>Bacteria>Proteobacteria>Alphaproteobacteria>Rhizobiales>Brucellaceae>Ochrobactrum	2		2	1	NA	NA	NA	NA	NA	NA	NA	NA	NA	NA	NA	NA	NA	1	NA	NA	NA	NA	NA	NA	NA	NA	NA	NA	NA	1	NA	NA	NA	1	NA	NA	NA	NA	NA	NA	NA	NA	NA	NA	NA	NA
Agarivorans gilvus	S	680279	cellular&nbsp;organisms>Bacteria>Proteobacteria>Gammaproteobacteria>Alteromonadales>Alteromonadaceae>Agarivorans	2		2	NA	NA	NA	NA	NA	NA	NA	1	NA	NA	NA	NA	NA	NA	NA	NA	NA	NA	1	NA	NA	NA	NA	1	NA	NA	NA	NA	NA	NA	NA	1	NA	NA	NA	NA	NA	NA	NA	NA	NA	NA	NA
Bacillus virus Riley	S	1918007	Viruses>dsDNA&nbsp;viruses,&nbsp;no&nbsp;RNA&nbsp;stage>Caudovirales>Myoviridae>B4virus	4		4	NA	NA	NA	NA	NA	NA	NA	NA	NA	NA	NA	NA	NA	NA	NA	NA	NA	NA	NA	NA	NA	NA	NA	NA	NA	NA	NA	NA	2	NA	NA	NA	NA	NA	NA	NA	NA	NA	NA	NA	NA	NA	NA
Calditerrivibrio nitroreducens	S	477976	cellular&nbsp;organisms>Bacteria>Deferribacteres>Deferribacteres>Deferribacterales>Deferribacteraceae>Calditerrivibrio	2		NA	2	NA	NA	NA	NA	NA	NA	NA	1	NA	NA	NA	NA	1	NA	NA	NA	NA	NA	NA	NA	NA	NA	NA	NA	NA	NA	NA	NA	1	NA	NA	1	NA	1	NA	NA	1	NA	NA	NA	NA	NA
Candidatus Aquiluna sp. UB-MaderosW2red	S	1855377	cellular&nbsp;organisms>Bacteria>Terrabacteria&nbsp;group>Actinobacteria>Actinobacteria>Micrococcales>Microbacteriaceae>Luna&nbsp;cluster>Luna&#x2011;1&nbsp;subcluster>Candidatus&nbsp;Aquiluna	1		1	NA	NA	NA	NA	NA	NA	NA	1	1	NA	NA	NA	NA	NA	NA	NA	NA	1	NA	NA	NA	NA	NA	NA	NA	NA	NA	NA	1	1	NA	NA	NA	NA	NA	NA	1	NA	NA	NA	NA	NA	NA
Carnobacterium divergens	S	2748	cellular&nbsp;organisms>Bacteria>Terrabacteria&nbsp;group>Firmicutes>Bacilli>Lactobacillales>Carnobacteriaceae>Carnobacterium	1		1	1	NA	NA	NA	NA	NA	NA	NA	NA	NA	NA	NA	NA	NA	NA	NA	NA	1	1	NA	NA	NA	NA	NA	NA	NA	NA	1	NA	NA	NA	NA	1	NA	NA	NA	NA	NA	NA	NA	NA	NA	NA
Cuniculiplasma divulgatum	S	1673428	cellular&nbsp;organisms>Archaea>Euryarchaeota>Diaforarchaea&nbsp;group>Thermoplasmata>Thermoplasmatales>Cuniculiplasmataceae>Cuniculiplasma	2		1	1	NA	NA	NA	NA	NA	NA	NA	NA	NA	NA	NA	NA	NA	2	NA	NA	NA	NA	NA	NA	NA	NA	NA	NA	NA	NA	NA	1	1	NA	NA	NA	NA	1	NA	NA	NA	NA	NA	1	NA	NA
Acinetobacter sp. WCHAc010052	S	2004647	cellular&nbsp;organisms>Bacteria>Proteobacteria>Gammaproteobacteria>Pseudomonadales>Moraxellaceae>Acinetobacter	5		NA	NA	NA	NA	NA	NA	NA	NA	NA	NA	5	NA	NA	NA	NA	NA	NA	NA	NA	NA	NA	NA	NA	NA	NA	NA	NA	NA	1	NA	NA	NA	NA	NA	NA	NA	NA	NA	NA	NA	NA	NA	NA	NA
Myroides sp. A21	S	1583100	cellular&nbsp;organisms>Bacteria>FCB&nbsp;group>Bacteroidetes/Chlorobi&nbsp;group>Bacteroidetes>Flavobacteriia>Flavobacteriales>Flavobacteriaceae>Myroides	3		NA	NA	1	NA	NA	NA	NA	NA	NA	NA	3	NA	NA	NA	NA	NA	NA	1	NA	NA	NA	NA	NA	NA	NA	NA	NA	NA	NA	NA	NA	NA	1	NA	NA	NA	NA	NA	NA	NA	NA	NA	NA	NA
Nonlabens sp. Hel1_33_55	S	1336802	cellular&nbsp;organisms>Bacteria>FCB&nbsp;group>Bacteroidetes/Chlorobi&nbsp;group>Bacteroidetes>Flavobacteriia>Flavobacteriales>Flavobacteriaceae>Nonlabens	1		NA	NA	NA	1	NA	NA	NA	NA	1	NA	1	NA	NA	NA	NA	NA	1	1	NA	NA	NA	NA	NA	NA	NA	NA	NA	NA	NA	NA	NA	NA	1	NA	NA	NA	NA	NA	NA	NA	NA	NA	NA	NA
Yersinia enterocolitica	S	630	cellular&nbsp;organisms>Bacteria>Proteobacteria>Gammaproteobacteria>Enterobacterales>Yersiniaceae>Yersinia	18		NA	1	NA	1	NA	NA	NA	NA	NA	NA	1	1	NA	NA	NA	1	NA	NA	NA	NA	NA	NA	NA	NA	NA	NA	NA	NA	1	NA	NA	NA	NA	NA	NA	NA	NA	NA	NA	NA	NA	NA	NA	NA
Brachyspira hyodysenteriae	S	159	cellular&nbsp;organisms>Bacteria>Spirochaetes>Spirochaetia>Brachyspirales>Brachyspiraceae>Brachyspira	3		NA	NA	3	NA	NA	NA	NA	NA	1	NA	NA	NA	NA	NA	1	NA	NA	NA	NA	NA	NA	NA	NA	NA	NA	NA	NA	NA	NA	NA	NA	NA	1	NA	NA	NA	1	NA	1	NA	NA	NA	NA	NA
Nostoc sp. 'Peltigera membranacea cyanobiont' N6	S	1261031	cellular&nbsp;organisms>Bacteria>Terrabacteria&nbsp;group>Cyanobacteria/Melainabacteria&nbsp;group>Cyanobacteria>Nostocales>Nostocaceae>Nostoc	4		NA	NA	NA	1	NA	NA	NA	NA	NA	1	1	1	NA	NA	NA	NA	NA	NA	NA	1	NA	NA	NA	NA	NA	NA	NA	NA	NA	NA	1	NA	NA	NA	NA	NA	NA	NA	NA	NA	NA	NA	NA	4
Polaribacter sp. SA4-12	S	1312072	cellular&nbsp;organisms>Bacteria>FCB&nbsp;group>Bacteroidetes/Chlorobi&nbsp;group>Bacteroidetes>Flavobacteriia>Flavobacteriales>Flavobacteriaceae>Polaribacter	2		NA	NA	2	1	NA	1	NA	NA	NA	NA	NA	NA	NA	NA	NA	1	NA	NA	NA	NA	NA	NA	NA	NA	NA	NA	NA	NA	NA	NA	NA	NA	1	NA	NA	NA	NA	NA	NA	NA	NA	NA	NA	NA
Virgibacillus halodenitrificans	S	1482	cellular&nbsp;organisms>Bacteria>Terrabacteria&nbsp;group>Firmicutes>Bacilli>Bacillales>Bacillaceae>Virgibacillus	2		1	NA	NA	NA	1	NA	NA	NA	NA	NA	1	NA	NA	NA	NA	NA	2	NA	NA	NA	NA	NA	NA	NA	NA	NA	NA	1	NA	NA	NA	NA	NA	NA	NA	NA	NA	NA	NA	NA	NA	NA	NA	NA
Azotobacter chroococcum	S	353	cellular&nbsp;organisms>Bacteria>Proteobacteria>Gammaproteobacteria>Pseudomonadales>Pseudomonadaceae>Azotobacter&nbsp;group>Azotobacter	2		NA	NA	NA	2	NA	2	NA	NA	NA	NA	NA	NA	NA	NA	NA	NA	NA	NA	1	NA	NA	NA	NA	NA	NA	NA	NA	NA	1	NA	NA	NA	NA	NA	NA	2	NA	1	1	NA	NA	NA	NA	NA
Brazilian marseillevirus	S	1813599	Viruses>dsDNA&nbsp;viruses,&nbsp;no&nbsp;RNA&nbsp;stage>Marseilleviridae>Marseillevirus>unclassified&nbsp;Marseillevirus	1		1	1	NA	NA	NA	NA	NA	NA	NA	NA	NA	1	NA	NA	NA	NA	1	NA	1	NA	NA	NA	NA	NA	NA	NA	NA	1	NA	NA	NA	NA	NA	NA	NA	NA	NA	NA	NA	NA	NA	NA	NA	NA
Campylobacter concisus	S	199	cellular&nbsp;organisms>Bacteria>Proteobacteria>delta/epsilon&nbsp;subdivisions>Epsilonproteobacteria>Campylobacterales>Campylobacteraceae>Campylobacter	1		NA	1	NA	1	NA	1	NA	NA	NA	NA	NA	NA	NA	NA	NA	1	1	NA	NA	NA	NA	NA	NA	NA	NA	NA	NA	NA	1	NA	NA	NA	NA	NA	NA	NA	NA	NA	1	NA	NA	NA	NA	NA
Cohnella sp. 18JY8-7	S	2480923	cellular&nbsp;organisms>Bacteria>Terrabacteria&nbsp;group>Firmicutes>Bacilli>Bacillales>Paenibacillaceae>Cohnella	1		1	NA	1	NA	1	NA	NA	1	NA	NA	NA	NA	NA	NA	NA	NA	NA	NA	NA	1	NA	NA	NA	NA	NA	NA	NA	NA	NA	NA	NA	NA	1	NA	NA	NA	NA	NA	NA	NA	NA	NA	NA	NA
Desulfococcus multivorans	S	897	cellular&nbsp;organisms>Bacteria>Proteobacteria>delta/epsilon&nbsp;subdivisions>Deltaproteobacteria>Desulfobacterales>Desulfobacteraceae>Desulfococcus	2		1	NA	2	NA	NA	NA	NA	NA	1	NA	NA	NA	NA	NA	NA	1	NA	NA	NA	NA	NA	NA	NA	NA	NA	NA	NA	NA	1	NA	NA	NA	NA	NA	NA	NA	NA	NA	NA	NA	NA	1	NA	NA
Desulfovibrio salexigens	S	880	cellular&nbsp;organisms>Bacteria>Proteobacteria>delta/epsilon&nbsp;subdivisions>Deltaproteobacteria>Desulfovibrionales>Desulfovibrionaceae>Desulfovibrio	2		NA	2	NA	NA	NA	NA	NA	NA	NA	1	1	NA	NA	NA	NA	NA	NA	1	NA	NA	NA	NA	NA	NA	NA	NA	NA	NA	NA	NA	1	NA	NA	NA	NA	NA	NA	NA	NA	NA	NA	NA	NA	1
Leptotrichia sp. oral taxon 847	S	1785996	cellular&nbsp;organisms>Bacteria>Fusobacteria>Fusobacteriia>Fusobacteriales>Leptotrichiaceae>Leptotrichia	1		NA	NA	NA	NA	1	1	NA	NA	1	NA	1	1	NA	NA	NA	NA	NA	NA	NA	NA	NA	NA	NA	NA	1	NA	NA	NA	NA	NA	NA	NA	NA	NA	NA	NA	NA	NA	NA	NA	NA	NA	NA	NA
Paenibacillus mucilaginosus	S	61624	cellular&nbsp;organisms>Bacteria>Terrabacteria&nbsp;group>Firmicutes>Bacilli>Bacillales>Paenibacillaceae>Paenibacillus	1		1	NA	1	1	NA	NA	NA	NA	NA	1	NA	NA	NA	NA	NA	1	NA	NA	NA	NA	NA	NA	NA	NA	NA	NA	NA	NA	NA	NA	NA	NA	NA	1	NA	NA	NA	NA	1	NA	NA	NA	NA	1
Clostridiales bacterium CCNA10	S	2109688	cellular&nbsp;organisms>Bacteria>Terrabacteria&nbsp;group>Firmicutes>Clostridia>Clostridiales>unclassified&nbsp;Clostridiales>unclassified&nbsp;Clostridiales&nbsp;(miscellaneous)	6		1	2	NA	NA	NA	NA	NA	NA	1	NA	1	NA	NA	NA	NA	NA	NA	NA	NA	NA	NA	NA	NA	NA	NA	1	NA	NA	NA	NA	NA	NA	NA	NA	NA	NA	NA	NA	NA	NA	NA	NA	NA	NA
Leptospira mayottensis	S	1137606	cellular&nbsp;organisms>Bacteria>Spirochaetes>Spirochaetia>Leptospirales>Leptospiraceae>Leptospira	3		3	NA	1	NA	NA	NA	NA	NA	NA	NA	NA	NA	NA	NA	NA	1	NA	NA	NA	NA	NA	NA	NA	NA	NA	NA	NA	NA	NA	NA	NA	NA	NA	1	NA	NA	NA	NA	NA	NA	NA	NA	NA	NA
Planococcus donghaensis	S	414778	cellular&nbsp;organisms>Bacteria>Terrabacteria&nbsp;group>Firmicutes>Bacilli>Bacillales>Planococcaceae>Planococcus	1		1	1	1	NA	NA	1	NA	NA	NA	1	NA	NA	NA	NA	NA	NA	NA	NA	NA	NA	NA	NA	NA	NA	NA	NA	NA	NA	1	NA	NA	NA	NA	NA	NA	NA	NA	NA	NA	NA	NA	NA	NA	NA
Sneathia amnii	S	187101	cellular&nbsp;organisms>Bacteria>Fusobacteria>Fusobacteriia>Fusobacteriales>Leptotrichiaceae>Sneathia	1		NA	NA	NA	NA	1	1	NA	NA	1	NA	NA	1	NA	NA	NA	NA	NA	NA	NA	1	NA	NA	NA	NA	NA	NA	NA	NA	NA	1	NA	NA	NA	NA	NA	NA	NA	NA	1	NA	NA	NA	NA	NA
Staphylococcus argenteus	S	985002	cellular&nbsp;organisms>Bacteria>Terrabacteria&nbsp;group>Firmicutes>Bacilli>Bacillales>Staphylococcaceae>Staphylococcus	1		NA	1	NA	1	NA	NA	NA	NA	NA	1	NA	NA	NA	NA	NA	1	NA	NA	1	NA	NA	NA	NA	NA	NA	NA	NA	NA	NA	NA	NA	NA	1	NA	NA	NA	NA	NA	NA	NA	NA	NA	NA	NA
Sulfolobus islandicus	S	43080	cellular&nbsp;organisms>Archaea>TACK&nbsp;group>Crenarchaeota>Thermoprotei>Sulfolobales>Sulfolobaceae>Sulfolobus	2		2	NA	NA	1	NA	NA	NA	NA	NA	NA	NA	NA	NA	NA	1	NA	NA	NA	1	NA	NA	NA	NA	NA	NA	NA	NA	NA	NA	NA	NA	NA	1	NA	NA	1	NA	1	NA	NA	NA	NA	NA	NA
Cupriavidus nantongensis	S	1796606	cellular&nbsp;organisms>Bacteria>Proteobacteria>Betaproteobacteria>Burkholderiales>Burkholderiaceae>Cupriavidus	9		NA	1	NA	NA	NA	NA	NA	NA	NA	4	NA	NA	9	NA	NA	NA	NA	NA	NA	NA	NA	NA	NA	NA	NA	NA	NA	NA	1	NA	NA	NA	NA	NA	NA	2	NA	NA	4	NA	NA	NA	NA	NA
Desulfobacula toluolica	S	28223	cellular&nbsp;organisms>Bacteria>Proteobacteria>delta/epsilon&nbsp;subdivisions>Deltaproteobacteria>Desulfobacterales>Desulfobacteraceae>Desulfobacula	2		2	NA	NA	NA	NA	1	NA	NA	1	NA	NA	NA	NA	NA	NA	1	NA	NA	NA	NA	NA	NA	NA	NA	NA	NA	NA	NA	NA	NA	NA	NA	NA	1	NA	NA	NA	NA	NA	NA	NA	NA	1	NA
Methylomicrobium alcaliphilum	S	271065	cellular&nbsp;organisms>Bacteria>Proteobacteria>Gammaproteobacteria>Methylococcales>Methylococcaceae>Methylomicrobium	3		NA	NA	2	3	NA	NA	NA	NA	NA	NA	NA	NA	NA	NA	NA	NA	NA	NA	NA	1	NA	NA	NA	NA	NA	NA	NA	NA	NA	NA	NA	NA	NA	NA	NA	NA	NA	NA	1	NA	NA	NA	NA	NA
Methanothermobacter wolfeii	S	145261	cellular&nbsp;organisms>Archaea>Euryarchaeota>Methanomada&nbsp;group>Methanobacteria>Methanobacteriales>Methanobacteriaceae>Methanothermobacter	56		1	NA	1	NA	NA	1	NA	1	NA	NA	NA	1	NA	NA	NA	NA	1	NA	NA	NA	NA	NA	NA	NA	NA	NA	NA	NA	NA	NA	NA	NA	NA	NA	NA	NA	NA	NA	1	NA	NA	NA	NA	NA
Caldanaerobacter subterraneus	S	911092	cellular&nbsp;organisms>Bacteria>Terrabacteria&nbsp;group>Firmicutes>Clostridia>Thermoanaerobacterales>Thermoanaerobacteraceae>Caldanaerobacter	3		NA	NA	3	NA	1	NA	NA	NA	NA	NA	NA	NA	NA	NA	NA	1	NA	1	NA	NA	NA	NA	NA	NA	NA	NA	NA	NA	NA	NA	NA	NA	NA	NA	NA	NA	NA	NA	NA	NA	NA	NA	NA	NA
Ruminococcus albus	S	1264	cellular&nbsp;organisms>Bacteria>Terrabacteria&nbsp;group>Firmicutes>Clostridia>Clostridiales>Ruminococcaceae>Ruminococcus	2		NA	NA	1	NA	NA	NA	1	NA	1	1	1	NA	NA	NA	NA	1	NA	NA	NA	NA	NA	NA	NA	NA	NA	NA	NA	NA	NA	NA	NA	NA	NA	NA	NA	NA	NA	NA	NA	NA	NA	NA	NA	NA
Thermus thermophilus	S	274	cellular&nbsp;organisms>Bacteria>Terrabacteria&nbsp;group>Deinococcus&#x2011;Thermus>Deinococci>Thermales>Thermaceae>Thermus	3		1	NA	3	NA	NA	NA	NA	NA	NA	NA	NA	NA	NA	NA	NA	2	NA	NA	NA	NA	NA	NA	NA	NA	NA	NA	NA	NA	NA	NA	NA	NA	NA	NA	NA	1	NA	NA	NA	NA	NA	NA	1	NA
Bacillus mesonae	S	1193713	cellular&nbsp;organisms>Bacteria>Terrabacteria&nbsp;group>Firmicutes>Bacilli>Bacillales>Bacillaceae>Bacillus	2		1	NA	NA	NA	NA	NA	NA	NA	2	NA	NA	NA	NA	NA	1	NA	1	NA	NA	NA	1	NA	NA	NA	NA	NA	NA	NA	NA	NA	NA	NA	NA	NA	NA	NA	NA	NA	NA	NA	NA	NA	NA	NA
Methanolinea tarda	S	263906	cellular&nbsp;organisms>Archaea>Euryarchaeota>Stenosarchaea&nbsp;group>Methanomicrobia>Methanomicrobiales>Methanoregulaceae>Methanolinea	2		1	2	1	1	NA	NA	NA	NA	NA	NA	NA	NA	NA	NA	1	NA	NA	NA	NA	NA	NA	NA	NA	NA	NA	NA	NA	NA	NA	NA	NA	NA	NA	NA	NA	NA	NA	NA	NA	NA	NA	NA	NA	NA
Mycoplasma ovis	S	171632	cellular&nbsp;organisms>Bacteria>Terrabacteria&nbsp;group>Tenericutes>Mollicutes>Mycoplasmatales>Mycoplasmataceae>Mycoplasma	2		1	2	2	NA	NA	NA	NA	NA	NA	NA	NA	NA	NA	NA	1	NA	NA	NA	NA	NA	NA	NA	NA	NA	NA	NA	NA	NA	NA	NA	NA	NA	NA	NA	NA	NA	NA	NA	NA	NA	NA	NA	NA	NA
Petrimonas mucosa	S	1642646	cellular&nbsp;organisms>Bacteria>FCB&nbsp;group>Bacteroidetes/Chlorobi&nbsp;group>Bacteroidetes>Bacteroidia>Bacteroidales>Porphyromonadaceae>Petrimonas	5		3	NA	NA	1	NA	1	NA	NA	NA	NA	NA	NA	NA	NA	NA	1	NA	NA	NA	NA	NA	NA	NA	NA	NA	NA	NA	NA	NA	NA	NA	NA	NA	NA	NA	NA	NA	NA	NA	NA	NA	NA	NA	NA
Pandoraea faecigallinarum	S	656179	cellular&nbsp;organisms>Bacteria>Proteobacteria>Betaproteobacteria>Burkholderiales>Burkholderiaceae>Pandoraea	2		2	1	NA	NA	NA	NA	NA	NA	NA	NA	NA	NA	NA	NA	1	1	1	NA	NA	NA	NA	NA	NA	NA	NA	NA	NA	NA	NA	NA	NA	NA	NA	NA	NA	NA	NA	2	NA	NA	NA	NA	NA	NA
Chlamydia suis	S	83559	cellular&nbsp;organisms>Bacteria>PVC&nbsp;group>Chlamydiae>Chlamydiia>Chlamydiales>Chlamydiaceae>Chlamydia/Chlamydophila&nbsp;group>Chlamydia	6		NA	NA	NA	NA	NA	6	NA	NA	NA	NA	NA	NA	NA	NA	NA	NA	NA	NA	NA	NA	NA	NA	NA	NA	NA	NA	NA	NA	NA	NA	NA	NA	NA	NA	NA	NA	1	NA	1	NA	NA	NA	NA	NA
Rhodococcus jostii	S	132919	cellular&nbsp;organisms>Bacteria>Terrabacteria&nbsp;group>Actinobacteria>Actinobacteria>Corynebacteriales>Nocardiaceae>Rhodococcus	3		1	NA	NA	NA	NA	NA	NA	NA	1	NA	NA	NA	NA	NA	NA	1	NA	NA	3	NA	NA	NA	NA	NA	NA	NA	NA	NA	NA	NA	NA	NA	NA	NA	NA	NA	NA	NA	NA	NA	NA	NA	NA	NA
Rhodoferax koreense	S	1842727	cellular&nbsp;organisms>Bacteria>Proteobacteria>Betaproteobacteria>Burkholderiales>Comamonadaceae>Rhodoferax	48		NA	NA	NA	NA	NA	NA	NA	NA	NA	NA	NA	NA	4	NA	NA	NA	NA	NA	NA	NA	NA	NA	NA	NA	NA	NA	NA	4	NA	NA	NA	NA	NA	1	NA	1	NA	15	NA	NA	NA	NA	NA	NA
Pseudomonas azotoformans	S	47878	cellular&nbsp;organisms>Bacteria>Proteobacteria>Gammaproteobacteria>Pseudomonadales>Pseudomonadaceae>Pseudomonas>Pseudomonas&nbsp;fluorescens&nbsp;group	24		NA	NA	NA	NA	NA	NA	NA	NA	NA	NA	NA	NA	6	NA	NA	NA	NA	NA	NA	NA	NA	NA	NA	NA	NA	NA	NA	2	NA	NA	NA	3	NA	NA	NA	NA	NA	6	NA	NA	NA	4	NA	NA
Cupriavidus sp. USMAA1020	S	367825	cellular&nbsp;organisms>Bacteria>Proteobacteria>Betaproteobacteria>Burkholderiales>Burkholderiaceae>Cupriavidus	17		NA	NA	NA	NA	NA	NA	NA	NA	NA	NA	NA	NA	NA	NA	NA	NA	NA	NA	NA	NA	NA	NA	NA	NA	NA	NA	NA	NA	NA	5	NA	NA	NA	NA	NA	NA	NA	NA	NA	NA	NA	NA	NA	NA
Pseudomonas sp. LBUM920	S	2126069	cellular&nbsp;organisms>Bacteria>Proteobacteria>Gammaproteobacteria>Pseudomonadales>Pseudomonadaceae>Pseudomonas	12		NA	NA	NA	NA	NA	NA	NA	NA	NA	NA	NA	NA	2	NA	NA	NA	NA	NA	NA	NA	NA	NA	NA	NA	NA	NA	NA	NA	NA	NA	NA	2	2	1	NA	NA	NA	NA	NA	NA	NA	NA	NA	2
Cupriavidus pinatubonensis	S	248026	cellular&nbsp;organisms>Bacteria>Proteobacteria>Betaproteobacteria>Burkholderiales>Burkholderiaceae>Cupriavidus	4		NA	NA	NA	NA	NA	NA	NA	NA	NA	NA	NA	NA	2	NA	NA	NA	NA	NA	NA	NA	NA	NA	NA	NA	NA	NA	NA	NA	1	NA	NA	NA	3	1	NA	NA	NA	1	NA	NA	NA	NA	1	NA
Nocardioides sp. 603	S	2483798	cellular&nbsp;organisms>Bacteria>Terrabacteria&nbsp;group>Actinobacteria>Actinobacteria>Propionibacteriales>Nocardioidaceae>Nocardioides	3		NA	NA	NA	NA	NA	NA	NA	NA	NA	NA	NA	NA	NA	NA	NA	NA	NA	NA	NA	NA	NA	NA	NA	NA	NA	NA	NA	NA	NA	NA	NA	NA	2	3	NA	NA	NA	NA	NA	NA	NA	NA	NA	NA
Psychrobacter sp. AntiMn-1	S	1720344	cellular&nbsp;organisms>Bacteria>Proteobacteria>Gammaproteobacteria>Pseudomonadales>Moraxellaceae>Psychrobacter	2		NA	NA	NA	NA	NA	NA	NA	NA	NA	NA	NA	NA	1	NA	NA	NA	NA	NA	NA	NA	NA	NA	NA	NA	2	NA	NA	NA	NA	NA	NA	2	1	NA	NA	NA	1	NA	NA	NA	NA	NA	1	NA
Methylophilus sp. TWE2	S	1662285	cellular&nbsp;organisms>Bacteria>Proteobacteria>Betaproteobacteria>Nitrosomonadales>Methylophilaceae>Methylophilus	4		NA	NA	NA	NA	NA	NA	NA	NA	NA	NA	NA	NA	NA	NA	NA	NA	NA	NA	NA	NA	NA	NA	NA	NA	NA	NA	NA	NA	1	4	NA	NA	NA	NA	NA	NA	NA	NA	NA	NA	NA	NA	NA	NA
Pseudonocardia dioxanivorans	S	240495	cellular&nbsp;organisms>Bacteria>Terrabacteria&nbsp;group>Actinobacteria>Actinobacteria>Pseudonocardiales>Pseudonocardiaceae>Pseudonocardia	3		NA	NA	NA	NA	NA	NA	NA	NA	NA	NA	NA	NA	1	NA	NA	NA	NA	NA	NA	NA	NA	NA	NA	NA	NA	NA	NA	NA	NA	NA	NA	NA	3	2	NA	NA	NA	NA	NA	NA	NA	NA	NA	NA
Actinomyces sp. oral taxon 897	S	2081702	cellular&nbsp;organisms>Bacteria>Terrabacteria&nbsp;group>Actinobacteria>Actinobacteria>Actinomycetales>Actinomycetaceae>Actinomyces	2		NA	NA	NA	NA	NA	NA	NA	NA	NA	NA	NA	NA	NA	NA	NA	NA	NA	NA	NA	NA	NA	NA	NA	NA	2	NA	NA	1	NA	NA	NA	2	NA	NA	NA	1	NA	NA	NA	NA	NA	NA	NA	NA
Aeromonas sp. ASNIH1	S	1636606	cellular&nbsp;organisms>Bacteria>Proteobacteria>Gammaproteobacteria>Aeromonadales>Aeromonadaceae>Aeromonas	5		NA	NA	NA	NA	NA	NA	NA	NA	NA	NA	NA	NA	NA	NA	NA	NA	NA	NA	NA	NA	NA	NA	NA	NA	NA	NA	NA	NA	NA	NA	NA	NA	NA	5	NA	NA	NA	NA	NA	NA	NA	NA	NA	NA
Amycolatopsis albispora	S	1804986	cellular&nbsp;organisms>Bacteria>Terrabacteria&nbsp;group>Actinobacteria>Actinobacteria>Pseudonocardiales>Pseudonocardiaceae>Amycolatopsis	3		NA	NA	NA	NA	NA	NA	NA	NA	NA	NA	NA	NA	NA	NA	NA	NA	NA	NA	NA	NA	NA	NA	NA	NA	NA	NA	NA	NA	NA	NA	2	NA	NA	3	NA	NA	NA	NA	NA	NA	NA	NA	NA	NA
Brachyspira pilosicoli	S	52584	cellular&nbsp;organisms>Bacteria>Spirochaetes>Spirochaetia>Brachyspirales>Brachyspiraceae>Brachyspira	3		NA	NA	NA	NA	NA	NA	NA	NA	NA	NA	NA	NA	NA	NA	NA	NA	NA	NA	NA	NA	NA	NA	NA	NA	NA	NA	NA	NA	NA	NA	1	NA	1	3	NA	NA	NA	NA	3	NA	NA	NA	NA	NA
Cellulomonas gilvus	S	11	cellular&nbsp;organisms>Bacteria>Terrabacteria&nbsp;group>Actinobacteria>Actinobacteria>Micrococcales>Cellulomonadaceae>Cellulomonas	5		NA	NA	NA	NA	NA	NA	NA	NA	NA	NA	NA	NA	NA	NA	NA	NA	NA	NA	NA	NA	NA	NA	NA	NA	NA	NA	NA	NA	NA	NA	NA	NA	NA	5	NA	NA	NA	NA	NA	NA	NA	NA	NA	NA
Halomonas sp. hl-4	S	1761789	cellular&nbsp;organisms>Bacteria>Proteobacteria>Gammaproteobacteria>Oceanospirillales>Halomonadaceae>Halomonas	5		NA	NA	NA	NA	NA	NA	NA	NA	NA	NA	NA	NA	NA	NA	NA	NA	NA	NA	NA	NA	NA	NA	NA	NA	NA	NA	NA	NA	NA	5	NA	NA	NA	NA	NA	NA	NA	NA	NA	NA	NA	NA	NA	NA
Kribbella flavida	S	182640	cellular&nbsp;organisms>Bacteria>Terrabacteria&nbsp;group>Actinobacteria>Actinobacteria>Propionibacteriales>Nocardioidaceae>Kribbella	2		NA	NA	NA	NA	NA	NA	NA	NA	NA	NA	NA	NA	NA	NA	NA	NA	NA	NA	NA	NA	NA	NA	NA	NA	NA	NA	NA	1	2	NA	NA	NA	NA	2	NA	NA	NA	NA	NA	NA	NA	NA	NA	NA
Melaminivora sp. SC2-7	S	2116657	cellular&nbsp;organisms>Bacteria>Proteobacteria>Betaproteobacteria>Burkholderiales>Comamonadaceae>Melaminivora	2		NA	NA	NA	NA	NA	NA	NA	NA	NA	NA	NA	NA	NA	NA	NA	NA	NA	NA	NA	NA	NA	NA	NA	NA	NA	NA	NA	NA	1	2	1	NA	NA	1	NA	NA	NA	NA	1	NA	NA	NA	NA	NA
Mesoplasma chauliocola	S	216427	cellular&nbsp;organisms>Bacteria>Terrabacteria&nbsp;group>Tenericutes>Mollicutes>Entomoplasmatales>Entomoplasmataceae>Mesoplasma	3		NA	NA	NA	NA	NA	NA	NA	NA	NA	NA	NA	NA	NA	NA	NA	NA	NA	NA	NA	NA	NA	NA	NA	NA	NA	NA	1	1	NA	NA	NA	NA	3	NA	NA	NA	NA	NA	1	NA	NA	NA	NA	NA
Mobiluncus curtisii	S	2051	cellular&nbsp;organisms>Bacteria>Terrabacteria&nbsp;group>Actinobacteria>Actinobacteria>Actinomycetales>Actinomycetaceae>Mobiluncus	2		NA	NA	NA	NA	NA	NA	NA	NA	NA	NA	NA	NA	NA	NA	NA	NA	NA	NA	NA	NA	NA	NA	NA	NA	NA	NA	NA	NA	1	NA	1	1	NA	2	NA	NA	NA	NA	NA	NA	NA	NA	NA	NA
Pseudoalteromonas espejiana	S	28107	cellular&nbsp;organisms>Bacteria>Proteobacteria>Gammaproteobacteria>Alteromonadales>Pseudoalteromonadaceae>Pseudoalteromonas	5		NA	NA	NA	NA	NA	NA	NA	NA	NA	NA	NA	NA	NA	NA	NA	NA	NA	NA	NA	NA	NA	NA	NA	NA	NA	NA	NA	NA	NA	NA	NA	NA	5	NA	NA	3	NA	NA	NA	NA	NA	NA	1	1
Pseudoalteromonas haloplanktis	S	228	cellular&nbsp;organisms>Bacteria>Proteobacteria>Gammaproteobacteria>Alteromonadales>Pseudoalteromonadaceae>Pseudoalteromonas	5		NA	NA	NA	NA	NA	NA	NA	NA	NA	NA	NA	NA	NA	NA	NA	NA	NA	NA	NA	NA	NA	NA	NA	NA	5	NA	NA	NA	NA	NA	NA	NA	NA	NA	NA	NA	NA	NA	NA	NA	NA	NA	NA	NA
Streptococcus pasteurianus	S	197614	cellular&nbsp;organisms>Bacteria>Terrabacteria&nbsp;group>Firmicutes>Bacilli>Lactobacillales>Streptococcaceae>Streptococcus	5		NA	NA	NA	NA	NA	NA	NA	NA	NA	NA	NA	NA	NA	NA	NA	NA	NA	NA	NA	NA	NA	NA	NA	NA	NA	NA	NA	NA	NA	NA	5	NA	NA	NA	NA	NA	NA	NA	NA	NA	NA	NA	NA	NA
Streptomyces griseorubiginosus	S	67304	cellular&nbsp;organisms>Bacteria>Terrabacteria&nbsp;group>Actinobacteria>Actinobacteria>Streptomycetales>Streptomycetaceae>Streptomyces	2		NA	NA	NA	NA	NA	NA	NA	NA	NA	NA	NA	NA	NA	NA	NA	NA	NA	NA	NA	NA	NA	NA	NA	NA	NA	NA	NA	NA	2	1	NA	NA	NA	2	NA	NA	NA	NA	NA	NA	NA	NA	NA	NA
Streptomyces sp. ZFG47	S	2184053	cellular&nbsp;organisms>Bacteria>Terrabacteria&nbsp;group>Actinobacteria>Actinobacteria>Streptomycetales>Streptomycetaceae>Streptomyces	3		NA	NA	NA	NA	NA	NA	NA	NA	NA	NA	NA	NA	NA	NA	NA	NA	NA	NA	NA	NA	NA	NA	NA	NA	NA	NA	NA	NA	NA	NA	NA	NA	3	2	NA	NA	NA	NA	NA	NA	NA	NA	NA	NA
Tetragenococcus koreensis	S	290335	cellular&nbsp;organisms>Bacteria>Terrabacteria&nbsp;group>Firmicutes>Bacilli>Lactobacillales>Enterococcaceae>Tetragenococcus	2		NA	NA	NA	NA	NA	NA	NA	NA	NA	NA	NA	NA	NA	NA	NA	NA	NA	NA	NA	NA	NA	NA	NA	NA	NA	NA	NA	NA	NA	1	1	NA	1	2	NA	NA	NA	NA	2	NA	NA	NA	NA	NA
Thermosynechococcus sp. NK55a	S	1394889	cellular&nbsp;organisms>Bacteria>Terrabacteria&nbsp;group>Cyanobacteria/Melainabacteria&nbsp;group>Cyanobacteria>Synechococcales>Synechococcaceae>Thermosynechococcus	2		NA	NA	NA	NA	NA	NA	NA	NA	NA	NA	NA	NA	NA	NA	NA	NA	NA	NA	NA	NA	NA	NA	NA	NA	NA	NA	NA	NA	2	NA	NA	NA	1	2	NA	NA	NA	1	NA	NA	NA	NA	NA	NA
Xylanimonas cellulosilytica	S	186189	cellular&nbsp;organisms>Bacteria>Terrabacteria&nbsp;group>Actinobacteria>Actinobacteria>Micrococcales>Promicromonosporaceae>Xylanimonas	5		NA	NA	NA	NA	NA	NA	NA	NA	NA	NA	NA	NA	NA	NA	NA	NA	NA	NA	NA	NA	NA	NA	NA	NA	NA	NA	NA	NA	NA	NA	NA	NA	NA	5	NA	NA	NA	NA	NA	NA	NA	NA	NA	NA
Sphingobium japonicum	S	332056	cellular&nbsp;organisms>Bacteria>Proteobacteria>Alphaproteobacteria>Sphingomonadales>Sphingomonadaceae>Sphingobium	9		NA	NA	NA	NA	NA	NA	NA	NA	NA	NA	NA	NA	5	NA	NA	NA	NA	1	NA	NA	NA	NA	NA	NA	NA	NA	NA	NA	NA	NA	NA	4	NA	NA	NA	NA	NA	NA	NA	NA	NA	NA	NA	NA
Brevundimonas diminuta	S	293	cellular&nbsp;organisms>Bacteria>Proteobacteria>Alphaproteobacteria>Caulobacterales>Caulobacteraceae>Brevundimonas	12		NA	NA	NA	NA	NA	NA	NA	NA	NA	NA	NA	1	1	NA	NA	NA	NA	NA	NA	NA	NA	NA	NA	NA	NA	NA	NA	1	1	NA	NA	2	NA	NA	NA	NA	2	2	3	NA	NA	NA	NA	NA
Variovorax sp. HW608	S	1034889	cellular&nbsp;organisms>Bacteria>Proteobacteria>Betaproteobacteria>Burkholderiales>Comamonadaceae>Variovorax	7		NA	NA	1	NA	NA	NA	NA	NA	NA	NA	NA	NA	3	NA	NA	NA	NA	NA	NA	NA	NA	NA	NA	NA	1	NA	NA	NA	2	NA	NA	NA	1	NA	7	NA	NA	1	NA	NA	NA	NA	NA	NA
Corynebacterium ureicelerivorans	S	401472	cellular&nbsp;organisms>Bacteria>Terrabacteria&nbsp;group>Actinobacteria>Actinobacteria>Corynebacteriales>Corynebacteriaceae>Corynebacterium	9		NA	NA	NA	NA	NA	NA	NA	NA	NA	NA	NA	1	NA	1	NA	NA	NA	NA	NA	NA	NA	NA	NA	NA	2	NA	NA	NA	1	NA	1	NA	NA	NA	NA	1	1	NA	1	NA	NA	1	2	NA
Corynebacterium doosanense	S	1121358	cellular&nbsp;organisms>Bacteria>Terrabacteria&nbsp;group>Actinobacteria>Actinobacteria>Corynebacteriales>Corynebacteriaceae>Corynebacterium	6		NA	NA	NA	1	NA	NA	NA	NA	NA	NA	NA	NA	NA	NA	NA	NA	NA	NA	NA	NA	NA	NA	NA	NA	NA	NA	NA	NA	NA	NA	1	NA	NA	3	NA	NA	NA	NA	1	NA	NA	NA	NA	NA
Sphingobium amiense	S	135719	cellular&nbsp;organisms>Bacteria>Proteobacteria>Alphaproteobacteria>Sphingomonadales>Sphingomonadaceae>Sphingobium	6		NA	NA	NA	NA	NA	NA	NA	1	NA	NA	NA	NA	NA	NA	NA	NA	NA	NA	NA	NA	NA	NA	NA	NA	NA	NA	NA	NA	1	3	NA	NA	NA	NA	NA	NA	NA	6	3	NA	NA	NA	NA	NA
Actinobacillus pleuropneumoniae	S	715	cellular&nbsp;organisms>Bacteria>Proteobacteria>Gammaproteobacteria>Pasteurellales>Pasteurellaceae>Actinobacillus	5		NA	NA	NA	NA	NA	NA	NA	NA	NA	NA	NA	1	NA	NA	NA	NA	NA	NA	NA	NA	NA	NA	NA	NA	NA	NA	NA	NA	NA	1	NA	NA	1	2	NA	NA	NA	NA	1	NA	NA	NA	3	NA
Roseomonas sp. FDAARGOS_362	S	2018065	cellular&nbsp;organisms>Bacteria>Proteobacteria>Alphaproteobacteria>Rhodospirillales>Acetobacteraceae>Roseomonas	7		NA	NA	NA	1	NA	NA	NA	NA	NA	NA	NA	NA	4	1	NA	NA	NA	NA	NA	NA	NA	NA	NA	NA	NA	NA	NA	NA	NA	1	2	NA	1	NA	NA	NA	NA	NA	NA	NA	NA	1	NA	NA
Micropruina glycogenica	S	75385	cellular&nbsp;organisms>Bacteria>Terrabacteria&nbsp;group>Actinobacteria>Actinobacteria>Propionibacteriales>Nocardioidaceae>Micropruina	4		NA	NA	1	NA	NA	NA	NA	NA	NA	NA	NA	NA	NA	NA	NA	NA	NA	NA	NA	NA	NA	NA	NA	NA	NA	NA	NA	NA	NA	NA	NA	1	3	NA	NA	NA	NA	NA	NA	NA	NA	NA	NA	NA
Rhodoplanes sp. Z2-YC6860	S	674703	cellular&nbsp;organisms>Bacteria>Proteobacteria>Alphaproteobacteria>Rhizobiales>Hyphomicrobiaceae>Rhodoplanes	4		NA	NA	NA	NA	NA	NA	NA	NA	NA	NA	NA	1	3	NA	NA	NA	NA	NA	NA	NA	NA	NA	NA	NA	4	NA	NA	NA	NA	NA	NA	NA	NA	NA	NA	NA	NA	NA	NA	NA	NA	NA	NA	NA
Winogradskyella sp. PG-2	S	754409	cellular&nbsp;organisms>Bacteria>FCB&nbsp;group>Bacteroidetes/Chlorobi&nbsp;group>Bacteroidetes>Flavobacteriia>Flavobacteriales>Flavobacteriaceae>Winogradskyella	2		NA	NA	NA	1	NA	NA	NA	NA	NA	NA	NA	NA	1	NA	NA	NA	NA	NA	NA	NA	NA	NA	2	NA	NA	NA	NA	NA	NA	NA	NA	1	1	2	NA	NA	NA	1	NA	NA	NA	NA	NA	NA
Jiangella sp. DSM 45060	S	1798224	cellular&nbsp;organisms>Bacteria>Terrabacteria&nbsp;group>Actinobacteria>Actinobacteria>Jiangellales>Jiangellaceae>Jiangella	4		NA	NA	NA	NA	NA	NA	NA	NA	NA	NA	1	NA	NA	NA	NA	NA	NA	NA	NA	NA	NA	NA	NA	NA	NA	NA	NA	NA	NA	NA	NA	NA	2	2	NA	NA	NA	1	NA	NA	NA	NA	NA	NA
Modestobacter marinus	S	477641	cellular&nbsp;organisms>Bacteria>Terrabacteria&nbsp;group>Actinobacteria>Actinobacteria>Geodermatophilales>Geodermatophilaceae>Modestobacter	12		NA	NA	NA	NA	NA	NA	NA	NA	NA	NA	NA	1	NA	1	NA	NA	NA	NA	NA	NA	NA	NA	NA	NA	NA	NA	NA	NA	NA	2	NA	NA	2	NA	NA	NA	NA	NA	NA	NA	NA	NA	NA	NA
Actinoalloteichus hoggarensis	S	1470176	cellular&nbsp;organisms>Bacteria>Terrabacteria&nbsp;group>Actinobacteria>Actinobacteria>Pseudonocardiales>Pseudonocardiaceae>Actinoalloteichus	3		NA	NA	1	NA	NA	NA	NA	NA	NA	NA	NA	NA	NA	NA	NA	NA	NA	NA	NA	NA	NA	NA	NA	NA	NA	NA	NA	NA	NA	1	NA	NA	NA	3	NA	NA	NA	NA	NA	NA	NA	NA	NA	NA
Alteromonas sp. BL110	S	1714845	cellular&nbsp;organisms>Bacteria>Proteobacteria>Gammaproteobacteria>Alteromonadales>Alteromonadaceae>Alteromonas	2		NA	NA	NA	NA	NA	NA	NA	1	NA	NA	NA	NA	NA	NA	NA	NA	NA	NA	NA	NA	NA	NA	NA	NA	NA	NA	NA	NA	NA	1	NA	NA	1	2	NA	NA	NA	NA	NA	NA	NA	NA	NA	NA
Borrelia hermsii	S	140	cellular&nbsp;organisms>Bacteria>Spirochaetes>Spirochaetia>Spirochaetales>Borreliaceae>Borrelia	4		NA	NA	NA	NA	NA	NA	NA	NA	NA	NA	NA	1	NA	NA	NA	NA	NA	NA	NA	NA	NA	NA	NA	NA	NA	NA	NA	NA	NA	NA	NA	NA	NA	4	NA	NA	NA	NA	1	NA	NA	NA	NA	NA
Echinicola strongylocentroti	S	1795355	cellular&nbsp;organisms>Bacteria>FCB&nbsp;group>Bacteroidetes/Chlorobi&nbsp;group>Bacteroidetes>Cytophagia>Cytophagales>Cyclobacteriaceae>Echinicola	1		NA	NA	1	NA	NA	NA	NA	NA	NA	NA	NA	NA	NA	NA	NA	NA	NA	NA	NA	NA	NA	NA	NA	NA	NA	NA	NA	NA	1	1	1	NA	1	NA	NA	NA	NA	NA	NA	NA	NA	NA	NA	NA
Nocardioides dokdonensis	S	450734	cellular&nbsp;organisms>Bacteria>Terrabacteria&nbsp;group>Actinobacteria>Actinobacteria>Propionibacteriales>Nocardioidaceae>Nocardioides	5		NA	NA	NA	NA	NA	NA	NA	NA	NA	NA	NA	NA	NA	NA	NA	NA	NA	NA	NA	NA	NA	1	NA	NA	NA	NA	NA	NA	1	3	NA	NA	NA	NA	NA	NA	NA	NA	NA	NA	NA	NA	NA	NA
Pseudomonas sp. 7SR1	S	1881017	cellular&nbsp;organisms>Bacteria>Proteobacteria>Gammaproteobacteria>Pseudomonadales>Pseudomonadaceae>Pseudomonas	3		NA	NA	NA	NA	NA	NA	NA	NA	NA	NA	NA	NA	NA	NA	NA	NA	1	NA	NA	NA	NA	NA	NA	NA	NA	NA	NA	NA	NA	NA	1	NA	3	NA	NA	NA	NA	NA	NA	NA	NA	NA	NA	NA
Rhodococcus fascians	S	1828	cellular&nbsp;organisms>Bacteria>Terrabacteria&nbsp;group>Actinobacteria>Actinobacteria>Corynebacteriales>Nocardiaceae>Rhodococcus	9		NA	NA	NA	NA	NA	NA	NA	NA	NA	NA	NA	NA	NA	NA	NA	NA	NA	1	NA	NA	NA	NA	NA	NA	2	NA	NA	NA	NA	NA	NA	NA	2	NA	NA	9	NA	NA	NA	NA	NA	NA	NA	7
Streptobacillus moniliformis	S	34105	cellular&nbsp;organisms>Bacteria>Fusobacteria>Fusobacteriia>Fusobacteriales>Leptotrichiaceae>Streptobacillus	1		NA	NA	NA	NA	NA	NA	NA	NA	NA	NA	1	NA	NA	NA	NA	NA	NA	NA	NA	NA	NA	NA	NA	NA	NA	NA	NA	1	NA	NA	1	NA	1	1	NA	NA	NA	NA	NA	NA	NA	NA	NA	NA
Burkholderia contaminans	S	488447	cellular&nbsp;organisms>Bacteria>Proteobacteria>Betaproteobacteria>Burkholderiales>Burkholderiaceae>Burkholderia>Burkholderia&nbsp;cepacia&nbsp;complex	23		NA	NA	NA	NA	NA	NA	NA	NA	NA	1	NA	NA	10	NA	NA	NA	NA	NA	NA	NA	NA	NA	NA	NA	NA	NA	NA	NA	NA	1	NA	NA	2	1	23	NA	NA	NA	NA	NA	NA	NA	NA	NA
Sphingobacteriaceae bacterium GW460-11-11-14-LB5	S	1986952	cellular&nbsp;organisms>Bacteria>FCB&nbsp;group>Bacteroidetes/Chlorobi&nbsp;group>Bacteroidetes>Sphingobacteriia>Sphingobacteriales>Sphingobacteriaceae>unclassified&nbsp;Sphingobacteriaceae	3		NA	NA	NA	NA	NA	NA	NA	NA	NA	1	NA	NA	NA	NA	NA	NA	NA	NA	NA	NA	NA	NA	NA	NA	NA	NA	NA	NA	NA	NA	2	1	NA	1	NA	NA	NA	1	1	NA	NA	NA	NA	NA
Pseudomonas parafulva	S	157782	cellular&nbsp;organisms>Bacteria>Proteobacteria>Gammaproteobacteria>Pseudomonadales>Pseudomonadaceae>Pseudomonas	2		NA	NA	NA	NA	NA	NA	NA	NA	NA	1	NA	NA	NA	NA	NA	NA	NA	NA	NA	NA	NA	NA	NA	NA	1	NA	NA	NA	NA	1	NA	NA	1	1	NA	NA	NA	NA	NA	NA	NA	1	NA	NA
[Brevibacterium] frigoritolerans	S	450367	cellular&nbsp;organisms>Bacteria>Terrabacteria&nbsp;group>Firmicutes>Bacilli>Bacillales>Bacillaceae>Bacillus	1		1	NA	NA	NA	NA	NA	NA	NA	NA	NA	NA	NA	NA	NA	NA	NA	NA	NA	NA	NA	NA	NA	NA	NA	NA	NA	NA	1	1	1	NA	NA	NA	1	NA	NA	NA	NA	1	NA	NA	NA	NA	NA
Borreliella afzelii	S	29518	cellular&nbsp;organisms>Bacteria>Spirochaetes>Spirochaetia>Spirochaetales>Borreliaceae>Borreliella	3		NA	NA	NA	NA	NA	NA	NA	NA	NA	NA	NA	NA	NA	NA	NA	1	NA	NA	NA	NA	NA	NA	NA	NA	NA	NA	NA	NA	3	NA	NA	NA	NA	1	NA	NA	NA	NA	1	NA	NA	NA	NA	NA
Campylobacter cuniculorum	S	374106	cellular&nbsp;organisms>Bacteria>Proteobacteria>delta/epsilon&nbsp;subdivisions>Epsilonproteobacteria>Campylobacterales>Campylobacteraceae>Campylobacter	2		1	NA	NA	NA	NA	NA	NA	NA	NA	NA	NA	NA	NA	NA	NA	NA	NA	NA	NA	NA	NA	NA	NA	NA	NA	NA	NA	NA	NA	1	2	NA	NA	1	NA	NA	NA	NA	NA	NA	NA	NA	NA	NA
Candidatus Pelagibacter sp. RS40	S	1977865	cellular&nbsp;organisms>Bacteria>Proteobacteria>Alphaproteobacteria>Pelagibacterales>Pelagibacteraceae>Candidatus&nbsp;Pelagibacter	2		NA	NA	NA	NA	NA	NA	NA	NA	NA	NA	NA	NA	NA	NA	1	NA	NA	NA	NA	NA	NA	NA	NA	NA	NA	NA	NA	NA	NA	NA	2	NA	2	NA	NA	NA	1	NA	1	NA	NA	NA	NA	NA
Gynuella sunshinyii	S	1445505	cellular&nbsp;organisms>Bacteria>Proteobacteria>Gammaproteobacteria>Oceanospirillales>Saccharospirillaceae>Gynuella	1		NA	NA	NA	NA	NA	NA	NA	NA	NA	1	NA	NA	NA	NA	NA	NA	NA	NA	NA	NA	NA	NA	NA	NA	NA	NA	NA	NA	NA	1	NA	1	1	1	NA	NA	NA	NA	NA	NA	NA	NA	NA	NA
Jiangella alkaliphila	S	419479	cellular&nbsp;organisms>Bacteria>Terrabacteria&nbsp;group>Actinobacteria>Actinobacteria>Jiangellales>Jiangellaceae>Jiangella	4		NA	1	NA	NA	NA	NA	NA	NA	NA	NA	NA	NA	NA	NA	NA	NA	NA	NA	NA	NA	NA	NA	NA	NA	NA	NA	NA	NA	2	NA	NA	NA	NA	2	NA	NA	NA	NA	NA	NA	NA	NA	NA	NA
Lachnospiraceae bacterium oral taxon 500	S	712991	cellular&nbsp;organisms>Bacteria>Terrabacteria&nbsp;group>Firmicutes>Clostridia>Clostridiales>Lachnospiraceae>unclassified&nbsp;Lachnospiraceae	2		1	NA	NA	NA	NA	NA	NA	NA	NA	NA	NA	NA	NA	NA	NA	NA	NA	NA	NA	NA	NA	NA	NA	NA	NA	NA	NA	NA	2	1	1	NA	NA	NA	NA	NA	NA	NA	NA	NA	NA	NA	NA	1
Lysinibacillus varians	S	1145276	cellular&nbsp;organisms>Bacteria>Terrabacteria&nbsp;group>Firmicutes>Bacilli>Bacillales>Bacillaceae>Lysinibacillus	2		NA	1	NA	NA	NA	NA	NA	NA	NA	NA	NA	NA	NA	NA	NA	NA	NA	NA	NA	NA	NA	NA	NA	NA	NA	NA	NA	NA	NA	2	NA	1	NA	1	NA	NA	NA	NA	NA	NA	NA	NA	NA	NA
Mycobacterium avium	S	1764	cellular&nbsp;organisms>Bacteria>Terrabacteria&nbsp;group>Actinobacteria>Actinobacteria>Corynebacteriales>Mycobacteriaceae>Mycobacterium>Mycobacterium&nbsp;avium&nbsp;complex&nbsp;(MAC)	6		NA	NA	NA	NA	NA	NA	NA	NA	NA	1	NA	NA	NA	NA	NA	NA	NA	NA	NA	NA	NA	NA	NA	NA	NA	NA	NA	NA	1	NA	NA	NA	3	NA	NA	NA	NA	6	NA	NA	NA	NA	NA	NA
Paenisporosarcina sp. K2R23-3	S	2320858	cellular&nbsp;organisms>Bacteria>Terrabacteria&nbsp;group>Firmicutes>Bacilli>Bacillales>Planococcaceae>Paenisporosarcina	2		NA	NA	NA	NA	NA	NA	NA	NA	NA	1	NA	NA	NA	NA	NA	NA	NA	NA	NA	NA	NA	NA	NA	NA	NA	NA	NA	NA	NA	NA	1	NA	1	2	NA	NA	NA	NA	NA	NA	NA	NA	NA	NA
Planktothrix agardhii	S	1160	cellular&nbsp;organisms>Bacteria>Terrabacteria&nbsp;group>Cyanobacteria/Melainabacteria&nbsp;group>Cyanobacteria>Oscillatoriophycideae>Oscillatoriales>Microcoleaceae>Planktothrix	4		NA	NA	NA	NA	NA	NA	NA	NA	NA	1	NA	NA	NA	NA	NA	NA	NA	NA	NA	NA	NA	NA	NA	NA	NA	NA	NA	NA	2	NA	1	NA	1	NA	NA	NA	NA	NA	NA	NA	NA	NA	NA	NA
Providencia rustigianii	S	158850	cellular&nbsp;organisms>Bacteria>Proteobacteria>Gammaproteobacteria>Enterobacterales>Morganellaceae>Providencia	2		NA	NA	NA	NA	NA	NA	NA	NA	NA	1	NA	NA	NA	NA	NA	NA	NA	NA	NA	NA	NA	NA	NA	NA	NA	NA	NA	NA	NA	NA	NA	2	1	1	NA	NA	1	NA	NA	NA	NA	1	NA	NA
Pseudopedobacter saltans	S	151895	cellular&nbsp;organisms>Bacteria>FCB&nbsp;group>Bacteroidetes/Chlorobi&nbsp;group>Bacteroidetes>Sphingobacteriia>Sphingobacteriales>Sphingobacteriaceae>Pseudopedobacter	1		NA	1	NA	NA	NA	NA	NA	NA	NA	NA	NA	NA	NA	NA	NA	NA	NA	NA	NA	NA	NA	NA	NA	NA	NA	NA	NA	NA	1	1	1	NA	NA	1	NA	NA	NA	NA	NA	NA	NA	NA	NA	NA
Rhodococcus sp. MTM3W5.2	S	1805827	cellular&nbsp;organisms>Bacteria>Terrabacteria&nbsp;group>Actinobacteria>Actinobacteria>Corynebacteriales>Nocardiaceae>Rhodococcus	4		NA	1	NA	NA	NA	NA	NA	NA	NA	NA	NA	NA	NA	NA	NA	NA	NA	NA	NA	NA	NA	NA	NA	NA	NA	NA	NA	NA	NA	NA	NA	NA	2	2	NA	NA	NA	NA	NA	NA	NA	NA	NA	NA
Stanieria sp. NIES-3757	S	1807358	cellular&nbsp;organisms>Bacteria>Terrabacteria&nbsp;group>Cyanobacteria/Melainabacteria&nbsp;group>Cyanobacteria>Pleurocapsales>Dermocarpellaceae>Stanieria	2		NA	NA	NA	NA	1	NA	NA	NA	NA	NA	NA	NA	NA	NA	NA	NA	NA	NA	NA	NA	NA	NA	NA	NA	NA	NA	1	NA	1	NA	NA	NA	NA	2	NA	1	NA	NA	NA	NA	NA	NA	NA	1
Streptomyces albus	S	1888	cellular&nbsp;organisms>Bacteria>Terrabacteria&nbsp;group>Actinobacteria>Actinobacteria>Streptomycetales>Streptomycetaceae>Streptomyces>Streptomyces&nbsp;albus&nbsp;group	2		1	NA	NA	NA	NA	NA	NA	NA	NA	NA	NA	NA	NA	NA	NA	NA	NA	NA	NA	NA	NA	NA	NA	NA	NA	NA	NA	NA	NA	1	NA	NA	1	2	NA	NA	NA	NA	1	NA	NA	NA	NA	NA
Streptomyces sp. CB09001	S	2083284	cellular&nbsp;organisms>Bacteria>Terrabacteria&nbsp;group>Actinobacteria>Actinobacteria>Streptomycetales>Streptomycetaceae>Streptomyces	8		1	NA	NA	NA	NA	NA	NA	NA	NA	NA	NA	NA	NA	NA	NA	NA	NA	NA	NA	NA	NA	NA	NA	NA	NA	NA	NA	NA	1	NA	NA	NA	NA	3	NA	NA	NA	NA	NA	NA	NA	NA	NA	8
Wolbachia endosymbiont of Folsomia candida	S	169402	cellular&nbsp;organisms>Bacteria>Proteobacteria>Alphaproteobacteria>Rickettsiales>Anaplasmataceae>Wolbachieae>Wolbachia	3		NA	NA	NA	NA	NA	NA	NA	NA	NA	1	NA	NA	NA	NA	NA	NA	NA	NA	NA	NA	NA	NA	NA	NA	NA	NA	NA	NA	NA	NA	3	NA	1	NA	NA	NA	NA	NA	NA	NA	NA	NA	1	NA
Clostridium tetani	S	1513	cellular&nbsp;organisms>Bacteria>Terrabacteria&nbsp;group>Firmicutes>Clostridia>Clostridiales>Clostridiaceae>Clostridium	183		NA	NA	NA	NA	NA	NA	NA	NA	NA	NA	1	NA	NA	NA	NA	NA	1	NA	NA	NA	NA	NA	NA	NA	NA	NA	NA	NA	1	1	NA	NA	1	NA	NA	1	1	2	4	NA	NA	NA	NA	2
Enterococcus cecorum	S	44008	cellular&nbsp;organisms>Bacteria>Terrabacteria&nbsp;group>Firmicutes>Bacilli>Lactobacillales>Enterococcaceae>Enterococcus	104		NA	NA	NA	NA	NA	NA	NA	NA	NA	NA	NA	1	NA	43	NA	NA	NA	1	NA	NA	NA	NA	NA	NA	NA	NA	NA	NA	1	NA	1	NA	1	NA	NA	NA	NA	8	6	NA	NA	NA	NA	NA
Nitrobacter hamburgensis	S	912	cellular&nbsp;organisms>Bacteria>Proteobacteria>Alphaproteobacteria>Rhizobiales>Bradyrhizobiaceae>Nitrobacter	50		NA	NA	NA	NA	NA	NA	NA	NA	NA	NA	2	NA	50	3	NA	NA	NA	NA	NA	NA	NA	NA	NA	NA	1	NA	NA	NA	2	NA	NA	NA	NA	NA	1	NA	NA	NA	NA	NA	NA	NA	NA	NA
Klebsiella oxytoca	S	571	cellular&nbsp;organisms>Bacteria>Proteobacteria>Gammaproteobacteria>Enterobacterales>Enterobacteriaceae>Klebsiella	24		NA	NA	NA	NA	NA	NA	2	NA	NA	NA	NA	NA	NA	NA	NA	NA	NA	NA	NA	NA	NA	NA	NA	NA	NA	NA	NA	NA	1	NA	NA	1	NA	1	12	NA	NA	3	NA	NA	NA	2	5	NA
Janthinobacterium sp. Marseille	S	375286	cellular&nbsp;organisms>Bacteria>Proteobacteria>Betaproteobacteria>Burkholderiales>Oxalobacteraceae>Janthinobacterium	31		NA	NA	NA	1	NA	NA	NA	NA	NA	NA	NA	NA	NA	NA	NA	NA	NA	NA	NA	NA	NA	1	NA	NA	NA	NA	NA	NA	NA	1	1	1	NA	NA	NA	NA	NA	NA	NA	NA	NA	NA	1	1
Pseudomonas mendocina	S	300	cellular&nbsp;organisms>Bacteria>Proteobacteria>Gammaproteobacteria>Pseudomonadales>Pseudomonadaceae>Pseudomonas>Pseudomonas&nbsp;aeruginosa&nbsp;group	7		NA	NA	1	NA	NA	NA	NA	NA	NA	NA	NA	1	NA	NA	NA	NA	NA	NA	NA	NA	NA	NA	NA	1	NA	1	NA	NA	1	NA	NA	NA	1	NA	NA	NA	NA	NA	1	NA	NA	1	1	NA
Arcobacter marinus	S	505249	cellular&nbsp;organisms>Bacteria>Proteobacteria>delta/epsilon&nbsp;subdivisions>Epsilonproteobacteria>Campylobacterales>Campylobacteraceae>Arcobacter&nbsp;group>Arcobacter	1		NA	NA	1	NA	NA	NA	NA	NA	NA	NA	NA	NA	NA	NA	NA	NA	NA	1	NA	NA	NA	NA	NA	NA	NA	NA	NA	NA	1	NA	NA	1	NA	1	NA	NA	NA	NA	NA	NA	NA	NA	1	NA
Bacillus pseudofirmus	S	79885	cellular&nbsp;organisms>Bacteria>Terrabacteria&nbsp;group>Firmicutes>Bacilli>Bacillales>Bacillaceae>Bacillus	2		NA	NA	1	NA	NA	NA	NA	NA	NA	NA	1	NA	NA	NA	NA	NA	NA	NA	NA	NA	NA	NA	NA	NA	NA	NA	NA	NA	NA	NA	NA	1	NA	2	NA	1	NA	NA	NA	NA	NA	NA	NA	NA
Butyrivibrio proteoclasticus	S	43305	cellular&nbsp;organisms>Bacteria>Terrabacteria&nbsp;group>Firmicutes>Clostridia>Clostridiales>Lachnospiraceae>Butyrivibrio	1		NA	NA	NA	1	NA	NA	NA	NA	NA	NA	NA	NA	NA	NA	NA	NA	1	NA	NA	NA	NA	NA	NA	NA	NA	NA	NA	1	NA	1	NA	NA	1	NA	NA	NA	NA	NA	NA	NA	NA	NA	NA	1
Desulfotomaculum nigrificans	S	1565	cellular&nbsp;organisms>Bacteria>Terrabacteria&nbsp;group>Firmicutes>Clostridia>Clostridiales>Peptococcaceae>Desulfotomaculum	1		NA	NA	NA	NA	NA	NA	NA	NA	NA	NA	NA	NA	NA	NA	NA	NA	1	NA	NA	NA	1	NA	NA	NA	NA	NA	NA	NA	NA	NA	1	NA	1	1	NA	NA	NA	NA	NA	NA	NA	NA	NA	NA
Desulfovibrio africanus	S	873	cellular&nbsp;organisms>Bacteria>Proteobacteria>delta/epsilon&nbsp;subdivisions>Deltaproteobacteria>Desulfovibrionales>Desulfovibrionaceae>Desulfovibrio	1		NA	NA	1	NA	NA	NA	1	NA	NA	NA	NA	NA	NA	NA	NA	NA	NA	NA	NA	NA	NA	NA	NA	NA	NA	NA	NA	NA	1	1	NA	NA	NA	1	NA	NA	NA	NA	NA	NA	NA	NA	NA	NA
Lactobacillus paracollinoides	S	240427	cellular&nbsp;organisms>Bacteria>Terrabacteria&nbsp;group>Firmicutes>Bacilli>Lactobacillales>Lactobacillaceae>Lactobacillus	1		NA	NA	NA	NA	NA	NA	1	NA	NA	NA	NA	NA	NA	NA	NA	NA	1	NA	NA	NA	NA	NA	NA	NA	NA	NA	NA	1	NA	NA	1	NA	1	NA	NA	NA	NA	NA	NA	NA	NA	NA	NA	NA
Neorhizobium sp. NCHU2750	S	1825976	cellular&nbsp;organisms>Bacteria>Proteobacteria>Alphaproteobacteria>Rhizobiales>Rhizobiaceae>Rhizobium/Agrobacterium&nbsp;group>Neorhizobium	2		NA	NA	NA	NA	NA	NA	NA	NA	NA	NA	NA	2	NA	NA	NA	NA	NA	NA	NA	NA	NA	NA	NA	NA	NA	NA	NA	NA	1	1	NA	NA	1	NA	NA	NA	NA	NA	1	NA	NA	NA	NA	NA
Burkholderia seminalis	S	488731	cellular&nbsp;organisms>Bacteria>Proteobacteria>Betaproteobacteria>Burkholderiales>Burkholderiaceae>Burkholderia>Burkholderia&nbsp;cepacia&nbsp;complex	12		NA	NA	NA	NA	NA	NA	NA	1	NA	1	NA	NA	NA	12	NA	NA	NA	NA	NA	NA	NA	NA	11	NA	NA	NA	NA	NA	NA	NA	1	NA	NA	2	NA	NA	NA	NA	NA	NA	NA	NA	NA	NA
Agrobacterium fabrum	S	1176649	cellular&nbsp;organisms>Bacteria>Proteobacteria>Alphaproteobacteria>Rhizobiales>Rhizobiaceae>Rhizobium/Agrobacterium&nbsp;group>Agrobacterium>Agrobacterium&nbsp;tumefaciens&nbsp;complex	15		NA	NA	NA	NA	NA	NA	NA	NA	NA	1	1	NA	15	NA	NA	NA	NA	NA	NA	NA	NA	NA	NA	NA	NA	NA	NA	NA	NA	NA	NA	2	NA	1	NA	NA	NA	NA	NA	NA	NA	3	5	NA
Pseudolabrys taiwanensis	S	331696	cellular&nbsp;organisms>Bacteria>Proteobacteria>Alphaproteobacteria>Rhizobiales>Xanthobacteraceae>Pseudolabrys	5		1	NA	NA	NA	NA	NA	NA	NA	NA	NA	NA	1	5	NA	NA	NA	NA	NA	NA	NA	NA	NA	NA	NA	1	NA	NA	NA	NA	NA	NA	NA	NA	2	NA	NA	NA	NA	1	NA	NA	NA	NA	NA
Pandoraea pulmonicola	S	93221	cellular&nbsp;organisms>Bacteria>Proteobacteria>Betaproteobacteria>Burkholderiales>Burkholderiaceae>Pandoraea	2		NA	1	1	NA	NA	NA	NA	NA	NA	NA	NA	NA	1	NA	NA	NA	NA	NA	NA	NA	NA	NA	NA	NA	NA	NA	NA	NA	NA	1	NA	NA	1	1	NA	NA	NA	NA	2	NA	NA	NA	NA	NA
Tannerella forsythia	S	28112	cellular&nbsp;organisms>Bacteria>FCB&nbsp;group>Bacteroidetes/Chlorobi&nbsp;group>Bacteroidetes>Bacteroidia>Bacteroidales>Tannerellaceae>Tannerella	2		NA	NA	NA	NA	NA	NA	NA	NA	1	NA	NA	NA	NA	NA	NA	NA	NA	NA	NA	NA	NA	1	NA	NA	NA	NA	NA	NA	NA	1	2	NA	NA	NA	NA	NA	NA	NA	NA	NA	NA	1	1	NA
Acaryochloris marina	S	155978	cellular&nbsp;organisms>Bacteria>Terrabacteria&nbsp;group>Cyanobacteria/Melainabacteria&nbsp;group>Cyanobacteria>Synechococcales>Acaryochloridaceae>Acaryochloris	2		1	NA	1	NA	NA	NA	NA	NA	NA	NA	NA	NA	NA	NA	NA	NA	NA	NA	NA	NA	NA	NA	NA	NA	NA	NA	NA	NA	NA	NA	NA	NA	2	1	NA	NA	NA	1	1	NA	NA	NA	NA	NA
Alkalitalea saponilacus	S	889453	cellular&nbsp;organisms>Bacteria>FCB&nbsp;group>Bacteroidetes/Chlorobi&nbsp;group>Bacteroidetes>Bacteroidia>Marinilabiliales>Marinilabiliaceae>Alkalitalea	2		1	NA	NA	1	NA	NA	NA	NA	NA	NA	NA	NA	NA	NA	NA	NA	NA	NA	NA	NA	NA	NA	NA	NA	NA	NA	NA	NA	NA	NA	1	NA	2	NA	NA	NA	NA	NA	1	NA	NA	NA	NA	NA
Allofrancisella guangzhouensis	S	594679	cellular&nbsp;organisms>Bacteria>Proteobacteria>Gammaproteobacteria>Thiotrichales>Francisellaceae>Allofrancisella	2		NA	NA	1	NA	NA	NA	NA	NA	NA	NA	NA	NA	NA	NA	NA	1	NA	NA	NA	NA	NA	NA	NA	NA	NA	NA	1	NA	NA	NA	NA	NA	2	NA	NA	NA	NA	NA	1	NA	NA	NA	NA	NA
Calothrix sp. NIES-3974	S	2005462	cellular&nbsp;organisms>Bacteria>Terrabacteria&nbsp;group>Cyanobacteria/Melainabacteria&nbsp;group>Cyanobacteria>Nostocales>Rivulariaceae>Calothrix	3		1	NA	NA	1	NA	NA	NA	NA	NA	NA	NA	NA	NA	NA	NA	NA	NA	NA	NA	NA	NA	NA	NA	NA	NA	NA	NA	NA	NA	NA	NA	NA	NA	3	NA	1	NA	NA	NA	NA	NA	NA	NA	NA
Candidatus Borrelia tachyglossi	S	1964448	cellular&nbsp;organisms>Bacteria>Spirochaetes>Spirochaetia>Spirochaetales>Borreliaceae>Borreliella	2		NA	NA	NA	NA	NA	NA	NA	NA	NA	NA	NA	NA	NA	NA	NA	1	NA	1	NA	NA	NA	NA	NA	NA	NA	NA	NA	NA	2	NA	NA	NA	1	NA	NA	NA	NA	NA	NA	NA	NA	NA	NA	NA
Candidatus Desulfofervidus auxilii	S	1621989	cellular&nbsp;organisms>Bacteria>Proteobacteria>delta/epsilon&nbsp;subdivisions>Deltaproteobacteria>Candidatus&nbsp;Desulfofervidaceae>Candidatus&nbsp;Desulfofervidus	1		NA	NA	NA	1	NA	NA	NA	NA	NA	NA	NA	NA	NA	NA	NA	1	NA	NA	NA	NA	NA	NA	NA	NA	NA	NA	NA	1	NA	NA	NA	NA	1	1	NA	NA	1	NA	NA	NA	NA	NA	NA	1
Chryseobacterium sp. T16E-39	S	2015076	cellular&nbsp;organisms>Bacteria>FCB&nbsp;group>Bacteroidetes/Chlorobi&nbsp;group>Bacteroidetes>Flavobacteriia>Flavobacteriales>Flavobacteriaceae>Chryseobacterium	1		NA	1	NA	NA	NA	NA	NA	NA	NA	NA	NA	NA	NA	NA	NA	NA	NA	1	NA	NA	NA	NA	NA	NA	NA	NA	NA	NA	NA	NA	1	NA	1	1	NA	NA	1	NA	NA	NA	NA	NA	NA	NA
Deferribacter desulfuricans	S	197162	cellular&nbsp;organisms>Bacteria>Deferribacteres>Deferribacteres>Deferribacterales>Deferribacteraceae>Deferribacter	2		NA	NA	1	NA	NA	NA	NA	NA	NA	1	NA	NA	NA	NA	NA	NA	NA	NA	NA	NA	NA	NA	NA	NA	NA	NA	NA	NA	NA	1	NA	NA	1	1	NA	NA	NA	2	NA	NA	NA	NA	NA	NA
Echinicola vietnamensis	S	390884	cellular&nbsp;organisms>Bacteria>FCB&nbsp;group>Bacteroidetes/Chlorobi&nbsp;group>Bacteroidetes>Cytophagia>Cytophagales>Cyclobacteriaceae>Echinicola	1		NA	1	NA	NA	NA	NA	1	NA	NA	NA	NA	NA	NA	NA	NA	NA	NA	NA	NA	NA	NA	NA	NA	NA	NA	NA	NA	1	1	1	NA	NA	NA	NA	NA	NA	1	NA	NA	NA	NA	NA	NA	NA
Flammeovirgaceae bacterium 311	S	1257021	cellular&nbsp;organisms>Bacteria>FCB&nbsp;group>Bacteroidetes/Chlorobi&nbsp;group>Bacteroidetes>Cytophagia>Cytophagales>Flammeovirgaceae>unclassified&nbsp;Flammeovirgaceae	1		NA	NA	NA	NA	NA	NA	NA	NA	NA	NA	NA	1	NA	NA	NA	NA	NA	NA	1	NA	NA	NA	NA	NA	NA	NA	NA	NA	NA	1	1	NA	1	NA	NA	NA	NA	NA	NA	NA	NA	NA	NA	NA
Flavobacterium pallidum	S	2172098	cellular&nbsp;organisms>Bacteria>FCB&nbsp;group>Bacteroidetes/Chlorobi&nbsp;group>Bacteroidetes>Flavobacteriia>Flavobacteriales>Flavobacteriaceae>Flavobacterium	1		NA	NA	1	NA	NA	NA	NA	NA	NA	NA	NA	NA	NA	NA	1	NA	NA	NA	NA	NA	NA	NA	NA	NA	NA	1	NA	NA	NA	NA	NA	1	1	NA	NA	1	1	NA	NA	NA	NA	NA	NA	NA
Halopiger xanaduensis	S	387343	cellular&nbsp;organisms>Archaea>Euryarchaeota>Stenosarchaea&nbsp;group>Halobacteria>Natrialbales>Natrialbaceae>Halopiger	1		NA	NA	NA	1	NA	NA	NA	NA	NA	NA	NA	NA	NA	NA	1	NA	NA	NA	NA	NA	NA	NA	NA	NA	NA	NA	NA	NA	NA	NA	1	NA	1	1	NA	NA	NA	NA	1	NA	NA	NA	NA	NA
Lacinutrix sp. 5H-3-7-4	S	983544	cellular&nbsp;organisms>Bacteria>FCB&nbsp;group>Bacteroidetes/Chlorobi&nbsp;group>Bacteroidetes>Flavobacteriia>Flavobacteriales>Flavobacteriaceae>Lacinutrix	1		NA	1	NA	NA	NA	NA	NA	NA	NA	NA	1	NA	NA	NA	NA	NA	NA	NA	NA	NA	NA	NA	NA	NA	NA	NA	NA	NA	NA	1	NA	1	1	NA	NA	NA	NA	1	NA	NA	NA	NA	NA	NA
Methanococcoides methylutens	S	2226	cellular&nbsp;organisms>Archaea>Euryarchaeota>Stenosarchaea&nbsp;group>Methanomicrobia>Methanosarcinales>Methanosarcinaceae>Methanococcoides	1		NA	NA	1	NA	NA	NA	NA	NA	1	NA	NA	NA	NA	NA	NA	NA	NA	NA	NA	NA	NA	NA	NA	NA	NA	NA	NA	NA	NA	NA	1	NA	1	1	NA	NA	NA	NA	NA	NA	NA	NA	NA	NA
Moraxella bovis	S	476	cellular&nbsp;organisms>Bacteria>Proteobacteria>Gammaproteobacteria>Pseudomonadales>Moraxellaceae>Moraxella	3		NA	NA	NA	1	NA	NA	NA	NA	NA	NA	NA	NA	NA	NA	NA	1	NA	NA	NA	NA	NA	NA	NA	NA	NA	NA	NA	NA	NA	NA	NA	NA	3	NA	NA	NA	NA	NA	NA	NA	NA	NA	NA	NA
Oceanisphaera avium	S	1903694	cellular&nbsp;organisms>Bacteria>Proteobacteria>Gammaproteobacteria>Aeromonadales>Aeromonadaceae>Oceanisphaera	2		1	NA	NA	1	NA	NA	NA	NA	NA	NA	NA	NA	NA	NA	NA	NA	NA	NA	NA	NA	NA	NA	NA	NA	NA	NA	NA	NA	NA	1	2	NA	NA	NA	NA	NA	NA	NA	NA	NA	NA	1	NA	NA
Solibacillus sp. R5-41	S	2048654	cellular&nbsp;organisms>Bacteria>Terrabacteria&nbsp;group>Firmicutes>Bacilli>Bacillales>Planococcaceae>Solibacillus	1		NA	NA	1	NA	NA	NA	NA	NA	1	NA	NA	NA	NA	NA	NA	NA	NA	NA	NA	NA	NA	NA	NA	NA	NA	NA	NA	NA	1	NA	NA	1	1	NA	NA	NA	NA	NA	1	NA	NA	NA	NA	NA
Staphylococcus simulans	S	1286	cellular&nbsp;organisms>Bacteria>Terrabacteria&nbsp;group>Firmicutes>Bacilli>Bacillales>Staphylococcaceae>Staphylococcus	5		NA	1	NA	NA	NA	NA	NA	NA	NA	NA	NA	NA	NA	NA	NA	NA	NA	NA	NA	NA	NA	1	NA	NA	NA	NA	NA	NA	2	NA	NA	NA	1	NA	NA	NA	NA	NA	5	NA	NA	NA	NA	NA
Streptomyces sp. P3	S	2135430	cellular&nbsp;organisms>Bacteria>Terrabacteria&nbsp;group>Actinobacteria>Actinobacteria>Streptomycetales>Streptomycetaceae>Streptomyces	3		1	NA	1	NA	NA	NA	NA	NA	NA	NA	NA	NA	NA	NA	NA	NA	NA	NA	NA	NA	NA	NA	NA	NA	NA	NA	NA	NA	NA	NA	NA	NA	3	NA	NA	NA	1	NA	NA	NA	NA	NA	NA	NA
Chryseobacterium carnis	S	1241979	cellular&nbsp;organisms>Bacteria>FCB&nbsp;group>Bacteroidetes/Chlorobi&nbsp;group>Bacteroidetes>Flavobacteriia>Flavobacteriales>Flavobacteriaceae>Chryseobacterium	1		NA	1	NA	NA	NA	NA	NA	NA	NA	1	NA	NA	NA	NA	NA	NA	NA	NA	NA	NA	NA	NA	NA	NA	NA	NA	NA	NA	1	NA	1	NA	NA	1	NA	NA	NA	1	1	NA	NA	NA	NA	NA
Leptotrichia sp. oral taxon 212	S	712357	cellular&nbsp;organisms>Bacteria>Fusobacteria>Fusobacteriia>Fusobacteriales>Leptotrichiaceae>Leptotrichia	2		NA	NA	NA	NA	NA	NA	NA	NA	NA	NA	NA	NA	NA	1	NA	2	NA	NA	NA	NA	NA	NA	NA	NA	NA	NA	NA	NA	1	1	NA	NA	1	NA	NA	NA	NA	NA	1	NA	NA	NA	NA	NA
Acetobacter senegalensis	S	446692	cellular&nbsp;organisms>Bacteria>Proteobacteria>Alphaproteobacteria>Rhodospirillales>Acetobacteraceae>Acetobacter	2		2	NA	NA	NA	NA	NA	NA	NA	NA	NA	NA	NA	NA	NA	NA	NA	NA	NA	NA	NA	NA	NA	NA	NA	NA	NA	NA	NA	1	NA	NA	NA	2	NA	NA	NA	NA	NA	1	NA	NA	NA	NA	NA
Acinetobacter soli	S	487316	cellular&nbsp;organisms>Bacteria>Proteobacteria>Gammaproteobacteria>Pseudomonadales>Moraxellaceae>Acinetobacter	2		1	NA	NA	NA	NA	NA	NA	NA	NA	1	NA	NA	NA	NA	NA	NA	NA	NA	NA	NA	NA	NA	NA	NA	NA	NA	NA	NA	NA	NA	1	1	NA	1	NA	2	NA	1	NA	NA	NA	NA	NA	NA
Candidatus Nitrosopumilus adriaticus	S	1580092	cellular&nbsp;organisms>Archaea>TACK&nbsp;group>Thaumarchaeota>Nitrosopumilales>Nitrosopumilaceae>Nitrosopumilus	2		NA	1	NA	NA	NA	NA	NA	NA	NA	NA	NA	NA	NA	NA	NA	1	NA	NA	NA	NA	NA	NA	NA	NA	NA	NA	NA	NA	NA	NA	NA	2	NA	1	NA	NA	NA	NA	NA	NA	NA	NA	NA	NA
Croceibacter atlanticus	S	313588	cellular&nbsp;organisms>Bacteria>FCB&nbsp;group>Bacteroidetes/Chlorobi&nbsp;group>Bacteroidetes>Flavobacteriia>Flavobacteriales>Flavobacteriaceae>Croceibacter	2		NA	NA	NA	NA	NA	NA	NA	NA	NA	NA	NA	NA	NA	NA	NA	NA	NA	NA	2	NA	NA	NA	NA	NA	NA	NA	NA	NA	NA	NA	NA	NA	2	1	NA	NA	NA	NA	NA	NA	NA	NA	NA	NA
Curtobacterium pusillum	S	69373	cellular&nbsp;organisms>Bacteria>Terrabacteria&nbsp;group>Actinobacteria>Actinobacteria>Micrococcales>Microbacteriaceae>Curtobacterium	2		NA	1	NA	NA	1	NA	NA	NA	NA	NA	NA	NA	NA	NA	NA	NA	NA	NA	NA	NA	NA	NA	NA	NA	NA	NA	NA	NA	1	2	NA	NA	NA	NA	NA	NA	NA	NA	NA	NA	NA	NA	NA	NA
Desulfosporosinus acidiphilus	S	885581	cellular&nbsp;organisms>Bacteria>Terrabacteria&nbsp;group>Firmicutes>Clostridia>Clostridiales>Peptococcaceae>Desulfosporosinus	1		NA	NA	NA	NA	1	NA	NA	NA	1	NA	NA	NA	NA	NA	NA	NA	NA	NA	NA	NA	NA	NA	NA	NA	NA	NA	NA	NA	NA	1	NA	1	1	NA	NA	NA	NA	NA	NA	NA	NA	NA	NA	NA
Dictyoglomus thermophilum	S	14	cellular&nbsp;organisms>Bacteria>Dictyoglomi>Dictyoglomia>Dictyoglomales>Dictyoglomaceae>Dictyoglomus	2		NA	2	NA	NA	NA	NA	NA	NA	NA	NA	NA	NA	NA	NA	NA	NA	NA	NA	NA	NA	NA	NA	NA	NA	NA	NA	NA	NA	NA	NA	2	NA	NA	1	NA	1	NA	NA	1	NA	NA	NA	NA	NA
Ehrlichia muris	S	35795	cellular&nbsp;organisms>Bacteria>Proteobacteria>Alphaproteobacteria>Rickettsiales>Anaplasmataceae>Ehrlichia>canis&nbsp;group	1		1	NA	NA	NA	NA	NA	NA	NA	1	NA	NA	NA	NA	NA	NA	NA	NA	NA	NA	NA	NA	NA	NA	NA	NA	NA	NA	NA	NA	1	NA	NA	1	1	NA	NA	NA	NA	1	NA	NA	NA	NA	NA
Geobacter uraniireducens	S	351604	cellular&nbsp;organisms>Bacteria>Proteobacteria>delta/epsilon&nbsp;subdivisions>Deltaproteobacteria>Desulfuromonadales>Geobacteraceae>Geobacter	1		NA	1	NA	NA	NA	NA	NA	NA	NA	NA	NA	NA	NA	NA	NA	1	NA	NA	NA	NA	NA	NA	NA	NA	NA	NA	NA	NA	1	1	NA	NA	NA	1	NA	NA	NA	NA	1	NA	NA	NA	NA	NA
Micromonospora narathiwatensis	S	299146	cellular&nbsp;organisms>Bacteria>Terrabacteria&nbsp;group>Actinobacteria>Actinobacteria>Micromonosporales>Micromonosporaceae>Micromonospora	3		NA	NA	NA	NA	NA	NA	NA	NA	NA	1	NA	NA	NA	NA	NA	NA	NA	NA	1	NA	NA	NA	NA	NA	NA	NA	NA	NA	NA	NA	NA	NA	NA	3	NA	NA	NA	NA	NA	NA	NA	NA	NA	NA
Mycoplasma putrefaciens	S	2123	cellular&nbsp;organisms>Bacteria>Terrabacteria&nbsp;group>Tenericutes>Mollicutes>Mycoplasmatales>Mycoplasmataceae>Mycoplasma	3		NA	NA	NA	NA	NA	NA	NA	NA	NA	NA	NA	NA	NA	NA	NA	NA	NA	NA	2	NA	NA	NA	NA	NA	NA	NA	NA	NA	NA	NA	NA	NA	NA	3	NA	NA	1	NA	NA	NA	NA	NA	NA	NA
Oceanobacillus sp. 160	S	2052660	cellular&nbsp;organisms>Bacteria>Terrabacteria&nbsp;group>Firmicutes>Bacilli>Bacillales>Bacillaceae>Oceanobacillus	2		NA	1	NA	NA	NA	NA	NA	NA	1	NA	NA	NA	NA	NA	NA	NA	NA	NA	NA	NA	NA	NA	NA	NA	NA	NA	NA	NA	1	1	NA	NA	1	NA	NA	NA	NA	NA	2	NA	NA	NA	NA	NA
Oscillatoriales cyanobacterium JSC-12	S	864702	cellular&nbsp;organisms>Bacteria>Terrabacteria&nbsp;group>Cyanobacteria/Melainabacteria&nbsp;group>Cyanobacteria>Oscillatoriophycideae>Oscillatoriales>unclassified&nbsp;Oscillatoriales>unclassified&nbsp;Oscillatoriales&nbsp;(miscellaneous)	2		NA	NA	NA	NA	NA	NA	NA	NA	NA	NA	NA	NA	NA	NA	NA	1	NA	NA	NA	1	NA	NA	NA	NA	NA	NA	NA	NA	NA	2	NA	NA	1	NA	NA	NA	NA	NA	NA	NA	NA	NA	NA	NA
Paraglaciecola psychrophila	S	326544	cellular&nbsp;organisms>Bacteria>Proteobacteria>Gammaproteobacteria>Alteromonadales>Alteromonadaceae>Paraglaciecola	2		NA	NA	NA	NA	1	NA	NA	NA	NA	NA	NA	NA	NA	NA	1	NA	NA	NA	NA	NA	NA	NA	NA	NA	1	1	NA	NA	NA	NA	NA	NA	NA	1	NA	NA	1	2	1	NA	NA	NA	NA	1
Pseudomonas cerasi	S	1583341	cellular&nbsp;organisms>Bacteria>Proteobacteria>Gammaproteobacteria>Pseudomonadales>Pseudomonadaceae>Pseudomonas	3		NA	NA	NA	NA	NA	NA	NA	NA	NA	NA	NA	NA	NA	NA	NA	2	NA	NA	NA	NA	NA	NA	NA	NA	NA	NA	NA	NA	NA	3	NA	NA	NA	NA	NA	NA	NA	NA	NA	NA	NA	NA	NA	NA
Salinicoccus halodurans	S	407035	cellular&nbsp;organisms>Bacteria>Terrabacteria&nbsp;group>Firmicutes>Bacilli>Bacillales>Staphylococcaceae>Salinicoccus	2		NA	NA	NA	NA	NA	NA	NA	NA	NA	NA	NA	NA	NA	NA	1	NA	NA	NA	NA	1	NA	NA	NA	NA	NA	NA	NA	NA	1	NA	NA	2	NA	NA	NA	NA	NA	NA	NA	NA	NA	NA	NA	NA
Streptomyces spongiicola	S	1690221	cellular&nbsp;organisms>Bacteria>Terrabacteria&nbsp;group>Actinobacteria>Actinobacteria>Streptomycetales>Streptomycetaceae>Streptomyces	2		1	1	NA	NA	NA	NA	NA	NA	NA	NA	NA	NA	NA	NA	NA	NA	NA	NA	NA	NA	NA	NA	NA	NA	NA	NA	NA	NA	NA	NA	NA	1	NA	2	NA	NA	NA	NA	NA	NA	NA	NA	NA	NA
Sulfurospirillum deleyianum	S	65553	cellular&nbsp;organisms>Bacteria>Proteobacteria>delta/epsilon&nbsp;subdivisions>Epsilonproteobacteria>Campylobacterales>Campylobacteraceae>Sulfurospirillum	2		NA	NA	NA	NA	NA	NA	NA	NA	NA	NA	NA	NA	NA	NA	NA	2	NA	NA	NA	NA	NA	NA	NA	NA	NA	NA	1	1	NA	NA	NA	1	NA	NA	NA	NA	NA	NA	1	NA	NA	NA	NA	NA
Wenyingzhuangia fucanilytica	S	1790137	cellular&nbsp;organisms>Bacteria>FCB&nbsp;group>Bacteroidetes/Chlorobi&nbsp;group>Bacteroidetes>Flavobacteriia>Flavobacteriales>Flavobacteriaceae>Wenyingzhuangia	1		NA	NA	NA	NA	NA	NA	NA	NA	1	NA	NA	NA	NA	NA	1	NA	NA	NA	NA	NA	NA	NA	NA	NA	NA	1	NA	1	1	NA	NA	NA	NA	NA	NA	NA	NA	1	NA	NA	NA	NA	NA	NA
Microbacterium sp. BH-3-3-3	S	1906742	cellular&nbsp;organisms>Bacteria>Terrabacteria&nbsp;group>Actinobacteria>Actinobacteria>Micrococcales>Microbacteriaceae>Microbacterium	20		NA	NA	1	1	NA	NA	NA	1	NA	NA	NA	NA	NA	NA	NA	NA	NA	NA	NA	NA	NA	NA	NA	NA	NA	1	NA	NA	NA	NA	NA	NA	1	NA	NA	NA	NA	NA	1	NA	NA	NA	NA	NA
Ochrobactrum sp. A44	S	271865	cellular&nbsp;organisms>Bacteria>Proteobacteria>Alphaproteobacteria>Rhizobiales>Brucellaceae>Ochrobactrum	5		NA	NA	1	NA	NA	NA	NA	NA	NA	NA	1	1	2	NA	NA	NA	NA	NA	NA	NA	NA	NA	NA	NA	NA	NA	NA	2	NA	NA	NA	NA	NA	NA	NA	NA	NA	2	5	NA	NA	NA	NA	1
Aquimarina sp. AD1	S	1714848	cellular&nbsp;organisms>Bacteria>FCB&nbsp;group>Bacteroidetes/Chlorobi&nbsp;group>Bacteroidetes>Flavobacteriia>Flavobacteriales>Flavobacteriaceae>Aquimarina	1		NA	NA	NA	1	NA	NA	NA	NA	NA	NA	NA	NA	NA	NA	NA	NA	1	1	NA	NA	NA	NA	NA	NA	NA	NA	NA	NA	NA	NA	1	1	NA	NA	NA	NA	NA	NA	NA	NA	NA	1	NA	NA
Paenibacillus xylanexedens	S	528191	cellular&nbsp;organisms>Bacteria>Terrabacteria&nbsp;group>Firmicutes>Bacilli>Bacillales>Paenibacillaceae>Paenibacillus	2		NA	NA	1	NA	NA	NA	NA	NA	NA	NA	NA	NA	NA	NA	NA	NA	2	NA	NA	NA	NA	NA	NA	NA	NA	NA	NA	NA	NA	NA	1	1	NA	NA	NA	NA	NA	NA	NA	NA	NA	NA	NA	NA
Pandoravirus dulcis	S	1349409	Viruses>dsDNA&nbsp;viruses,&nbsp;no&nbsp;RNA&nbsp;stage>unclassified&nbsp;dsDNA&nbsp;viruses>Pandoravirus	2		NA	NA	NA	2	NA	NA	NA	NA	NA	NA	NA	NA	NA	NA	NA	NA	1	NA	NA	NA	NA	NA	NA	NA	NA	NA	NA	NA	1	NA	NA	NA	NA	1	NA	NA	NA	NA	NA	NA	NA	1	1	NA
Staphylococcus hyicus	S	1284	cellular&nbsp;organisms>Bacteria>Terrabacteria&nbsp;group>Firmicutes>Bacilli>Bacillales>Staphylococcaceae>Staphylococcus	2		NA	NA	2	1	NA	NA	NA	NA	NA	NA	NA	NA	NA	NA	NA	NA	NA	NA	NA	NA	NA	NA	NA	NA	NA	NA	NA	NA	1	NA	NA	NA	1	NA	NA	NA	NA	NA	NA	NA	NA	NA	NA	NA
Thermotoga profunda	S	1508420	cellular&nbsp;organisms>Bacteria>Thermotogae>Thermotogae>Thermotogales>Thermotogaceae>Thermotoga	3		NA	NA	3	NA	NA	NA	NA	NA	NA	NA	NA	NA	NA	NA	NA	NA	NA	NA	NA	NA	NA	NA	NA	NA	NA	NA	NA	NA	NA	NA	NA	NA	1	1	NA	NA	NA	NA	NA	NA	NA	1	NA	NA
Achromobacter sp. AONIH1	S	1758194	cellular&nbsp;organisms>Bacteria>Proteobacteria>Betaproteobacteria>Burkholderiales>Alcaligenaceae>Achromobacter	364		NA	1	NA	NA	NA	NA	NA	NA	NA	NA	2	NA	347	364	NA	NA	NA	NA	NA	NA	NA	NA	49	43	NA	NA	NA	NA	1	NA	1	NA	NA	NA	NA	NA	NA	NA	NA	NA	NA	NA	NA	NA
Lysobacter enzymogenes	S	69	cellular&nbsp;organisms>Bacteria>Proteobacteria>Gammaproteobacteria>Xanthomonadales>Xanthomonadaceae>Lysobacter	14		NA	NA	NA	1	NA	NA	NA	NA	NA	NA	1	NA	NA	NA	NA	NA	NA	NA	1	NA	NA	NA	NA	NA	NA	NA	NA	NA	NA	1	NA	NA	1	NA	NA	NA	NA	NA	NA	NA	NA	1	NA	NA
Breoghania sp. L-A4	S	2304600	cellular&nbsp;organisms>Bacteria>Proteobacteria>Alphaproteobacteria>Rhizobiales>Cohaesibacteraceae>Breoghania	2		NA	NA	1	NA	NA	NA	1	NA	NA	1	NA	NA	1	NA	NA	NA	NA	NA	NA	NA	NA	NA	NA	NA	NA	NA	NA	NA	NA	NA	NA	NA	NA	2	NA	NA	NA	NA	NA	NA	NA	NA	NA	NA
Neorhizobium sp. SOG26	S	2060726	cellular&nbsp;organisms>Bacteria>Proteobacteria>Alphaproteobacteria>Rhizobiales>Rhizobiaceae>Rhizobium/Agrobacterium&nbsp;group>Neorhizobium	1		1	NA	1	1	NA	NA	NA	NA	NA	NA	NA	NA	1	NA	NA	NA	NA	NA	NA	NA	NA	NA	NA	NA	NA	NA	NA	NA	NA	NA	1	NA	NA	1	NA	NA	NA	NA	NA	NA	NA	NA	NA	NA
[Enterobacter] lignolyticus	S	1334193	cellular&nbsp;organisms>Bacteria>Proteobacteria>Gammaproteobacteria>Enterobacterales>Enterobacteriaceae>Pluralibacter	2		NA	NA	NA	NA	1	NA	NA	NA	NA	NA	NA	NA	NA	NA	NA	NA	NA	2	NA	NA	NA	NA	NA	NA	NA	NA	NA	NA	NA	2	NA	NA	NA	NA	NA	NA	NA	NA	NA	NA	NA	NA	NA	NA
Bacillus flexus	S	86664	cellular&nbsp;organisms>Bacteria>Terrabacteria&nbsp;group>Firmicutes>Bacilli>Bacillales>Bacillaceae>Bacillus	2		NA	NA	NA	NA	NA	NA	NA	1	NA	NA	NA	NA	NA	NA	NA	1	NA	1	NA	NA	NA	NA	NA	NA	NA	NA	NA	NA	1	NA	NA	NA	1	NA	NA	NA	2	NA	NA	NA	NA	NA	NA	NA
Blattabacterium sp. (Nauphoeta cinerea)	S	1316444	cellular&nbsp;organisms>Bacteria>FCB&nbsp;group>Bacteroidetes/Chlorobi&nbsp;group>Bacteroidetes>Flavobacteriia>Flavobacteriales>Blattabacteriaceae>Blattabacterium	1		NA	NA	1	NA	NA	NA	NA	NA	NA	NA	NA	1	NA	NA	NA	1	NA	NA	NA	NA	NA	NA	NA	NA	NA	NA	NA	1	NA	NA	1	NA	NA	NA	NA	NA	NA	NA	NA	NA	NA	NA	NA	NA
Candidatus Cloacimonas acidaminovorans	S	456827	cellular&nbsp;organisms>Bacteria>FCB&nbsp;group>Candidatus&nbsp;Cloacimonetes>Candidatus&nbsp;Cloacimonas	1		NA	NA	1	NA	1	NA	NA	NA	NA	NA	1	NA	NA	NA	NA	NA	NA	NA	NA	NA	NA	NA	NA	NA	NA	NA	NA	NA	1	1	NA	NA	NA	NA	NA	NA	NA	NA	NA	NA	NA	NA	NA	NA
Carboxydothermus hydrogenoformans	S	129958	cellular&nbsp;organisms>Bacteria>Terrabacteria&nbsp;group>Firmicutes>Clostridia>Thermoanaerobacterales>Thermoanaerobacteraceae>Carboxydothermus	1		NA	NA	1	NA	NA	NA	NA	NA	NA	NA	1	NA	NA	NA	NA	NA	NA	NA	1	NA	NA	NA	NA	NA	NA	1	NA	NA	NA	NA	NA	NA	NA	1	NA	NA	NA	NA	NA	NA	NA	NA	NA	NA
Lentzea guizhouensis	S	1586287	cellular&nbsp;organisms>Bacteria>Terrabacteria&nbsp;group>Actinobacteria>Actinobacteria>Pseudonocardiales>Pseudonocardiaceae>Lentzea	3		NA	NA	NA	1	NA	NA	NA	NA	NA	NA	NA	1	NA	NA	NA	1	NA	NA	NA	NA	NA	NA	NA	NA	NA	NA	NA	NA	NA	NA	NA	NA	2	NA	NA	NA	NA	NA	NA	NA	NA	NA	NA	NA
Lysinibacillus sp. YS11	S	2072025	cellular&nbsp;organisms>Bacteria>Terrabacteria&nbsp;group>Firmicutes>Bacilli>Bacillales>Bacillaceae>Lysinibacillus	1		1	NA	NA	NA	NA	NA	NA	NA	NA	NA	1	NA	NA	NA	NA	NA	1	NA	NA	NA	NA	NA	NA	NA	NA	NA	NA	NA	NA	1	1	NA	NA	NA	NA	NA	NA	NA	NA	NA	NA	NA	NA	1
Marinilactibacillus sp. 15R	S	1911586	cellular&nbsp;organisms>Bacteria>Terrabacteria&nbsp;group>Firmicutes>Bacilli>Lactobacillales>Carnobacteriaceae>Marinilactibacillus	1		NA	NA	1	NA	NA	NA	NA	NA	NA	NA	NA	NA	NA	NA	NA	NA	1	NA	1	NA	NA	NA	NA	NA	NA	NA	NA	NA	NA	NA	NA	NA	1	1	NA	NA	1	1	NA	NA	NA	NA	NA	NA
Pantoea stewartii	S	66269	cellular&nbsp;organisms>Bacteria>Proteobacteria>Gammaproteobacteria>Enterobacterales>Erwiniaceae>Pantoea	2		NA	NA	1	NA	NA	NA	1	NA	NA	NA	NA	NA	NA	NA	NA	NA	NA	NA	1	NA	NA	NA	NA	NA	NA	NA	1	NA	NA	NA	NA	NA	1	NA	NA	NA	NA	NA	2	NA	NA	NA	1	NA
Pseudoalteromonas sp. R3	S	1709477	cellular&nbsp;organisms>Bacteria>Proteobacteria>Gammaproteobacteria>Alteromonadales>Pseudoalteromonadaceae>Pseudoalteromonas	2		NA	NA	NA	NA	NA	1	NA	NA	NA	NA	NA	NA	NA	NA	NA	NA	2	NA	NA	NA	NA	NA	NA	NA	NA	NA	NA	NA	1	NA	NA	1	NA	NA	NA	NA	NA	NA	NA	NA	NA	NA	NA	NA
Spirosoma aerolatum	S	1211326	cellular&nbsp;organisms>Bacteria>FCB&nbsp;group>Bacteroidetes/Chlorobi&nbsp;group>Bacteroidetes>Cytophagia>Cytophagales>Cytophagaceae>Spirosoma	1		NA	1	NA	NA	NA	NA	1	1	NA	NA	NA	NA	NA	NA	NA	NA	NA	NA	NA	NA	NA	NA	NA	NA	NA	NA	NA	1	1	NA	NA	NA	NA	NA	NA	NA	NA	NA	NA	NA	NA	NA	NA	NA
Paraburkholderia caffeinilytica	S	1761016	cellular&nbsp;organisms>Bacteria>Proteobacteria>Betaproteobacteria>Burkholderiales>Burkholderiaceae>Paraburkholderia	28		NA	1	1	NA	1	NA	NA	NA	NA	NA	NA	NA	28	5	NA	NA	NA	NA	NA	NA	NA	NA	NA	NA	NA	1	NA	NA	1	NA	NA	NA	NA	NA	NA	NA	NA	NA	NA	NA	NA	NA	NA	NA
Flavobacterium crassostreae	S	1763534	cellular&nbsp;organisms>Bacteria>FCB&nbsp;group>Bacteroidetes/Chlorobi&nbsp;group>Bacteroidetes>Flavobacteriia>Flavobacteriales>Flavobacteriaceae>Flavobacterium	5		NA	NA	NA	NA	1	NA	NA	1	NA	NA	NA	NA	NA	NA	NA	NA	NA	NA	1	NA	NA	NA	NA	NA	NA	NA	NA	1	NA	NA	1	NA	NA	NA	NA	NA	NA	NA	NA	NA	NA	NA	NA	NA
Catenulispora acidiphila	S	304895	cellular&nbsp;organisms>Bacteria>Terrabacteria&nbsp;group>Actinobacteria>Actinobacteria>Catenulisporales>Catenulisporaceae>Catenulispora	1		NA	1	NA	NA	NA	NA	NA	NA	NA	NA	NA	NA	1	NA	NA	NA	1	NA	1	NA	NA	NA	NA	NA	NA	NA	NA	NA	1	NA	NA	NA	1	NA	NA	NA	NA	NA	NA	NA	NA	NA	NA	NA
Lactobacillus crispatus	S	47770	cellular&nbsp;organisms>Bacteria>Terrabacteria&nbsp;group>Firmicutes>Bacilli>Lactobacillales>Lactobacillaceae>Lactobacillus	6		1	NA	NA	NA	NA	NA	NA	NA	NA	1	1	NA	NA	NA	NA	NA	NA	NA	NA	NA	NA	NA	NA	NA	NA	NA	NA	NA	NA	NA	2	NA	NA	NA	NA	NA	1	NA	6	NA	NA	1	NA	NA
Bdellovibrio bacteriovorus	S	959	cellular&nbsp;organisms>Bacteria>Proteobacteria>Oligoflexia>Bdellovibrionales>Bdellovibrionaceae>Bdellovibrio	1		1	NA	1	NA	NA	NA	NA	NA	NA	NA	NA	NA	NA	1	NA	NA	NA	NA	1	NA	NA	NA	NA	NA	NA	NA	NA	NA	NA	NA	NA	1	1	NA	NA	NA	NA	NA	1	NA	NA	NA	NA	NA
Streptomyces atratus	S	1893	cellular&nbsp;organisms>Bacteria>Terrabacteria&nbsp;group>Actinobacteria>Actinobacteria>Streptomycetales>Streptomycetaceae>Streptomyces	1		NA	NA	NA	NA	1	NA	NA	NA	1	NA	NA	1	NA	NA	NA	NA	NA	NA	NA	NA	NA	NA	NA	NA	NA	NA	NA	NA	1	1	NA	NA	NA	NA	NA	NA	NA	NA	NA	NA	NA	NA	NA	NA
Acidianus hospitalis	S	563177	cellular&nbsp;organisms>Archaea>TACK&nbsp;group>Crenarchaeota>Thermoprotei>Sulfolobales>Sulfolobaceae>Acidianus	1		1	NA	NA	NA	NA	NA	1	NA	NA	NA	NA	NA	NA	NA	NA	1	NA	NA	NA	NA	NA	NA	NA	NA	NA	NA	NA	1	NA	NA	NA	NA	1	NA	NA	NA	NA	NA	NA	NA	NA	NA	NA	NA
Aquifex aeolicus	S	63363	cellular&nbsp;organisms>Bacteria>Aquificae>Aquificae>Aquificales>Aquificaceae>Aquifex	2		NA	1	NA	NA	NA	NA	NA	NA	NA	1	NA	NA	NA	NA	NA	NA	NA	NA	NA	NA	NA	1	NA	NA	NA	NA	NA	NA	NA	NA	NA	NA	NA	2	NA	NA	NA	NA	NA	NA	NA	NA	NA	NA
Bacillus butanolivorans	S	421767	cellular&nbsp;organisms>Bacteria>Terrabacteria&nbsp;group>Firmicutes>Bacilli>Bacillales>Bacillaceae>Bacillus	2		NA	NA	NA	1	NA	NA	NA	NA	NA	NA	NA	NA	NA	NA	NA	2	NA	NA	NA	NA	NA	NA	NA	NA	NA	NA	NA	NA	NA	NA	1	NA	1	NA	NA	NA	NA	NA	1	NA	NA	1	NA	NA
Bacillus sp. 1NLA3E	S	666686	cellular&nbsp;organisms>Bacteria>Terrabacteria&nbsp;group>Firmicutes>Bacilli>Bacillales>Bacillaceae>Bacillus	1		1	NA	NA	1	NA	NA	NA	NA	NA	1	NA	NA	NA	NA	NA	NA	NA	NA	NA	NA	NA	NA	NA	NA	NA	NA	1	NA	NA	NA	NA	NA	NA	1	NA	NA	NA	NA	NA	NA	NA	NA	NA	NA
Belliella baltica	S	232259	cellular&nbsp;organisms>Bacteria>FCB&nbsp;group>Bacteroidetes/Chlorobi&nbsp;group>Bacteroidetes>Cytophagia>Cytophagales>Cyclobacteriaceae>Belliella	1		NA	NA	NA	1	NA	NA	NA	NA	NA	NA	NA	NA	NA	NA	1	1	NA	NA	NA	NA	NA	NA	NA	NA	NA	1	NA	1	NA	NA	NA	NA	NA	NA	NA	NA	NA	NA	1	NA	NA	1	1	NA
Brevibacterium siliguriense	S	1136497	cellular&nbsp;organisms>Bacteria>Terrabacteria&nbsp;group>Actinobacteria>Actinobacteria>Micrococcales>Brevibacteriaceae>Brevibacterium	4		NA	NA	NA	NA	NA	1	1	NA	1	NA	NA	NA	NA	NA	NA	NA	NA	NA	NA	NA	NA	NA	NA	NA	NA	NA	NA	NA	NA	NA	1	NA	1	NA	NA	NA	NA	NA	4	NA	NA	NA	NA	NA
Campylobacter hepaticus	S	1813019	cellular&nbsp;organisms>Bacteria>Proteobacteria>delta/epsilon&nbsp;subdivisions>Epsilonproteobacteria>Campylobacterales>Campylobacteraceae>Campylobacter	1		1	NA	NA	NA	NA	NA	1	NA	1	NA	NA	NA	NA	NA	NA	NA	NA	NA	NA	NA	NA	NA	NA	NA	NA	NA	NA	NA	NA	1	1	NA	NA	NA	NA	NA	NA	NA	1	NA	NA	NA	NA	NA
Capnocytophaga stomatis	S	1848904	cellular&nbsp;organisms>Bacteria>FCB&nbsp;group>Bacteroidetes/Chlorobi&nbsp;group>Bacteroidetes>Flavobacteriia>Flavobacteriales>Flavobacteriaceae>Capnocytophaga	1		1	1	NA	NA	NA	NA	NA	NA	NA	NA	1	NA	NA	NA	NA	NA	NA	NA	NA	NA	NA	NA	NA	NA	1	NA	NA	NA	NA	NA	NA	NA	1	NA	NA	NA	NA	NA	1	NA	NA	NA	NA	NA
Cellulosilyticum sp. WCF-2	S	2497860	cellular&nbsp;organisms>Bacteria>Terrabacteria&nbsp;group>Firmicutes>Clostridia>Clostridiales>Lachnospiraceae>Cellulosilyticum	2		NA	2	NA	NA	NA	NA	1	NA	NA	NA	NA	NA	NA	NA	NA	NA	NA	NA	NA	NA	NA	NA	NA	NA	NA	NA	NA	NA	NA	1	NA	1	NA	NA	NA	1	NA	NA	NA	NA	NA	2	NA	NA
Clostridium cochlearium	S	1494	cellular&nbsp;organisms>Bacteria>Terrabacteria&nbsp;group>Firmicutes>Clostridia>Clostridiales>Clostridiaceae>Clostridium	3		1	NA	NA	NA	NA	NA	NA	NA	NA	NA	NA	NA	NA	NA	NA	1	NA	NA	NA	NA	1	NA	NA	NA	NA	NA	NA	NA	NA	NA	NA	NA	2	NA	NA	NA	NA	NA	3	NA	NA	NA	NA	NA
Geosporobacter ferrireducens	S	1424294	cellular&nbsp;organisms>Bacteria>Terrabacteria&nbsp;group>Firmicutes>Clostridia>Clostridiales>Clostridiaceae>Geosporobacter	1		NA	NA	NA	NA	NA	NA	NA	NA	1	1	NA	1	NA	NA	NA	NA	NA	NA	NA	NA	NA	NA	NA	NA	NA	NA	NA	NA	1	NA	NA	1	NA	NA	NA	NA	NA	NA	NA	NA	NA	NA	NA	NA
Herminiimonas arsenitoxidans	S	1809410	cellular&nbsp;organisms>Bacteria>Proteobacteria>Betaproteobacteria>Burkholderiales>Oxalobacteraceae>Herminiimonas	2		NA	1	1	NA	NA	NA	NA	NA	NA	NA	NA	NA	NA	NA	NA	1	NA	NA	NA	NA	NA	NA	NA	NA	NA	NA	NA	NA	NA	NA	NA	2	NA	NA	NA	NA	NA	NA	NA	NA	NA	NA	NA	NA
Jeotgalibaca sp. H21T32	S	2496265	cellular&nbsp;organisms>Bacteria>Terrabacteria&nbsp;group>Firmicutes>Bacilli>Lactobacillales>Carnobacteriaceae>Jeotgalibaca	1		NA	1	1	NA	1	NA	NA	NA	NA	NA	NA	NA	NA	NA	NA	NA	NA	NA	NA	NA	NA	NA	NA	NA	NA	NA	NA	NA	NA	NA	NA	NA	1	1	NA	NA	NA	NA	NA	NA	NA	1	NA	NA
Kitasatospora setae	S	2066	cellular&nbsp;organisms>Bacteria>Terrabacteria&nbsp;group>Actinobacteria>Actinobacteria>Streptomycetales>Streptomycetaceae>Kitasatospora	2		NA	1	NA	NA	1	NA	NA	1	NA	NA	NA	NA	NA	NA	NA	NA	NA	NA	NA	NA	NA	NA	NA	NA	NA	NA	NA	NA	NA	NA	NA	NA	2	NA	NA	NA	NA	NA	NA	NA	NA	NA	NA	NA
Leptospira biflexa	S	172	cellular&nbsp;organisms>Bacteria>Spirochaetes>Spirochaetia>Leptospirales>Leptospiraceae>Leptospira	2		1	1	NA	NA	NA	NA	NA	NA	NA	NA	NA	NA	NA	NA	NA	NA	1	NA	NA	NA	NA	NA	NA	NA	NA	NA	NA	NA	NA	2	NA	NA	NA	NA	NA	NA	NA	NA	NA	NA	NA	NA	NA	NA
Lysinibacillus sp. 2017	S	2169540	cellular&nbsp;organisms>Bacteria>Terrabacteria&nbsp;group>Firmicutes>Bacilli>Bacillales>Bacillaceae>Lysinibacillus	1		NA	1	NA	1	NA	NA	NA	NA	NA	1	NA	NA	NA	NA	NA	NA	NA	NA	NA	NA	NA	NA	NA	NA	NA	NA	NA	NA	NA	NA	NA	NA	1	1	NA	NA	NA	NA	NA	NA	NA	NA	NA	NA
Melissococcus plutonius	S	33970	cellular&nbsp;organisms>Bacteria>Terrabacteria&nbsp;group>Firmicutes>Bacilli>Lactobacillales>Enterococcaceae>Melissococcus	2		1	NA	NA	NA	NA	1	NA	NA	NA	NA	NA	NA	NA	NA	NA	NA	NA	1	NA	NA	NA	NA	NA	NA	NA	NA	NA	NA	NA	NA	NA	NA	2	NA	NA	1	NA	NA	1	NA	NA	NA	NA	NA
Methylobacterium sp. 17Sr1-1	S	2202826	cellular&nbsp;organisms>Bacteria>Proteobacteria>Alphaproteobacteria>Rhizobiales>Methylobacteriaceae>Methylobacterium	2		NA	NA	1	NA	NA	NA	NA	NA	NA	NA	NA	NA	NA	NA	NA	2	NA	NA	NA	NA	NA	NA	NA	NA	NA	NA	NA	NA	NA	2	NA	NA	NA	NA	NA	NA	NA	NA	NA	NA	NA	NA	NA	NA
Mycoplasma parvum	S	984991	cellular&nbsp;organisms>Bacteria>Terrabacteria&nbsp;group>Tenericutes>Mollicutes>Mycoplasmatales>Mycoplasmataceae>Mycoplasma	1		NA	NA	NA	NA	NA	1	1	NA	1	NA	NA	NA	NA	NA	NA	NA	NA	NA	NA	NA	NA	NA	NA	NA	NA	NA	NA	NA	NA	1	NA	NA	1	NA	NA	NA	NA	NA	NA	NA	NA	NA	1	NA
Pajaroellobacter abortibovis	S	1882918	cellular&nbsp;organisms>Bacteria>Proteobacteria>delta/epsilon&nbsp;subdivisions>Deltaproteobacteria>Myxococcales>Sorangiineae>Polyangiaceae>Pajaroellobacter	1		1	1	1	NA	NA	NA	NA	NA	NA	NA	NA	NA	NA	NA	NA	NA	NA	NA	NA	NA	NA	NA	NA	NA	NA	1	NA	NA	NA	NA	NA	NA	NA	1	NA	NA	NA	NA	NA	NA	NA	NA	NA	NA
Pyrococcus furiosus	S	2261	cellular&nbsp;organisms>Archaea>Euryarchaeota>Thermococci>Thermococcales>Thermococcaceae>Pyrococcus	1		NA	1	NA	NA	NA	NA	NA	NA	NA	NA	1	NA	NA	NA	NA	NA	NA	NA	1	NA	NA	NA	NA	NA	NA	NA	NA	NA	NA	NA	NA	NA	1	1	NA	NA	NA	NA	1	NA	NA	NA	NA	NA
Streptacidiphilus sp. DSM 106435	S	2126346	cellular&nbsp;organisms>Bacteria>Terrabacteria&nbsp;group>Actinobacteria>Actinobacteria>Streptomycetales>Streptomycetaceae>Streptacidiphilus	2		NA	2	1	NA	NA	NA	NA	NA	NA	NA	NA	NA	NA	NA	NA	NA	NA	NA	NA	NA	NA	NA	NA	NA	NA	NA	NA	NA	NA	NA	NA	NA	2	NA	NA	NA	NA	NA	NA	NA	NA	NA	NA	NA
Streptococcus pyogenes	S	1314	cellular&nbsp;organisms>Bacteria>Terrabacteria&nbsp;group>Firmicutes>Bacilli>Lactobacillales>Streptococcaceae>Streptococcus	2		1	NA	NA	NA	NA	NA	NA	NA	NA	NA	1	NA	NA	NA	NA	1	NA	NA	NA	NA	NA	NA	NA	NA	NA	NA	NA	NA	NA	NA	NA	2	NA	NA	NA	NA	NA	NA	NA	NA	NA	NA	1	NA
Sulfurovum lithotrophicum	S	206403	cellular&nbsp;organisms>Bacteria>Proteobacteria>delta/epsilon&nbsp;subdivisions>Epsilonproteobacteria>unclassified&nbsp;Epsilonproteobacteria>Sulfurovum	1		NA	1	NA	1	NA	NA	NA	NA	NA	NA	NA	NA	NA	NA	NA	NA	NA	NA	1	NA	NA	NA	NA	NA	NA	NA	NA	NA	1	NA	1	NA	NA	NA	NA	NA	NA	NA	NA	NA	NA	NA	NA	NA
Thermodesulfovibrio yellowstonii	S	28262	cellular&nbsp;organisms>Bacteria>Nitrospirae>Nitrospira>Nitrospirales>Nitrospiraceae>Thermodesulfovibrio	1		NA	NA	NA	NA	NA	NA	NA	NA	1	1	1	NA	NA	NA	NA	NA	NA	NA	NA	NA	NA	NA	NA	NA	NA	NA	NA	1	NA	NA	NA	NA	1	NA	NA	NA	1	NA	NA	NA	NA	NA	NA	NA
Sphingomonas sp. LK11	S	1390395	cellular&nbsp;organisms>Bacteria>Proteobacteria>Alphaproteobacteria>Sphingomonadales>Sphingomonadaceae>Sphingomonas	2		1	NA	NA	NA	NA	NA	NA	NA	NA	NA	NA	NA	NA	NA	NA	1	NA	NA	NA	1	NA	NA	1	NA	NA	NA	NA	1	1	NA	NA	NA	NA	NA	2	NA	NA	NA	NA	NA	NA	NA	NA	NA
Streptomyces sp. RTd22	S	1841249	cellular&nbsp;organisms>Bacteria>Terrabacteria&nbsp;group>Actinobacteria>Actinobacteria>Streptomycetales>Streptomycetaceae>Streptomyces	2		1	NA	NA	NA	NA	NA	NA	NA	1	NA	NA	NA	1	NA	NA	NA	NA	NA	1	NA	NA	NA	NA	NA	NA	NA	NA	NA	NA	2	NA	NA	NA	NA	NA	NA	NA	NA	1	NA	NA	NA	NA	NA
Actinobacteria bacterium YIM 96077	S	2487353	cellular&nbsp;organisms>Bacteria>Terrabacteria&nbsp;group>Actinobacteria>Actinobacteria>unclassified&nbsp;Actinobacteria&nbsp;(class)>unclassified&nbsp;Actinobacteria&nbsp;(class)&nbsp;(miscellaneous)	2		1	NA	NA	NA	NA	NA	NA	NA	NA	NA	NA	NA	NA	NA	NA	NA	NA	NA	2	NA	NA	NA	NA	NA	NA	NA	NA	NA	NA	NA	NA	NA	2	NA	NA	NA	NA	NA	NA	NA	NA	NA	NA	NA
Bacillus sp. FJAT-42376	S	2014076	cellular&nbsp;organisms>Bacteria>Terrabacteria&nbsp;group>Firmicutes>Bacilli>Bacillales>Bacillaceae>Bacillus	2		NA	NA	NA	NA	1	NA	NA	NA	NA	2	NA	NA	NA	NA	NA	NA	NA	NA	NA	NA	NA	NA	NA	NA	NA	NA	NA	NA	1	NA	NA	1	NA	NA	NA	NA	NA	NA	NA	NA	NA	NA	NA	NA
Borreliella burgdorferi	S	139	cellular&nbsp;organisms>Bacteria>Spirochaetes>Spirochaetia>Spirochaetales>Borreliaceae>Borreliella	2		NA	NA	NA	NA	NA	NA	NA	NA	NA	2	NA	NA	NA	NA	NA	1	NA	NA	NA	NA	NA	NA	NA	NA	NA	NA	NA	NA	NA	NA	NA	1	NA	1	NA	NA	NA	NA	NA	NA	NA	NA	NA	NA
Campylobacter pinnipediorum	S	1965231	cellular&nbsp;organisms>Bacteria>Proteobacteria>delta/epsilon&nbsp;subdivisions>Epsilonproteobacteria>Campylobacterales>Campylobacteraceae>Campylobacter	3		NA	NA	NA	NA	NA	NA	NA	NA	NA	NA	NA	NA	NA	NA	NA	NA	NA	NA	3	NA	NA	NA	NA	NA	NA	NA	NA	NA	NA	1	NA	1	NA	NA	NA	NA	NA	NA	1	NA	NA	NA	NA	NA
Enterobacter sp. ODB01	S	1827481	cellular&nbsp;organisms>Bacteria>Proteobacteria>Gammaproteobacteria>Enterobacterales>Enterobacteriaceae>Enterobacter	3		NA	NA	NA	NA	NA	NA	NA	NA	NA	3	NA	NA	NA	NA	NA	NA	NA	NA	NA	NA	NA	NA	NA	NA	NA	NA	NA	NA	NA	2	NA	NA	NA	NA	NA	NA	NA	NA	NA	NA	NA	NA	NA	NA
Flexistipes sinusarabici	S	2352	cellular&nbsp;organisms>Bacteria>Deferribacteres>Deferribacteres>Deferribacterales>Deferribacteraceae>Flexistipes	1		NA	1	NA	NA	1	NA	NA	NA	NA	1	NA	NA	NA	NA	NA	NA	NA	NA	NA	NA	NA	NA	NA	NA	NA	NA	NA	NA	1	NA	NA	NA	NA	1	NA	NA	1	NA	1	NA	NA	NA	NA	NA
Lactococcus garvieae	S	1363	cellular&nbsp;organisms>Bacteria>Terrabacteria&nbsp;group>Firmicutes>Bacilli>Lactobacillales>Streptococcaceae>Lactococcus	2		2	1	NA	NA	NA	NA	NA	NA	NA	NA	NA	NA	NA	NA	NA	NA	NA	NA	NA	NA	NA	NA	NA	NA	NA	NA	NA	NA	1	NA	NA	NA	NA	1	NA	NA	NA	1	NA	NA	NA	1	NA	NA
Pectobacterium polaris	S	2042057	cellular&nbsp;organisms>Bacteria>Proteobacteria>Gammaproteobacteria>Enterobacterales>Pectobacteriaceae>Pectobacterium	2		NA	1	NA	NA	NA	NA	NA	NA	NA	2	NA	NA	NA	NA	NA	NA	NA	NA	NA	NA	NA	NA	NA	NA	NA	NA	NA	NA	NA	NA	NA	NA	2	NA	NA	NA	NA	1	2	NA	NA	NA	NA	NA
Pseudoflavitalea sp. 5GH32-13	S	2315862	cellular&nbsp;organisms>Bacteria>FCB&nbsp;group>Bacteroidetes/Chlorobi&nbsp;group>Bacteroidetes>Chitinophagia>Chitinophagales>Chitinophagaceae>Pseudoflavitalea	2		1	2	NA	NA	NA	NA	NA	NA	NA	NA	NA	NA	NA	NA	NA	NA	NA	NA	NA	NA	NA	NA	NA	NA	NA	NA	NA	NA	NA	1	NA	NA	1	NA	NA	NA	NA	1	NA	NA	NA	NA	NA	NA
Dehalococcoides mccartyi	S	61435	cellular&nbsp;organisms>Bacteria>Terrabacteria&nbsp;group>Chloroflexi>Dehalococcoidia>Dehalococcoidales>Dehalococcoidaceae>Dehalococcoides	2		NA	NA	2	NA	NA	NA	NA	NA	NA	NA	NA	NA	NA	NA	NA	NA	2	NA	NA	NA	NA	NA	NA	NA	NA	NA	NA	NA	NA	NA	NA	NA	1	NA	NA	NA	NA	NA	NA	NA	NA	NA	NA	NA
Rubinisphaera brasiliensis	S	119	cellular&nbsp;organisms>Bacteria>PVC&nbsp;group>Planctomycetes>Planctomycetia>Planctomycetales>Planctomycetaceae>Rubinisphaera	2		NA	NA	1	2	NA	NA	NA	NA	NA	NA	1	NA	NA	NA	NA	NA	NA	NA	NA	NA	NA	NA	NA	NA	NA	NA	NA	NA	NA	NA	NA	NA	NA	1	NA	NA	NA	NA	NA	NA	NA	NA	NA	NA
Seonamhaeicola sp. S2-3	S	1936081	cellular&nbsp;organisms>Bacteria>FCB&nbsp;group>Bacteroidetes/Chlorobi&nbsp;group>Bacteroidetes>Flavobacteriia>Flavobacteriales>Flavobacteriaceae>Seonamhaeicola	2		NA	NA	2	NA	NA	NA	NA	NA	NA	NA	1	NA	NA	NA	NA	NA	NA	1	NA	NA	NA	NA	NA	NA	NA	NA	NA	NA	NA	NA	NA	1	NA	NA	NA	NA	NA	NA	NA	NA	NA	NA	NA	NA
Polaromonas sp. JS666	S	296591	cellular&nbsp;organisms>Bacteria>Proteobacteria>Betaproteobacteria>Burkholderiales>Comamonadaceae>Polaromonas	4		NA	NA	1	2	NA	NA	NA	NA	NA	NA	NA	NA	2	NA	1	NA	NA	NA	NA	NA	NA	NA	NA	NA	NA	NA	NA	NA	NA	1	NA	NA	NA	NA	3	NA	NA	NA	NA	NA	NA	NA	NA	NA
Anoxybacillus amylolyticus	S	294699	cellular&nbsp;organisms>Bacteria>Terrabacteria&nbsp;group>Firmicutes>Bacilli>Bacillales>Bacillaceae>Anoxybacillus	3		NA	NA	NA	NA	NA	NA	NA	NA	NA	NA	NA	NA	NA	NA	NA	NA	NA	3	NA	1	NA	NA	NA	NA	NA	NA	NA	NA	NA	NA	1	NA	NA	NA	NA	NA	NA	NA	NA	NA	NA	NA	NA	NA
Bacillus oceanisediminis	S	665099	cellular&nbsp;organisms>Bacteria>Terrabacteria&nbsp;group>Firmicutes>Bacilli>Bacillales>Bacillaceae>Bacillus	2		NA	NA	2	NA	NA	NA	NA	NA	NA	1	NA	NA	NA	NA	NA	NA	NA	1	NA	NA	NA	NA	NA	NA	NA	NA	NA	NA	NA	NA	NA	NA	NA	1	NA	NA	NA	NA	NA	NA	NA	NA	NA	NA
Deinococcus peraridilitoris	S	432329	cellular&nbsp;organisms>Bacteria>Terrabacteria&nbsp;group>Deinococcus&#x2011;Thermus>Deinococci>Deinococcales>Deinococcaceae>Deinococcus	2		NA	1	NA	NA	NA	NA	NA	NA	NA	NA	NA	1	NA	NA	NA	NA	NA	2	NA	NA	NA	NA	NA	NA	NA	NA	NA	NA	NA	NA	NA	1	NA	NA	NA	NA	1	NA	NA	NA	NA	NA	NA	NA
Fervidobacterium pennivorans	S	93466	cellular&nbsp;organisms>Bacteria>Thermotogae>Thermotogae>Thermotogales>Fervidobacteriaceae>Fervidobacterium	1		NA	NA	NA	NA	NA	NA	1	NA	NA	NA	NA	NA	NA	NA	NA	1	NA	1	NA	NA	1	NA	NA	NA	NA	NA	NA	NA	NA	NA	NA	NA	1	NA	NA	NA	NA	NA	NA	NA	NA	NA	NA	NA
Mycobacterium marseillense	S	701042	cellular&nbsp;organisms>Bacteria>Terrabacteria&nbsp;group>Actinobacteria>Actinobacteria>Corynebacteriales>Mycobacteriaceae>Mycobacterium>Mycobacterium&nbsp;avium&nbsp;complex&nbsp;(MAC)	2		NA	NA	1	NA	NA	NA	NA	NA	1	NA	NA	2	NA	NA	NA	NA	NA	NA	NA	NA	NA	NA	NA	NA	NA	NA	NA	NA	NA	NA	NA	NA	1	NA	NA	NA	NA	NA	1	NA	NA	NA	1	NA
Paenibacillus sp. 18JY67-1	S	2495582	cellular&nbsp;organisms>Bacteria>Terrabacteria&nbsp;group>Firmicutes>Bacilli>Bacillales>Paenibacillaceae>Paenibacillus	1		NA	NA	1	1	NA	NA	NA	NA	NA	NA	NA	1	NA	NA	NA	NA	NA	NA	1	NA	NA	NA	NA	NA	NA	NA	NA	NA	NA	NA	NA	NA	NA	1	NA	NA	NA	NA	NA	NA	NA	NA	NA	NA
Roseiflexus castenholzii	S	120962	cellular&nbsp;organisms>Bacteria>Terrabacteria&nbsp;group>Chloroflexi>Chloroflexia>Chloroflexales>Roseiflexineae>Roseiflexaceae>Roseiflexus	3		NA	NA	NA	NA	NA	NA	NA	NA	NA	NA	3	NA	NA	NA	NA	NA	NA	NA	NA	1	NA	NA	NA	NA	NA	NA	NA	NA	NA	NA	NA	NA	1	NA	NA	NA	NA	NA	NA	NA	NA	NA	3	NA
Winogradskyella sp. PC-19	S	754417	cellular&nbsp;organisms>Bacteria>FCB&nbsp;group>Bacteroidetes/Chlorobi&nbsp;group>Bacteroidetes>Flavobacteriia>Flavobacteriales>Flavobacteriaceae>Winogradskyella	3		NA	1	2	NA	NA	NA	NA	NA	NA	NA	NA	NA	NA	NA	NA	NA	1	NA	NA	NA	NA	NA	NA	NA	NA	NA	NA	NA	NA	NA	1	NA	NA	NA	NA	NA	NA	NA	3	NA	NA	NA	NA	NA
Pseudoxanthomonas suwonensis	S	314722	cellular&nbsp;organisms>Bacteria>Proteobacteria>Gammaproteobacteria>Xanthomonadales>Xanthomonadaceae>Pseudoxanthomonas	7		NA	1	1	NA	NA	NA	NA	NA	NA	NA	1	NA	4	NA	NA	NA	NA	NA	NA	1	NA	NA	NA	NA	NA	NA	NA	NA	NA	NA	NA	NA	1	NA	NA	NA	NA	2	NA	NA	NA	NA	NA	NA
Fischerella sp. NIES-4106	S	2005456	cellular&nbsp;organisms>Bacteria>Terrabacteria&nbsp;group>Cyanobacteria/Melainabacteria&nbsp;group>Cyanobacteria>Nostocales>Hapalosiphonaceae>Fischerella	2		NA	1	1	NA	NA	NA	NA	NA	NA	1	NA	NA	NA	NA	NA	NA	NA	NA	NA	NA	NA	1	NA	NA	NA	NA	NA	NA	NA	NA	NA	NA	NA	1	NA	NA	NA	NA	NA	NA	NA	NA	NA	NA
Chryseobacterium camelliae	S	1265445	cellular&nbsp;organisms>Bacteria>FCB&nbsp;group>Bacteroidetes/Chlorobi&nbsp;group>Bacteroidetes>Flavobacteriia>Flavobacteriales>Flavobacteriaceae>Chryseobacterium	2		2	NA	1	NA	NA	NA	NA	NA	NA	NA	NA	NA	NA	NA	NA	NA	1	NA	NA	NA	NA	NA	NA	NA	NA	NA	NA	NA	NA	NA	NA	NA	1	NA	NA	NA	NA	NA	NA	NA	NA	NA	NA	NA
Lacimicrobium alkaliphilum	S	1526571	cellular&nbsp;organisms>Bacteria>Proteobacteria>Gammaproteobacteria>Alteromonadales>Alteromonadaceae>Lacimicrobium	2		NA	1	2	NA	NA	NA	NA	NA	NA	NA	NA	NA	NA	NA	NA	1	NA	NA	NA	NA	NA	NA	NA	NA	NA	NA	NA	NA	NA	1	NA	NA	NA	NA	NA	NA	NA	NA	NA	NA	NA	NA	NA	NA
Melioribacter roseus	S	1134405	cellular&nbsp;organisms>Bacteria>FCB&nbsp;group>Bacteroidetes/Chlorobi&nbsp;group>Ignavibacteriae>Ignavibacteria>Ignavibacteriales>Melioribacteraceae>Melioribacter	2		1	1	1	NA	NA	NA	NA	1	NA	NA	NA	NA	NA	NA	NA	NA	NA	NA	NA	NA	NA	NA	NA	NA	NA	NA	NA	NA	NA	1	NA	NA	NA	NA	NA	NA	NA	NA	2	NA	NA	NA	NA	NA
Myxococcus fulvus	S	33	cellular&nbsp;organisms>Bacteria>Proteobacteria>delta/epsilon&nbsp;subdivisions>Deltaproteobacteria>Myxococcales>Cystobacterineae>Myxococcaceae>Myxococcus	1		NA	NA	1	NA	NA	NA	NA	NA	NA	NA	NA	NA	NA	NA	NA	1	NA	1	1	NA	NA	NA	NA	NA	NA	NA	NA	NA	NA	NA	NA	NA	1	NA	NA	1	NA	NA	NA	NA	NA	NA	NA	NA
Pseudoclostridium thermosuccinogenes	S	84032	cellular&nbsp;organisms>Bacteria>Terrabacteria&nbsp;group>Firmicutes>Clostridia>Clostridiales>Hungateiclostridiaceae>Pseudoclostridium	2		NA	NA	NA	NA	1	NA	NA	NA	NA	NA	2	NA	NA	NA	NA	1	NA	NA	NA	NA	NA	NA	NA	NA	NA	NA	NA	NA	NA	NA	1	NA	NA	NA	NA	NA	1	NA	1	NA	NA	NA	NA	NA
Shewanella violacea	S	60217	cellular&nbsp;organisms>Bacteria>Proteobacteria>Gammaproteobacteria>Alteromonadales>Shewanellaceae>Shewanella	1		1	NA	NA	1	NA	NA	NA	NA	NA	1	NA	NA	NA	NA	NA	NA	1	NA	NA	NA	NA	NA	NA	NA	NA	NA	NA	NA	NA	NA	NA	NA	1	NA	NA	NA	NA	NA	NA	NA	NA	NA	1	NA
Streptomyces alboflavus	S	67267	cellular&nbsp;organisms>Bacteria>Terrabacteria&nbsp;group>Actinobacteria>Actinobacteria>Streptomycetales>Streptomycetaceae>Streptomyces	2		1	NA	NA	2	NA	NA	NA	NA	NA	1	NA	NA	NA	NA	NA	NA	NA	NA	NA	NA	NA	NA	NA	NA	NA	NA	NA	NA	1	NA	NA	NA	NA	NA	NA	NA	NA	NA	NA	NA	NA	1	NA	NA
Streptomyces sp. Z022	S	1442032	cellular&nbsp;organisms>Bacteria>Terrabacteria&nbsp;group>Actinobacteria>Actinobacteria>Streptomycetales>Streptomycetaceae>Streptomyces	2		NA	1	NA	NA	NA	NA	NA	NA	NA	1	NA	NA	NA	NA	NA	NA	2	NA	NA	NA	NA	NA	NA	NA	NA	NA	NA	NA	NA	1	NA	NA	NA	NA	NA	NA	NA	NA	NA	NA	NA	NA	NA	NA
Teredinibacter turnerae	S	2426	cellular&nbsp;organisms>Bacteria>Proteobacteria>Gammaproteobacteria>Cellvibrionales>Cellvibrionaceae>Teredinibacter	2		NA	NA	2	NA	NA	1	NA	NA	1	NA	NA	NA	NA	NA	NA	NA	NA	NA	NA	NA	NA	NA	NA	NA	NA	NA	NA	NA	NA	NA	NA	NA	NA	1	NA	NA	NA	NA	NA	NA	NA	NA	NA	NA
Terriglobus saanensis	S	870903	cellular&nbsp;organisms>Bacteria>Acidobacteria>Acidobacteriia>Acidobacteriales>Acidobacteriaceae>Terriglobus	1		NA	1	1	NA	NA	NA	NA	NA	NA	NA	1	NA	NA	NA	1	NA	NA	NA	NA	NA	NA	NA	NA	NA	NA	NA	NA	NA	NA	1	NA	NA	NA	NA	NA	NA	NA	1	NA	NA	NA	NA	NA	NA
Thermanaeromonas toyohensis	S	161154	cellular&nbsp;organisms>Bacteria>Terrabacteria&nbsp;group>Firmicutes>Clostridia>Thermoanaerobacterales>Thermoanaerobacteraceae>Thermanaeromonas	2		NA	1	2	NA	NA	1	NA	NA	NA	NA	NA	NA	NA	NA	NA	NA	NA	NA	NA	NA	NA	NA	NA	NA	NA	NA	NA	NA	NA	NA	NA	NA	NA	1	NA	NA	NA	NA	1	NA	NA	NA	NA	NA
Thermoanaerobacterales bacterium SK-G1	S	2316383	cellular&nbsp;organisms>Bacteria>Terrabacteria&nbsp;group>Firmicutes>Clostridia>Thermoanaerobacterales>unclassified&nbsp;Thermoanaerobacterales	2		NA	NA	2	NA	NA	NA	NA	NA	NA	1	NA	NA	NA	NA	1	NA	NA	NA	NA	NA	NA	NA	NA	NA	NA	NA	NA	1	NA	NA	NA	NA	NA	NA	NA	NA	NA	NA	NA	NA	NA	NA	NA	NA
Verrucomicrobium spinosum	S	2736	cellular&nbsp;organisms>Bacteria>PVC&nbsp;group>Verrucomicrobia>Verrucomicrobiae>Verrucomicrobiales>Verrucomicrobiaceae>Verrucomicrobium	1		NA	NA	NA	NA	1	NA	1	NA	NA	NA	1	NA	NA	NA	NA	NA	NA	NA	1	NA	NA	NA	NA	NA	NA	NA	NA	NA	NA	NA	NA	NA	1	NA	NA	NA	NA	NA	NA	NA	NA	NA	NA	NA
Zobellia galactanivorans	S	63186	cellular&nbsp;organisms>Bacteria>FCB&nbsp;group>Bacteroidetes/Chlorobi&nbsp;group>Bacteroidetes>Flavobacteriia>Flavobacteriales>Flavobacteriaceae>Zobellia	1		NA	1	1	NA	NA	NA	NA	NA	NA	NA	1	NA	NA	NA	NA	1	NA	NA	NA	NA	NA	NA	NA	NA	NA	NA	NA	NA	NA	NA	NA	NA	1	NA	NA	NA	NA	NA	NA	NA	NA	NA	NA	NA
Leadbetterella byssophila	S	316068	cellular&nbsp;organisms>Bacteria>FCB&nbsp;group>Bacteroidetes/Chlorobi&nbsp;group>Bacteroidetes>Cytophagia>Cytophagales>Cytophagaceae>Leadbetterella	2		1	NA	1	NA	NA	NA	NA	NA	1	NA	NA	NA	NA	NA	NA	1	NA	NA	NA	NA	NA	NA	NA	NA	1	NA	NA	NA	NA	NA	NA	NA	NA	NA	NA	NA	NA	NA	NA	NA	NA	NA	NA	NA
Akkermansia glycaniphila	S	1679444	cellular&nbsp;organisms>Bacteria>PVC&nbsp;group>Verrucomicrobia>Verrucomicrobiae>Verrucomicrobiales>Akkermansiaceae>Akkermansia	2		NA	NA	NA	1	NA	NA	NA	NA	2	1	NA	NA	NA	NA	NA	NA	NA	NA	NA	NA	NA	NA	NA	NA	NA	NA	NA	NA	NA	NA	NA	NA	1	NA	NA	NA	NA	NA	NA	NA	NA	NA	NA	NA
alpha proteobacterium HIMB5	S	859653	cellular&nbsp;organisms>Bacteria>Proteobacteria>Alphaproteobacteria>Pelagibacterales>Pelagibacteraceae>unclassified&nbsp;Pelagibacteraceae	1		NA	NA	NA	NA	1	1	NA	1	NA	NA	NA	NA	NA	NA	NA	1	NA	NA	NA	NA	NA	NA	NA	NA	NA	NA	NA	NA	NA	NA	NA	NA	1	NA	NA	NA	NA	NA	NA	NA	NA	NA	NA	NA
Candidatus Methanomassiliicoccus intestinalis	S	1406512	cellular&nbsp;organisms>Archaea>Euryarchaeota>Diaforarchaea&nbsp;group>Thermoplasmata>Methanomassiliicoccales>Methanomassiliicoccaceae>Methanomassiliicoccus	1		1	NA	NA	NA	NA	NA	NA	NA	1	NA	NA	1	NA	NA	1	NA	NA	NA	NA	NA	NA	NA	NA	NA	NA	NA	NA	NA	NA	NA	1	NA	NA	NA	NA	NA	NA	NA	NA	NA	NA	NA	NA	1
Desulfomicrobium baculatum	S	899	cellular&nbsp;organisms>Bacteria>Proteobacteria>delta/epsilon&nbsp;subdivisions>Deltaproteobacteria>Desulfovibrionales>Desulfomicrobiaceae>Desulfomicrobium	1		1	1	NA	NA	NA	NA	NA	NA	NA	NA	NA	1	NA	NA	NA	1	NA	NA	NA	NA	NA	NA	NA	NA	NA	1	NA	NA	NA	NA	NA	NA	NA	NA	NA	NA	NA	NA	NA	NA	NA	NA	NA	NA
Ezakiella massiliensis	S	1852374	cellular&nbsp;organisms>Bacteria>Terrabacteria&nbsp;group>Firmicutes>Tissierellia>unclassified&nbsp;Tissierellia>Ezakiella	1		NA	1	NA	NA	NA	NA	NA	NA	1	NA	NA	NA	NA	NA	NA	NA	1	NA	1	NA	NA	NA	NA	NA	NA	NA	NA	NA	1	NA	NA	NA	NA	NA	NA	NA	NA	NA	1	NA	NA	NA	NA	NA
Gemella haemolysans	S	1379	cellular&nbsp;organisms>Bacteria>Terrabacteria&nbsp;group>Firmicutes>Bacilli>Bacillales>Bacillales&nbsp;incertae&nbsp;sedis>Bacillales&nbsp;Family&nbsp;XI.&nbsp;Incertae&nbsp;Sedis>Gemella	2		1	NA	NA	NA	NA	NA	NA	NA	2	NA	NA	1	NA	NA	NA	NA	NA	NA	NA	NA	NA	NA	NA	NA	NA	NA	NA	NA	NA	1	NA	NA	NA	NA	NA	NA	NA	NA	NA	NA	NA	NA	NA	NA
Methanocaldococcus sp. FS406-22	S	644281	cellular&nbsp;organisms>Archaea>Euryarchaeota>Methanomada&nbsp;group>Methanococci>Methanococcales>Methanocaldococcaceae>Methanocaldococcus	1		1	1	NA	NA	NA	NA	NA	NA	1	NA	1	NA	NA	NA	NA	NA	NA	NA	NA	NA	NA	NA	NA	NA	NA	NA	NA	NA	NA	NA	1	NA	NA	NA	NA	NA	NA	NA	NA	NA	NA	NA	1	NA
Mycoplasma conjunctivae	S	45361	cellular&nbsp;organisms>Bacteria>Terrabacteria&nbsp;group>Tenericutes>Mollicutes>Mycoplasmatales>Mycoplasmataceae>Mycoplasma	1		NA	NA	NA	1	NA	NA	NA	NA	1	1	NA	NA	NA	NA	NA	NA	NA	NA	1	NA	NA	NA	NA	NA	NA	NA	NA	NA	NA	1	NA	NA	NA	NA	NA	NA	NA	NA	NA	NA	NA	NA	NA	NA
Sphaerochaeta pleomorpha	S	1131707	cellular&nbsp;organisms>Bacteria>Spirochaetes>Spirochaetia>Spirochaetales>Spirochaetaceae>Sphaerochaeta	2		NA	2	1	NA	NA	NA	NA	NA	NA	NA	NA	NA	NA	NA	1	NA	NA	NA	NA	NA	NA	NA	NA	NA	NA	NA	NA	NA	NA	1	NA	NA	NA	NA	NA	NA	NA	NA	NA	NA	NA	NA	NA	NA
Sulfolobus acidocaldarius	S	2285	cellular&nbsp;organisms>Archaea>TACK&nbsp;group>Crenarchaeota>Thermoprotei>Sulfolobales>Sulfolobaceae>Sulfolobus	1		1	1	NA	NA	NA	NA	NA	NA	1	NA	NA	1	NA	NA	NA	NA	NA	NA	NA	NA	NA	NA	NA	NA	NA	NA	NA	NA	1	NA	NA	NA	NA	NA	NA	NA	NA	NA	NA	NA	NA	NA	1	NA
Thermococcus celer	S	2264	cellular&nbsp;organisms>Archaea>Euryarchaeota>Thermococci>Thermococcales>Thermococcaceae>Thermococcus	2		NA	NA	NA	NA	NA	NA	NA	NA	NA	NA	NA	1	NA	NA	NA	1	NA	NA	NA	2	NA	NA	NA	NA	NA	NA	NA	NA	NA	NA	NA	NA	1	NA	NA	NA	NA	NA	1	NA	NA	NA	NA	NA
Pedobacter sp. PACM 27299	S	1727164	cellular&nbsp;organisms>Bacteria>FCB&nbsp;group>Bacteroidetes/Chlorobi&nbsp;group>Bacteroidetes>Sphingobacteriia>Sphingobacteriales>Sphingobacteriaceae>Pedobacter	2		2	NA	NA	NA	1	NA	NA	NA	1	NA	NA	NA	NA	1	NA	NA	NA	NA	NA	NA	NA	NA	NA	NA	NA	NA	NA	NA	NA	NA	NA	NA	1	NA	NA	NA	NA	NA	1	NA	NA	NA	1	NA
[Eubacterium] cellulosolvens	S	29322	cellular&nbsp;organisms>Bacteria>Terrabacteria&nbsp;group>Firmicutes>Clostridia>Clostridiales>Eubacteriaceae>Eubacterium	2		2	NA	NA	NA	NA	1	NA	NA	NA	NA	NA	NA	NA	NA	1	NA	NA	NA	NA	NA	NA	NA	NA	NA	NA	NA	NA	NA	1	NA	NA	NA	NA	NA	NA	1	NA	NA	NA	NA	NA	NA	NA	NA
Arcobacter mytili	S	603050	cellular&nbsp;organisms>Bacteria>Proteobacteria>delta/epsilon&nbsp;subdivisions>Epsilonproteobacteria>Campylobacterales>Campylobacteraceae>Arcobacter&nbsp;group>Arcobacter	3		1	1	NA	NA	NA	NA	NA	NA	2	NA	NA	NA	NA	NA	NA	NA	NA	NA	NA	NA	NA	NA	NA	NA	NA	NA	NA	NA	NA	NA	1	NA	NA	NA	NA	NA	NA	NA	3	NA	NA	NA	NA	NA
Cellulophaga baltica	S	76594	cellular&nbsp;organisms>Bacteria>FCB&nbsp;group>Bacteroidetes/Chlorobi&nbsp;group>Bacteroidetes>Flavobacteriia>Flavobacteriales>Flavobacteriaceae>Cellulophaga	1		1	1	NA	NA	NA	NA	NA	NA	1	NA	NA	NA	NA	NA	NA	1	NA	NA	NA	NA	NA	NA	NA	NA	NA	NA	NA	NA	NA	NA	NA	1	NA	NA	NA	NA	NA	1	NA	NA	NA	NA	NA	NA
Citrobacter amalonaticus	S	35703	cellular&nbsp;organisms>Bacteria>Proteobacteria>Gammaproteobacteria>Enterobacterales>Enterobacteriaceae>Citrobacter	4		4	NA	NA	NA	NA	NA	NA	NA	NA	NA	NA	NA	NA	NA	NA	NA	NA	NA	NA	NA	NA	NA	NA	NA	NA	NA	NA	NA	NA	NA	1	NA	NA	NA	NA	NA	NA	NA	2	NA	NA	NA	NA	NA
Hippea maritima	S	84405	cellular&nbsp;organisms>Bacteria>Proteobacteria>delta/epsilon&nbsp;subdivisions>Deltaproteobacteria>Desulfurellales>Desulfurellaceae>Hippea	2		1	2	NA	NA	NA	NA	NA	NA	1	NA	NA	NA	NA	NA	NA	NA	NA	NA	NA	NA	NA	NA	NA	NA	NA	NA	NA	NA	NA	NA	NA	NA	NA	1	NA	NA	NA	NA	NA	NA	NA	NA	NA	NA
Paenibacillus sp. FSL H7-0737	S	1536775	cellular&nbsp;organisms>Bacteria>Terrabacteria&nbsp;group>Firmicutes>Bacilli>Bacillales>Paenibacillaceae>Paenibacillus	3		NA	NA	NA	NA	NA	NA	NA	NA	NA	NA	NA	NA	NA	NA	1	NA	NA	NA	3	NA	NA	NA	NA	NA	NA	NA	NA	NA	NA	NA	NA	NA	1	NA	NA	NA	NA	NA	NA	NA	NA	NA	NA	1
Thermus sp. CCB_US3_UF1	S	1111069	cellular&nbsp;organisms>Bacteria>Terrabacteria&nbsp;group>Deinococcus&#x2011;Thermus>Deinococci>Thermales>Thermaceae>Thermus	3		3	NA	NA	NA	NA	NA	NA	NA	NA	NA	NA	NA	NA	NA	NA	1	NA	NA	NA	NA	NA	NA	NA	NA	NA	NA	NA	NA	NA	1	NA	NA	NA	NA	NA	NA	NA	NA	NA	NA	NA	NA	NA	NA
Pseudomonas sihuiensis	S	1274359	cellular&nbsp;organisms>Bacteria>Proteobacteria>Gammaproteobacteria>Pseudomonadales>Pseudomonadaceae>Pseudomonas	13		NA	NA	NA	NA	NA	NA	NA	NA	NA	NA	5	NA	NA	NA	NA	NA	NA	NA	NA	NA	NA	NA	NA	NA	NA	NA	NA	NA	NA	NA	NA	NA	NA	NA	NA	4	NA	NA	NA	NA	NA	NA	NA	NA
Halomonas subglaciescola	S	29571	cellular&nbsp;organisms>Bacteria>Proteobacteria>Gammaproteobacteria>Oceanospirillales>Halomonadaceae>Halomonas	5		NA	NA	5	NA	NA	NA	NA	NA	NA	NA	NA	NA	NA	NA	NA	NA	NA	NA	NA	NA	NA	NA	NA	NA	NA	NA	NA	NA	NA	NA	NA	NA	NA	NA	NA	NA	NA	NA	NA	NA	NA	NA	NA	NA
Human mastadenovirus C	S	129951	Viruses>dsDNA&nbsp;viruses,&nbsp;no&nbsp;RNA&nbsp;stage>Adenoviridae>Mastadenovirus	6555		NA	NA	NA	NA	NA	NA	NA	NA	NA	1	3	1	917	6555	NA	NA	NA	NA	NA	NA	NA	NA	32	35	NA	NA	NA	NA	NA	NA	NA	NA	NA	NA	NA	NA	NA	NA	NA	NA	NA	NA	NA	NA
Clostridium cellulovorans	S	1493	cellular&nbsp;organisms>Bacteria>Terrabacteria&nbsp;group>Firmicutes>Clostridia>Clostridiales>Clostridiaceae>Clostridium	2		1	NA	2	NA	NA	NA	NA	NA	NA	NA	NA	NA	NA	NA	NA	NA	NA	NA	1	NA	1	NA	NA	NA	NA	NA	NA	NA	NA	NA	NA	NA	NA	NA	NA	NA	1	2	2	NA	NA	1	NA	NA
Gallibacterium anatis	S	750	cellular&nbsp;organisms>Bacteria>Proteobacteria>Gammaproteobacteria>Pasteurellales>Pasteurellaceae>Gallibacterium	1		1	1	1	1	NA	NA	NA	NA	NA	NA	NA	NA	NA	NA	NA	NA	NA	NA	NA	NA	NA	1	NA	NA	NA	NA	NA	NA	NA	NA	NA	NA	NA	NA	NA	NA	NA	NA	NA	NA	NA	NA	NA	NA
Tatumella ptyseos	S	82987	cellular&nbsp;organisms>Bacteria>Proteobacteria>Gammaproteobacteria>Enterobacterales>Erwiniaceae>Tatumella	2		1	NA	2	1	NA	NA	NA	NA	NA	NA	NA	NA	NA	NA	1	NA	NA	NA	NA	NA	NA	NA	NA	NA	NA	NA	NA	NA	NA	NA	NA	NA	NA	NA	NA	NA	NA	NA	NA	NA	NA	NA	NA	NA
Polynucleobacter necessarius	S	576610	cellular&nbsp;organisms>Bacteria>Proteobacteria>Betaproteobacteria>Burkholderiales>Burkholderiaceae>Polynucleobacter	7		1	1	1	NA	NA	NA	NA	NA	NA	NA	NA	NA	NA	NA	NA	NA	1	NA	1	NA	NA	NA	NA	NA	NA	NA	NA	NA	NA	NA	NA	NA	NA	NA	2	NA	NA	NA	1	NA	NA	2	1	NA
Fluviicola taffensis	S	191579	cellular&nbsp;organisms>Bacteria>FCB&nbsp;group>Bacteroidetes/Chlorobi&nbsp;group>Bacteroidetes>Flavobacteriia>Flavobacteriales>Crocinitomicaceae>Fluviicola	2		NA	2	1	NA	NA	NA	NA	NA	1	NA	1	NA	NA	NA	NA	NA	NA	NA	NA	NA	NA	NA	NA	NA	NA	NA	NA	NA	NA	NA	NA	NA	NA	NA	NA	NA	NA	NA	1	NA	NA	NA	NA	NA
Pandoravirus inopinatum	S	1605721	Viruses>dsDNA&nbsp;viruses,&nbsp;no&nbsp;RNA&nbsp;stage>unclassified&nbsp;dsDNA&nbsp;viruses>Pandoravirus	2		NA	1	NA	NA	NA	NA	NA	NA	NA	1	NA	NA	NA	NA	NA	NA	2	NA	NA	1	NA	NA	NA	NA	NA	NA	NA	NA	NA	NA	NA	NA	NA	NA	NA	NA	NA	NA	NA	NA	NA	NA	NA	NA
Salinibacter ruber	S	146919	cellular&nbsp;organisms>Bacteria>FCB&nbsp;group>Bacteroidetes/Chlorobi&nbsp;group>Bacteroidetes>Bacteroidetes&nbsp;Order&nbsp;II.&nbsp;Incertae&nbsp;sedis>Rhodothermaceae>Salinibacter	2		2	NA	NA	1	NA	1	NA	NA	NA	NA	NA	NA	NA	NA	NA	NA	NA	1	NA	NA	NA	NA	NA	NA	NA	NA	NA	NA	NA	NA	NA	NA	NA	NA	NA	NA	NA	NA	NA	NA	NA	NA	NA	NA
Rhizobium sp. Y9	S	1914541	cellular&nbsp;organisms>Bacteria>Proteobacteria>Alphaproteobacteria>Rhizobiales>Rhizobiaceae>Rhizobium/Agrobacterium&nbsp;group>Rhizobium	4		NA	NA	NA	1	NA	NA	NA	NA	4	NA	NA	NA	NA	NA	NA	NA	NA	NA	NA	NA	NA	NA	NA	NA	NA	NA	NA	NA	NA	NA	NA	NA	NA	NA	NA	NA	NA	NA	NA	NA	NA	NA	NA	NA
Ureibacillus thermosphaericus	S	51173	cellular&nbsp;organisms>Bacteria>Terrabacteria&nbsp;group>Firmicutes>Bacilli>Bacillales>Planococcaceae>Ureibacillus	2		2	NA	1	NA	NA	NA	NA	NA	NA	2	NA	NA	NA	NA	NA	NA	NA	NA	NA	NA	NA	NA	NA	NA	NA	NA	NA	NA	NA	NA	NA	NA	NA	NA	NA	1	NA	NA	NA	NA	NA	NA	NA	NA
Micromonospora aurantiaca	S	47850	cellular&nbsp;organisms>Bacteria>Terrabacteria&nbsp;group>Actinobacteria>Actinobacteria>Micromonosporales>Micromonosporaceae>Micromonospora	5		NA	NA	NA	NA	NA	NA	NA	NA	NA	NA	NA	NA	NA	NA	NA	NA	NA	NA	5	NA	NA	NA	NA	NA	NA	NA	NA	NA	NA	NA	NA	NA	NA	NA	NA	NA	NA	NA	NA	NA	NA	NA	NA	NA
Mycolicibacterium vaccae	S	1810	cellular&nbsp;organisms>Bacteria>Terrabacteria&nbsp;group>Actinobacteria>Actinobacteria>Corynebacteriales>Mycobacteriaceae>Mycolicibacterium	2		1	2	NA	NA	NA	NA	NA	NA	1	1	NA	NA	NA	NA	NA	NA	NA	NA	NA	NA	NA	NA	NA	NA	NA	NA	NA	NA	NA	NA	NA	NA	NA	NA	NA	NA	NA	NA	NA	NA	NA	NA	NA	NA
Methylibium petroleiphilum	S	105560	cellular&nbsp;organisms>Bacteria>Proteobacteria>Betaproteobacteria>Burkholderiales>unclassified&nbsp;Burkholderiales>Burkholderiales&nbsp;Genera&nbsp;incertae&nbsp;sedis>Methylibium	26		NA	NA	NA	NA	NA	NA	NA	NA	NA	NA	NA	NA	2	2	NA	NA	NA	NA	NA	NA	NA	NA	NA	NA	2	NA	NA	NA	2	NA	NA	NA	NA	NA	NA	NA	NA	NA	2	NA	NA	NA	NA	NA
Macrococcus sp. IME1552	S	1898474	cellular&nbsp;organisms>Bacteria>Terrabacteria&nbsp;group>Firmicutes>Bacilli>Bacillales>Staphylococcaceae>Macrococcus	25		NA	NA	NA	NA	NA	NA	NA	NA	NA	NA	NA	NA	3	25	NA	NA	NA	NA	NA	NA	NA	NA	NA	NA	NA	NA	NA	1	NA	NA	NA	3	NA	NA	NA	1	NA	NA	NA	NA	NA	NA	2	NA
Psychrobacter cryohalolentis	S	330922	cellular&nbsp;organisms>Bacteria>Proteobacteria>Gammaproteobacteria>Pseudomonadales>Moraxellaceae>Psychrobacter	27		NA	NA	NA	NA	NA	NA	NA	NA	NA	NA	NA	NA	NA	NA	NA	NA	NA	NA	NA	NA	NA	NA	NA	NA	4	NA	NA	NA	NA	NA	NA	NA	NA	NA	NA	NA	NA	NA	NA	NA	NA	NA	NA	NA
Xanthomonas translucens	S	343	cellular&nbsp;organisms>Bacteria>Proteobacteria>Gammaproteobacteria>Xanthomonadales>Xanthomonadaceae>Xanthomonas	23		NA	NA	NA	NA	NA	NA	NA	NA	NA	NA	NA	NA	2	NA	NA	NA	NA	NA	NA	NA	NA	NA	NA	NA	NA	NA	NA	NA	NA	3	NA	NA	NA	1	NA	NA	NA	2	1	NA	NA	NA	1	NA
Microterricola viridarii	S	412690	cellular&nbsp;organisms>Bacteria>Terrabacteria&nbsp;group>Actinobacteria>Actinobacteria>Micrococcales>Microbacteriaceae>Microterricola	20		NA	NA	NA	NA	NA	NA	NA	NA	NA	NA	NA	NA	NA	NA	NA	NA	NA	NA	NA	NA	NA	NA	NA	NA	NA	NA	NA	NA	NA	NA	1	NA	3	NA	NA	NA	NA	NA	NA	NA	NA	NA	NA	NA
Acidovorax cattleyae	S	80868	cellular&nbsp;organisms>Bacteria>Proteobacteria>Betaproteobacteria>Burkholderiales>Comamonadaceae>Acidovorax	6		NA	NA	NA	NA	NA	NA	NA	NA	NA	NA	NA	NA	NA	NA	NA	NA	NA	NA	NA	NA	NA	NA	NA	NA	NA	NA	NA	NA	NA	NA	NA	NA	3	1	NA	1	NA	NA	NA	NA	NA	NA	NA	NA
Burkholderia plantarii	S	41899	cellular&nbsp;organisms>Bacteria>Proteobacteria>Betaproteobacteria>Burkholderiales>Burkholderiaceae>Burkholderia	5		NA	NA	NA	NA	NA	NA	NA	NA	NA	NA	NA	NA	NA	NA	NA	NA	NA	NA	NA	NA	NA	NA	5	NA	4	NA	NA	NA	NA	NA	NA	NA	NA	NA	NA	NA	NA	NA	NA	NA	NA	NA	NA	NA
Corynebacterium vitaeruminis	S	38305	cellular&nbsp;organisms>Bacteria>Terrabacteria&nbsp;group>Actinobacteria>Actinobacteria>Corynebacteriales>Corynebacteriaceae>Corynebacterium	5		NA	NA	NA	NA	NA	NA	NA	NA	NA	NA	NA	NA	NA	NA	NA	NA	NA	NA	NA	NA	NA	NA	NA	NA	NA	NA	NA	NA	NA	1	NA	NA	1	2	NA	NA	NA	1	1	NA	NA	NA	NA	NA
Rathayibacter festucae	S	110937	cellular&nbsp;organisms>Bacteria>Terrabacteria&nbsp;group>Actinobacteria>Actinobacteria>Micrococcales>Microbacteriaceae>Rathayibacter	4		NA	NA	NA	NA	NA	NA	NA	NA	NA	NA	NA	NA	NA	NA	NA	NA	NA	NA	NA	NA	NA	NA	NA	NA	2	NA	NA	NA	NA	NA	1	NA	1	NA	NA	NA	NA	4	2	NA	NA	NA	NA	NA
Luteimonas sp. 83-4	S	2172536	cellular&nbsp;organisms>Bacteria>Proteobacteria>Gammaproteobacteria>Xanthomonadales>Xanthomonadaceae>Luteimonas	2		NA	NA	NA	NA	NA	NA	NA	NA	NA	NA	NA	NA	1	NA	NA	NA	NA	NA	NA	NA	NA	NA	NA	NA	NA	NA	NA	NA	1	1	NA	1	1	NA	NA	NA	NA	1	NA	NA	NA	NA	NA	NA
Clostridium tyrobutyricum	S	1519	cellular&nbsp;organisms>Bacteria>Terrabacteria&nbsp;group>Firmicutes>Clostridia>Clostridiales>Clostridiaceae>Clostridium	2		NA	NA	NA	NA	NA	NA	NA	NA	NA	NA	NA	NA	NA	NA	NA	NA	NA	NA	NA	NA	NA	NA	NA	NA	NA	NA	NA	NA	NA	NA	1	1	2	NA	NA	NA	NA	NA	NA	NA	NA	NA	NA	NA
Microbacterium pygmaeum	S	370764	cellular&nbsp;organisms>Bacteria>Terrabacteria&nbsp;group>Actinobacteria>Actinobacteria>Micrococcales>Microbacteriaceae>Microbacterium	2		NA	NA	NA	NA	NA	NA	NA	NA	NA	NA	NA	NA	1	NA	NA	NA	NA	NA	NA	NA	NA	NA	NA	NA	NA	NA	NA	NA	1	NA	NA	NA	2	1	NA	NA	NA	NA	1	NA	NA	NA	NA	NA
Paracoccus zhejiangensis	S	1077935	cellular&nbsp;organisms>Bacteria>Proteobacteria>Alphaproteobacteria>Rhodobacterales>Rhodobacteraceae>Paracoccus	3		NA	NA	NA	NA	NA	NA	NA	NA	NA	NA	NA	NA	1	NA	NA	NA	NA	NA	NA	NA	NA	NA	NA	NA	NA	NA	NA	NA	NA	3	1	NA	NA	NA	NA	NA	NA	NA	NA	NA	NA	NA	NA	NA
Acinetobacter sp. WCHAc010005	S	2004650	cellular&nbsp;organisms>Bacteria>Proteobacteria>Gammaproteobacteria>Pseudomonadales>Moraxellaceae>Acinetobacter	2		NA	NA	NA	NA	NA	NA	NA	NA	NA	NA	NA	NA	NA	NA	NA	NA	NA	NA	NA	NA	NA	NA	NA	NA	NA	NA	NA	NA	NA	NA	NA	2	2	NA	NA	NA	NA	NA	NA	NA	NA	NA	NA	NA
Aeromicrobium marinum	S	219314	cellular&nbsp;organisms>Bacteria>Terrabacteria&nbsp;group>Actinobacteria>Actinobacteria>Propionibacteriales>Nocardioidaceae>Aeromicrobium	4		NA	NA	NA	NA	NA	NA	NA	NA	NA	NA	NA	NA	NA	NA	NA	NA	NA	NA	NA	NA	NA	NA	NA	NA	NA	NA	NA	NA	NA	NA	NA	NA	2	2	NA	NA	NA	NA	NA	NA	NA	NA	NA	NA
[truncated: 2,467 more rows]
[truncated: 7 more columns]

## Sheet: Sheet2
Taxa	taxID	Max	MA2663_L1.cladeReads	MA2664_L1.cladeReads	MA2665_L1.cladeReads	MA2666_L1.cladeReads	MA2667_L1.cladeReads	MA2668_L1.cladeReads	MA2669_L1.cladeReads	MA2670_L1.cladeReads	MA2671_L1.cladeReads	MA2672_L1.cladeReads	MA2673_L1.cladeReads	MA2674_L1.cladeReads	MA2675_L1.cladeReads	MA2676_L1.cladeReads	MA2677_L1.cladeReads	MA2678_L1.cladeReads	MA2679_L1.cladeReads	MA2680_L1.cladeReads	MA2681_L1.cladeReads	MA2682_L1.cladeReads	MA2683_L1.cladeReads	MA2684_L1.cladeReads	MA2685_L1.cladeReads	MA2686_L1.cladeReads	MA2754_L2.cladeReads	MA2755_L2.cladeReads	MA2756_L2.cladeReads	MA2757_L2.cladeReads	MA2758_L2.cladeReads	MA2759_L2.cladeReads	MA2760_L2.cladeReads	MA2761_L2.cladeReads	MA2762_L2.cladeReads	MA2763_L2.cladeReads	MA2764_L2.cladeReads	TOTAL	Liver	Vertebrae	Skin/muscle	Blanks
[truncated: 200 more rows]
