# Supplementary material for: Uncovering the genomic and metagenomic research potential in old ethanol-preserved snakes
Source: PLoS One. 2021 Aug 23;16(8):e0256353. doi: 10.1371/journal.pone.0256353 (PMC8382189; doi:10.1371/journal.pone.0256353)
Supplement: S4 Table — Linear mixed effect models were used to investigate the effects of specimen age on the same independent variables. The models were constructed with specimen and tissue matrix as random factors while specimen age in years was fixed factor. (XLSX) [file pone.0256353.s005.xlsx]

## Sheet: Sheet1
Mixed models on sample age:
Endogenous DNA, %
Source	Effect	SE	df	t	p
Intercept	51.93	10.06	15	5.16	0.0001
Age	-0.07	0.08	3	-0.82	0.4719
Mapped length, bp
Source	Effect	SE	df	t	p
Intercept	55.44	7.97	15	7.08	<0.0001
Age	-0.05	0.06	3	-0.71	0.5279
CT damage, %
Source	Effect	SE	df	t	p
Intercept	9.68	3.79	15	2.55	0.022
Age	0.04	0.03	3	1.37	0.2642
Human DNA, %
Source	Effect	SE	df	t	p
Intercept	-0.85	127	15	-2.33	0.0338
Age	0.01	0.68	3	1.51	0.2274
DNA conc, ng μl-1
Source	Effect	SE	df	t	p
Intercept	3.89	557	15	0.84	0.4124
Age	0.01	1.56	3	0.34	0.7571
